# Supplementary material for: LSTrAP-Cloud: A User-Friendly Cloud Computing Pipeline to Infer Coexpression Networks
Source: Genes (Basel). 2020 Apr 16;11(4):428. doi: 10.3390/genes11040428 (PMC7230309; doi:10.3390/genes11040428)
Supplement: Supplementary file 1 [file genes-11-00428-s001.zip]

Archive with 3 entries (3 files):
- Supp_doc1.pdf
- Supp_figure1.pdf
- SuppTable2.xlsx
