# Supplementary material for: LSTrAP-Cloud: A User-Friendly Cloud Computing Pipeline to Infer Coexpression Networks
Source: Genes (Basel). 2020 Apr 16;11(4):428. doi: 10.3390/genes11040428 (PMC7230309; doi:10.3390/genes11040428)
Supplement: Supplementary file 1 [file genes-11-00428-s001.zip › SuppTable2.xlsx]

## Sheet: S1
Run	Assay Type	AvgSpotLen	Bases	BioSample	Bytes	Center Name	Consent	DATASTORE filetype	DATASTORE provider	DATASTORE region	Experiment	Instrument	LibraryLayout	LibrarySelection	LibrarySource	Organism	Platform	ReleaseDate	Sample Name	SRA Study	BioProject	tissue	Library Name	geo_loc_name_country	geo_loc_name_country_continent	geo_loc_name	BioSampleModel	Cultivar	dev_stage	Age	isolate	Ecotype	GEO_Accession (exp)	source_name	treatment	replicate	Collection_Date	sample_type	Biomaterial_provider	collected_by	Cell_Line	Genotype	time	cell_cycle_phase	temp	expression	Growth_type	population	harvest_time_after_treatment
SRR2671859	RNA-Seq	100	2630799000	SAMN04192097	1170916786	GEO	public	sra	gs,ncbi,s3	gs.US,ncbi.public,s3.us-east-1	SRX1342044	Illumina HiSeq 2000	SINGLE	cDNA	TRANSCRIPTOMIC	Nicotiana tabacum	ILLUMINA	2016-06-05T00:00:00Z	GSM1910376	SRP064915	PRJNA299013	Leaf											GSM1910376	Leaf Tissue
SRR2671860	RNA-Seq	100	2164744500	SAMN04192098	965611627	GEO	public	sra	gs,ncbi,s3	gs.US,ncbi.public,s3.us-east-1	SRX1342045	Illumina HiSeq 2000	SINGLE	cDNA	TRANSCRIPTOMIC	Nicotiana tabacum	ILLUMINA	2016-06-05T00:00:00Z	GSM1910377	SRP064915	PRJNA299013	Leaf											GSM1910377	Leaf Tissue
SRR2671861	RNA-Seq	100	2911388100	SAMN04192099	1300997912	GEO	public	sra	gs,ncbi,s3	gs.US,ncbi.public,s3.us-east-1	SRX1342046	Illumina HiSeq 2000	SINGLE	cDNA	TRANSCRIPTOMIC	Nicotiana tabacum	ILLUMINA	2016-06-05T00:00:00Z	GSM1910378	SRP064915	PRJNA299013	Leaf											GSM1910378	Leaf Tissue
SRR2671862	RNA-Seq	100	2427839400	SAMN04192100	1082361318	GEO	public	sra	gs,ncbi,s3	gs.US,ncbi.public,s3.us-east-1	SRX1342047	Illumina HiSeq 2000	SINGLE	cDNA	TRANSCRIPTOMIC	Nicotiana tabacum	ILLUMINA	2016-06-05T00:00:00Z	GSM1910379	SRP064915	PRJNA299013	Leaf											GSM1910379	Leaf Tissue
SRR2671863	RNA-Seq	100	2326441500	SAMN04192101	1036687474	GEO	public	sra	gs,ncbi,s3	gs.US,ncbi.public,s3.us-east-1	SRX1342048	Illumina HiSeq 2000	SINGLE	cDNA	TRANSCRIPTOMIC	Nicotiana tabacum	ILLUMINA	2016-06-05T00:00:00Z	GSM1910380	SRP064915	PRJNA299013	Leaf											GSM1910380	Leaf Tissue
SRR2671864	RNA-Seq	100	2402141900	SAMN04192102	1072781086	GEO	public	sra	gs,ncbi,s3	gs.US,ncbi.public,s3.us-east-1	SRX1342049	Illumina HiSeq 2000	SINGLE	cDNA	TRANSCRIPTOMIC	Nicotiana tabacum	ILLUMINA	2016-06-05T00:00:00Z	GSM1910381	SRP064915	PRJNA299013	Leaf											GSM1910381	Leaf Tissue
SRR2671865	RNA-Seq	100	2360341700	SAMN04192103	1052927036	GEO	public	sra	gs,ncbi,s3	gs.US,ncbi.public,s3.us-east-1	SRX1342050	Illumina HiSeq 2000	SINGLE	cDNA	TRANSCRIPTOMIC	Nicotiana tabacum	ILLUMINA	2016-06-05T00:00:00Z	GSM1910382	SRP064915	PRJNA299013	Leaf											GSM1910382	Leaf Tissue
SRR2671866	RNA-Seq	100	2446656700	SAMN04192104	1089432724	GEO	public	sra	gs,ncbi,s3	gs.US,ncbi.public,s3.us-east-1	SRX1342051	Illumina HiSeq 2000	SINGLE	cDNA	TRANSCRIPTOMIC	Nicotiana tabacum	ILLUMINA	2016-06-05T00:00:00Z	GSM1910383	SRP064915	PRJNA299013	Leaf											GSM1910383	Leaf Tissue
SRR1040497	RNA-Seq	49	2864856197	SAMN02420142	1758252793	SOUTHWEST UNIVERSITY	public	sra	gs,ncbi,s3	gs.US,ncbi.public,s3.us-east-1	SRX384264	Illumina HiSeq 2000	SINGLE	RANDOM	TRANSCRIPTOMIC	Nicotiana tabacum	ILLUMINA	2015-07-22T00:00:00Z	KYC	SRP033341	PRJNA229809		KYC					Yunyan 85
SRR1040764	RNA-Seq	49	300249999	SAMN02420143	194186131	SOUTHWEST UNIVERSITY	public	sra	gs,ncbi,s3	gs.US,ncbi.public,s3.us-east-1	SRX385345	Illumina HiSeq 2000	SINGLE	RANDOM	TRANSCRIPTOMIC	Nicotiana tabacum	ILLUMINA	2015-07-22T00:00:00Z	KYP	SRP033341	PRJNA229809		KYP					Yunyan 85
SRR1040765	RNA-Seq	49	272779815	SAMN02420144	161022000	SOUTHWEST UNIVERSITY	public	sra	gs,ncbi,s3	gs.US,ncbi.public,s3.us-east-1	SRX385346	Illumina HiSeq 2000	SINGLE	RANDOM	TRANSCRIPTOMIC	Nicotiana tabacum	ILLUMINA	2015-07-22T00:00:00Z	KYsWN	SRP033341	PRJNA229809		KYsWN					Yunyan 85
SRR1040766	RNA-Seq	49	295000041	SAMN02420145	190093636	SOUTHWEST UNIVERSITY	public	sra	gs,ncbi,s3	gs.US,ncbi.public,s3.us-east-1	SRX385347	Illumina HiSeq 2000	SINGLE	RANDOM	TRANSCRIPTOMIC	Nicotiana tabacum	ILLUMINA	2015-07-22T00:00:00Z	KYsTZ	SRP033341	PRJNA229809		KYsTZ					Yunyan 85
SRR1040767	RNA-Seq	49	257354615	SAMN02420146	151138263	SOUTHWEST UNIVERSITY	public	sra	gs,ncbi,s3	gs.US,ncbi.public,s3.us-east-1	SRX385348	Illumina HiSeq 2000	SINGLE	RANDOM	TRANSCRIPTOMIC	Nicotiana tabacum	ILLUMINA	2015-07-22T00:00:00Z	WNC	SRP033341	PRJNA229809		WNC					Yunyan 85
SRR1040768	RNA-Seq	49	289750034	SAMN02420147	170673954	SOUTHWEST UNIVERSITY	public	sra	gs,ncbi,s3	gs.US,ncbi.public,s3.us-east-1	SRX385349	Illumina HiSeq 2000	SINGLE	RANDOM	TRANSCRIPTOMIC	Nicotiana tabacum	ILLUMINA	2015-07-22T00:00:00Z	WNP	SRP033341	PRJNA229809		WNP					Yunyan 85
SRR1040769	RNA-Seq	49	255721592	SAMN02420148	150321399	SOUTHWEST UNIVERSITY	public	sra	gs,ncbi,s3	gs.US,ncbi.public,s3.us-east-1	SRX385350	Illumina HiSeq 2000	SINGLE	RANDOM	TRANSCRIPTOMIC	Nicotiana tabacum	ILLUMINA	2015-07-22T00:00:00Z	WNsKY	SRP033341	PRJNA229809		WNsKY					Yunyan 85
SRR1040770	RNA-Seq	49	298500013	SAMN02420149	188462997	SOUTHWEST UNIVERSITY	public	sra	gs,ncbi,s3	gs.US,ncbi.public,s3.us-east-1	SRX385351	Illumina HiSeq 2000	SINGLE	RANDOM	TRANSCRIPTOMIC	Nicotiana tabacum	ILLUMINA	2015-07-22T00:00:00Z	TZC	SRP033341	PRJNA229809		TZC					Yunyan 85
SRR1040771	RNA-Seq	49	294250047	SAMN02420150	172667979	SOUTHWEST UNIVERSITY	public	sra	gs,ncbi,s3	gs.US,ncbi.public,s3.us-east-1	SRX385352	Illumina HiSeq 2000	SINGLE	RANDOM	TRANSCRIPTOMIC	Nicotiana tabacum	ILLUMINA	2015-07-22T00:00:00Z	TZP	SRP033341	PRJNA229809		TZP					Yunyan 85
SRR1040772	RNA-Seq	49	306749996	SAMN02420151	193964562	SOUTHWEST UNIVERSITY	public	sra	gs,ncbi,s3	gs.US,ncbi.public,s3.us-east-1	SRX385353	Illumina HiSeq 2000	SINGLE	RANDOM	TRANSCRIPTOMIC	Nicotiana tabacum	ILLUMINA	2015-07-22T00:00:00Z	TZsKY	SRP033341	PRJNA229809		TZsKY					Yunyan 85
SRR1040773	RNA-Seq	49	294500045	SAMN02420142	185940049	SOUTHWEST UNIVERSITY	public	sra	gs,ncbi,s3	gs.US,ncbi.public,s3.us-east-1	SRX385354	Illumina HiSeq 2000	SINGLE	RANDOM	TRANSCRIPTOMIC	Nicotiana tabacum	ILLUMINA	2015-07-22T00:00:00Z	KYC	SRP033341	PRJNA229809		KYC					Yunyan 85
SRR3193883	RNA-Seq	448	86553708	SAMN04515813	217161818	FUJIAN AGRICULTURE AND FORESTRY UNIVERSITY	public	sra	gs,ncbi,s3	gs.US,ncbi.public,s3.us-east-1	SRX1600068	454 GS FLX Titanium	SINGLE	RANDOM	TRANSCRIPTOMIC	Nicotiana tabacum	LS454	2017-02-24T00:00:00Z	Tobacco tissues under biological and abiotic stress treatment	SRP070805	PRJNA313137	Leaf and root	Tobacco full length cDNA library	China	Asia	China:Fujian	Plant	Cuibiyihao	Adult seedlings
SRR3193977	RNA-Seq	478	56033115	SAMN04515813	135062727	FUJIAN AGRICULTURE AND FORESTRY UNIVERSITY	public	sra	gs,ncbi,s3	gs.US,ncbi.public,s3.us-east-1	SRX1600068	454 GS FLX Titanium	SINGLE	RANDOM	TRANSCRIPTOMIC	Nicotiana tabacum	LS454	2017-02-24T00:00:00Z	Tobacco tissues under biological and abiotic stress treatment	SRP070805	PRJNA313137	Leaf and root	Tobacco full length cDNA library	China	Asia	China:Fujian	Plant	Cuibiyihao	Adult seedlings
SRR3194171	RNA-Seq	462	88044072	SAMN04515813	217140860	FUJIAN AGRICULTURE AND FORESTRY UNIVERSITY	public	sra	gs,ncbi,s3	gs.US,ncbi.public,s3.us-east-1	SRX1600068	454 GS FLX Titanium	SINGLE	RANDOM	TRANSCRIPTOMIC	Nicotiana tabacum	LS454	2017-02-24T00:00:00Z	Tobacco tissues under biological and abiotic stress treatment	SRP070805	PRJNA313137	Leaf and root	Tobacco full length cDNA library	China	Asia	China:Fujian	Plant	Cuibiyihao	Adult seedlings
SRR1020542	RNA-Seq	50	1098241450	SAMN02388221	961229050	GEO	public	sra	gs,ncbi,s3	gs.US,ncbi.public,s3.us-east-1	SRX370363	AB SOLiD System 3.0	SINGLE	cDNA	TRANSCRIPTOMIC	Nicotiana tabacum	ABI_SOLID	2017-02-02T00:00:00Z	GSM1254300	SRP018380	PRJNA189155												GSM1254300	leaf
SRR1020543	RNA-Seq	50	1478373800	SAMN02388227	1294258502	GEO	public	sra	gs,ncbi,s3	gs.US,ncbi.public,s3.us-east-1	SRX370364	AB SOLiD System 3.0	SINGLE	cDNA	TRANSCRIPTOMIC	Nicotiana tabacum	ABI_SOLID	2017-02-02T00:00:00Z	GSM1254301	SRP018380	PRJNA189155												GSM1254301	leaf
SRR1020544	RNA-Seq	50	1316148100	SAMN02388238	1147228679	GEO	public	sra	gs,ncbi,s3	gs.US,ncbi.public,s3.us-east-1	SRX370365	AB SOLiD System 3.0	SINGLE	cDNA	TRANSCRIPTOMIC	Nicotiana tabacum	ABI_SOLID	2017-02-02T00:00:00Z	GSM1254302	SRP018380	PRJNA189155												GSM1254302	leaf
SRR1020545	RNA-Seq	50	1114886050	SAMN02388223	967741189	GEO	public	sra	gs,ncbi,s3	gs.US,ncbi.public,s3.us-east-1	SRX370366	AB SOLiD System 3.0	SINGLE	cDNA	TRANSCRIPTOMIC	Nicotiana tabacum	ABI_SOLID	2017-02-02T00:00:00Z	GSM1254303	SRP018380	PRJNA189155												GSM1254303	leaf
SRR1020546	RNA-Seq	50	1103551600	SAMN02388226	967498602	GEO	public	sra	gs,ncbi,s3	gs.US,ncbi.public,s3.us-east-1	SRX370367	AB SOLiD System 3.0	SINGLE	cDNA	TRANSCRIPTOMIC	Nicotiana tabacum	ABI_SOLID	2017-02-02T00:00:00Z	GSM1254304	SRP018380	PRJNA189155												GSM1254304	leaf
SRR1020547	RNA-Seq	50	1437613050	SAMN02388235	1258906805	GEO	public	sra	gs,ncbi,s3	gs.US,ncbi.public,s3.us-east-1	SRX370368	AB SOLiD System 3.0	SINGLE	cDNA	TRANSCRIPTOMIC	Nicotiana tabacum	ABI_SOLID	2017-02-02T00:00:00Z	GSM1254305	SRP018380	PRJNA189155												GSM1254305	leaf
SRR1020548	RNA-Seq	50	1270553800	SAMN02388222	1110535140	GEO	public	sra	gs,ncbi,s3	gs.US,ncbi.public,s3.us-east-1	SRX370369	AB SOLiD System 3.0	SINGLE	cDNA	TRANSCRIPTOMIC	Nicotiana tabacum	ABI_SOLID	2017-02-02T00:00:00Z	GSM1254306	SRP018380	PRJNA189155												GSM1254306	leaf
SRR1020549	RNA-Seq	50	1110414550	SAMN02388228	966893869	GEO	public	sra	gs,ncbi,s3	gs.US,ncbi.public,s3.us-east-1	SRX370370	AB SOLiD System 3.0	SINGLE	cDNA	TRANSCRIPTOMIC	Nicotiana tabacum	ABI_SOLID	2017-02-02T00:00:00Z	GSM1254307	SRP018380	PRJNA189155												GSM1254307	leaf
SRR1020550	RNA-Seq	50	1428805000	SAMN02388237	1252634855	GEO	public	sra	gs,ncbi,s3	gs.US,ncbi.public,s3.us-east-1	SRX370371	AB SOLiD System 3.0	SINGLE	cDNA	TRANSCRIPTOMIC	Nicotiana tabacum	ABI_SOLID	2017-02-02T00:00:00Z	GSM1254308	SRP018380	PRJNA189155												GSM1254308	leaf
SRR1020551	RNA-Seq	50	1845328050	SAMN02388224	1618899333	GEO	public	sra	gs,ncbi,s3	gs.US,ncbi.public,s3.us-east-1	SRX370372	AB SOLiD System 3.0	SINGLE	cDNA	TRANSCRIPTOMIC	Nicotiana tabacum	ABI_SOLID	2017-02-02T00:00:00Z	GSM1254309	SRP018380	PRJNA189155												GSM1254309	leaf
SRR1020552	RNA-Seq	50	1589830800	SAMN02388230	1387134517	GEO	public	sra	gs,ncbi,s3	gs.US,ncbi.public,s3.us-east-1	SRX370373	AB SOLiD System 3.0	SINGLE	cDNA	TRANSCRIPTOMIC	Nicotiana tabacum	ABI_SOLID	2017-02-02T00:00:00Z	GSM1254310	SRP018380	PRJNA189155												GSM1254310	leaf
SRR1020553	RNA-Seq	50	1357463900	SAMN02388240	1178505133	GEO	public	sra	gs,ncbi,s3	gs.US,ncbi.public,s3.us-east-1	SRX370374	AB SOLiD System 3.0	SINGLE	cDNA	TRANSCRIPTOMIC	Nicotiana tabacum	ABI_SOLID	2017-02-02T00:00:00Z	GSM1254311	SRP018380	PRJNA189155												GSM1254311	leaf
SRR1020555	RNA-Seq	50	2305994250	SAMN02388229	2022433297	GEO	public	sra	gs,ncbi,s3	gs.US,ncbi.public,s3.us-east-1	SRX370376	AB SOLiD System 3.0	SINGLE	cDNA	TRANSCRIPTOMIC	Nicotiana tabacum	ABI_SOLID	2017-02-02T00:00:00Z	GSM1254313	SRP018380	PRJNA189155												GSM1254313	leaf
SRR1020556	RNA-Seq	50	2010341500	SAMN02388236	1753139278	GEO	public	sra	gs,ncbi,s3	gs.US,ncbi.public,s3.us-east-1	SRX370377	AB SOLiD System 3.0	SINGLE	cDNA	TRANSCRIPTOMIC	Nicotiana tabacum	ABI_SOLID	2017-02-02T00:00:00Z	GSM1254314	SRP018380	PRJNA189155												GSM1254314	leaf
SRR1020557	RNA-Seq	50	1684301250	SAMN02388231	1462114095	GEO	public	sra	gs,ncbi,s3	gs.US,ncbi.public,s3.us-east-1	SRX370378	AB SOLiD System 3.0	SINGLE	cDNA	TRANSCRIPTOMIC	Nicotiana tabacum	ABI_SOLID	2017-02-02T00:00:00Z	GSM1254315	SRP018380	PRJNA189155												GSM1254315	leaf
SRR1020558	RNA-Seq	50	1665104900	SAMN02388232	1457732451	GEO	public	sra	gs,ncbi,s3	gs.US,ncbi.public,s3.us-east-1	SRX370379	AB SOLiD System 3.0	SINGLE	cDNA	TRANSCRIPTOMIC	Nicotiana tabacum	ABI_SOLID	2017-02-02T00:00:00Z	GSM1254316	SRP018380	PRJNA189155												GSM1254316	leaf
SRR1020559	RNA-Seq	50	1880815900	SAMN02388239	1647499405	GEO	public	sra	gs,ncbi,s3	gs.US,ncbi.public,s3.us-east-1	SRX370380	AB SOLiD System 3.0	SINGLE	cDNA	TRANSCRIPTOMIC	Nicotiana tabacum	ABI_SOLID	2017-02-02T00:00:00Z	GSM1254317	SRP018380	PRJNA189155												GSM1254317	leaf
SRR1020560	RNA-Seq	50	1468995150	SAMN02388233	1280361957	GEO	public	sra	gs,ncbi,s3	gs.US,ncbi.public,s3.us-east-1	SRX370381	AB SOLiD System 3.0	SINGLE	cDNA	TRANSCRIPTOMIC	Nicotiana tabacum	ABI_SOLID	2017-02-02T00:00:00Z	GSM1254318	SRP018380	PRJNA189155												GSM1254318	leaf
SRR1020561	RNA-Seq	50	1332487000	SAMN02388234	1154940581	GEO	public	sra	gs,ncbi,s3	gs.US,ncbi.public,s3.us-east-1	SRX370382	AB SOLiD System 3.0	SINGLE	cDNA	TRANSCRIPTOMIC	Nicotiana tabacum	ABI_SOLID	2017-02-02T00:00:00Z	GSM1254319	SRP018380	PRJNA189155												GSM1254319	leaf
SRR1661412	miRNA-Seq	49	1071514409	SAMN03218132	766253923	GEO	public	sra	gs,ncbi,s3	gs.US,ncbi.public,s3.us-east-1	SRX767062	Illumina HiSeq 2000	SINGLE	size fractionation	TRANSCRIPTOMIC	Nicotiana tabacum	ILLUMINA	2014-12-03T00:00:00Z	GSM1553177	SRP050197	PRJNA268333							Xanthi		five weeks old			GSM1553177	Leaf	mock 10 days
SRR1661413	miRNA-Seq	49	1139156998	SAMN03218134	825599035	GEO	public	sra	gs,ncbi,s3	gs.US,ncbi.public,s3.us-east-1	SRX767063	Illumina HiSeq 2000	SINGLE	size fractionation	TRANSCRIPTOMIC	Nicotiana tabacum	ILLUMINA	2014-12-03T00:00:00Z	GSM1553178	SRP050197	PRJNA268333							Xanthi		five weeks old			GSM1553178	Leaf	SD-CMVdeltasatRNA infected 10 days
SRR1664782	RNA-Seq	202	6124375784	SAMN03224265	3677771289	GEO	public	sra	gs,ncbi,s3	gs.US,ncbi.public,s3.us-east-1	SRX769755	Illumina HiSeq 2000	PAIRED	cDNA	TRANSCRIPTOMIC	Nicotiana tabacum	ILLUMINA	2017-11-15T00:00:00Z	GSM1555574	SRP050324	PRJNA268790	seedings											GSM1555574	tobacco_control
SRR2084815	RNA-Seq	250	8057484500	SAMN03784302	4133835694	HUNAN AGRICULTURAL UNIVERSITY	public	sra	gs,ncbi,s3	gs.US,ncbi.public,s3.us-east-1	SRX1067164	Illumina HiSeq 2500	PAIRED	PolyA	TRANSCRIPTOMIC	Nicotiana tabacum	ILLUMINA	2016-06-15T00:00:00Z	NC1	SRP059707	PRJNA287250	Leaf	Cold-treated tobacco leaf	China	Asia	China: Changsha	Plant	NC567	Seedlings with 5-6 leaves						0h after 4Â¡Ã¦ treatment		2014-08-20		HNTOBACCO	Xianwen\,Zhang					4Â¡Ã¦
SRR3114162	RNA-Seq	200	3376980400	SAMN04432210	2054904060	GUIZHOU ACADEMY OF TOBACCO SCIENCE	public	sra	gs,ncbi,s3	gs.US,ncbi.public,s3.us-east-1	SRX1542156	Illumina HiSeq 2000	PAIRED	cDNA	TRANSCRIPTOMIC	Nicotiana tabacum	ILLUMINA	2016-05-01T00:00:00Z	lzh_20-CK	SRP068795	PRJNA309373	Seed of untreated-0 seeds	lzh_20-CK	China	Asia	China: Beijing	Plant	Nanjiang3	Dormant seed for untreated-0 seeds	not applicable	not applicable	not applicable			not applicable		not applicable	Seed for untreated-0 seeds	Zhenhua Li for untreated-0 seeds	not applicable	not applicable	not applicable			not applicable			not applicable
SRR3114163	RNA-Seq	200	3934423600	SAMN04432211	2485289064	GUIZHOU ACADEMY OF TOBACCO SCIENCE	public	sra	ncbi	ncbi.public	SRX1542157	Illumina HiSeq 2000	PAIRED	cDNA	TRANSCRIPTOMIC	Nicotiana tabacum	ILLUMINA	2016-05-01T00:00:00Z	lzh_20-H2O	SRP068795	PRJNA309373	Seed of H2O-0 seeds	lzh_20-H2O	China	Asia	China: Beijing	Plant	Nanjiang3	Imbibeseed for H2O-0 seeds	not applicable	not applicable	not applicable			not applicable		not applicable	Seed for H2O-0 seeds	Zhenhua Li for H2O-0 seeds	not applicable	not applicable	not applicable			not applicable			not applicable
SRR3114164	RNA-Seq	200	3979501200	SAMN04432212	2448950237	GUIZHOU ACADEMY OF TOBACCO SCIENCE	public	sra	gs,ncbi,s3	gs.US,ncbi.public,s3.us-east-1	SRX1542158	Illumina HiSeq 2000	PAIRED	cDNA	TRANSCRIPTOMIC	Nicotiana tabacum	ILLUMINA	2016-05-01T00:00:00Z	lzh_20-IAA	SRP068795	PRJNA309373	Seed of IAA-0 seeds	lzh_20-IAA	China	Asia	China: Beijing	Plant	Nanjiang3	Dormant seed for IAA-0 seeds	not applicable	not applicable	not applicable			not applicable		not applicable	Seed for IAA-0 seeds	Zhenhua Li for IAA-0 seeds	not applicable	not applicable	not applicable			not applicable			not applicable
SRR3114165	RNA-Seq	200	4829717600	SAMN04432213	3027931585	GUIZHOU ACADEMY OF TOBACCO SCIENCE	public	sra	gs,ncbi,s3	gs.US,ncbi.public,s3.us-east-1	SRX1542159	Illumina HiSeq 2000	PAIRED	cDNA	TRANSCRIPTOMIC	Nicotiana tabacum	ILLUMINA	2016-05-01T00:00:00Z	lzh_72-CK	SRP068795	PRJNA309373	Seed of untreated-72 seeds	lzh_72-CK	China	Asia	China: Beijing	Plant	Nanjiang3	Germinating seed for untreated-72 seeds	not applicable	not applicable	not applicable			not applicable		not applicable	Seed for untreated-72 seeds	Zhenhua Li for untreated-72 seeds	not applicable	not applicable	not applicable			not applicable			not applicable
SRR3114166	RNA-Seq	200	3379231400	SAMN04432214	2061544640	GUIZHOU ACADEMY OF TOBACCO SCIENCE	public	sra	gs,ncbi,s3	gs.US,ncbi.public,s3.us-east-1	SRX1542160	Illumina HiSeq 2000	PAIRED	cDNA	TRANSCRIPTOMIC	Nicotiana tabacum	ILLUMINA	2016-05-01T00:00:00Z	lzh_72-H2O	SRP068795	PRJNA309373	Seed of H2O-72 seeds	lzh_72-H2O	China	Asia	China: Beijing	Plant	Nanjiang3	Germinating seed for H2O-72 seeds	not applicable	not applicable	not applicable			not applicable		not applicable	Seed for H2O-72 seeds	Zhenhua Li for H2O-72 seeds	not applicable	not applicable	not applicable			not applicable			not applicable
SRR3114167	RNA-Seq	200	3559376800	SAMN04432215	2159260575	GUIZHOU ACADEMY OF TOBACCO SCIENCE	public	sra	gs,ncbi,s3	gs.US,ncbi.public,s3.us-east-1	SRX1542161	Illumina HiSeq 2000	PAIRED	cDNA	TRANSCRIPTOMIC	Nicotiana tabacum	ILLUMINA	2016-05-01T00:00:00Z	lzh_72-IAA	SRP068795	PRJNA309373	Seed of IAA-72 seeds	lzh_72-IAA	China	Asia	China: Beijing	Plant	Nanjiang3	Dormant seed for IAA-72 seeds	not applicable	not applicable	not applicable			not applicable		not applicable	Seed for IAA-72 seeds	Zhenhua Li for IAA-72 seeds	not applicable	not applicable	not applicable			not applicable			not applicable
SRR3114168	RNA-Seq	200	3245900600	SAMN04432216	1993918452	GUIZHOU ACADEMY OF TOBACCO SCIENCE	public	sra	gs,ncbi,s3	gs.US,ncbi.public,s3.us-east-1	SRX1542162	Illumina HiSeq 2000	PAIRED	cDNA	TRANSCRIPTOMIC	Nicotiana tabacum	ILLUMINA	2016-05-01T00:00:00Z	lzh_156-IAA	SRP068795	PRJNA309373	Seed of IAA-156 seeds	lzh_156-IAA	China	Asia	China: Beijing	Plant	Nanjiang3	Germinating seed for IAA-156 seeds	not applicable	not applicable	not applicable			not applicable		not applicable	Seed for IAA-156 seeds	Zhenhua Li for IAA-156 seeds	not applicable	not applicable	not applicable			not applicable			not applicable
SRR2182161	RNA-Seq	180	1563050880	SAMN04009965	940249540	GEO	public	sra	gs,ncbi,s3	gs.US,ncbi.public,s3.us-east-1	SRX1163546	Illumina HiSeq 2000	PAIRED	cDNA	TRANSCRIPTOMIC	Nicotiana tabacum	ILLUMINA	2015-08-27T00:00:00Z	GSM1859875	SRP062809	PRJNA293792	young primary leaf											GSM1859875	leaf
SRR2182162	RNA-Seq	180	1802683080	SAMN04009966	1087935626	GEO	public	sra	gs,ncbi,s3	gs.US,ncbi.public,s3.us-east-1	SRX1163547	Illumina HiSeq 2000	PAIRED	cDNA	TRANSCRIPTOMIC	Nicotiana tabacum	ILLUMINA	2015-08-27T00:00:00Z	GSM1859876	SRP062809	PRJNA293792	young primary leaf											GSM1859876	leaf
SRR2182163	RNA-Seq	180	1889297640	SAMN04009967	1145245451	GEO	public	sra	gs,ncbi,s3	gs.US,ncbi.public,s3.us-east-1	SRX1163548	Illumina HiSeq 2000	PAIRED	cDNA	TRANSCRIPTOMIC	Nicotiana tabacum	ILLUMINA	2015-08-27T00:00:00Z	GSM1859877	SRP062809	PRJNA293792	young primary leaf											GSM1859877	leaf
SRR2182164	RNA-Seq	180	1780134660	SAMN04009968	1069928670	GEO	public	sra	gs,ncbi,s3	gs.US,ncbi.public,s3.us-east-1	SRX1163549	Illumina HiSeq 2000	PAIRED	cDNA	TRANSCRIPTOMIC	Nicotiana tabacum	ILLUMINA	2015-08-27T00:00:00Z	GSM1859878	SRP062809	PRJNA293792	young primary leaf											GSM1859878	leaf
DRR014393	miRNA-Seq	50	259246800	SAMD00000805	182733403	TUAGRI	public	sra	gs,ncbi,s3	gs.US,ncbi.public,s3.us-east-1	DRX012913	Illumina Genome Analyzer II	SINGLE	size fractionation	TRANSCRIPTOMIC	Nicotiana tabacum	ILLUMINA	2014-04-04T00:00:00Z	SAMD00000805	DRP001279	PRJDB1809
DRR014394	OTHER	50	967783950	SAMD00000803	789733457	TUAGRI	public	sra	gs,ncbi,s3	gs.US,ncbi.public,s3.us-east-1	DRX012914	Illumina HiSeq 2000	SINGLE	cDNA	TRANSCRIPTOMIC	Nicotiana tabacum	ILLUMINA	2014-04-04T00:00:00Z	SAMD00000803	DRP001279	PRJDB1809
DRR014395	OTHER	50	1110470250	SAMD00000804	903231165	TUAGRI	public	sra	gs,ncbi,s3	gs.US,ncbi.public,s3.us-east-1	DRX012915	Illumina HiSeq 2000	SINGLE	cDNA	TRANSCRIPTOMIC	Nicotiana tabacum	ILLUMINA	2014-04-04T00:00:00Z	SAMD00000804	DRP001279	PRJDB1809
SRR1199066	RNA-Seq	202	5791729658	SAMN02645686	4005219091	PHILIP MORRIS INTERNATIONAL R&D	public	sra	gs,ncbi,s3	gs.US,ncbi.public,s3.us-east-1	SRX495518	Illumina HiSeq 2500	PAIRED	RANDOM	TRANSCRIPTOMIC	Nicotiana tabacum	ILLUMINA	2014-05-08T00:00:00Z	Ntab-TN90-DC2	SRP029183	PRJNA208209	Dry Capsule		uncalculated	uncalculated	missing	Plant	TN90		missing									2
SRR1199068	RNA-Seq	202	4355005062	SAMN02645694	2961234048	PHILIP MORRIS INTERNATIONAL R&D	public	sra	gs,ncbi,s3	gs.US,ncbi.public,s3.us-east-1	SRX495519	Illumina HiSeq 2500	PAIRED	RANDOM	TRANSCRIPTOMIC	Nicotiana tabacum	ILLUMINA	2014-05-08T00:00:00Z	Ntab-TN90-DC3	SRP029183	PRJNA208209	Dry Capsule		uncalculated	uncalculated	missing	Plant	TN90		missing									3
SRR1199069	RNA-Seq	202	10185484380	SAMN02645675	7041899259	PHILIP MORRIS INTERNATIONAL R&D	public	sra	gs,ncbi,s3	gs.US,ncbi.public,s3.us-east-1	SRX495520	Illumina HiSeq 2500	PAIRED	RANDOM	TRANSCRIPTOMIC	Nicotiana tabacum	ILLUMINA	2014-05-08T00:00:00Z	Ntab-TN90-MF1	SRP029183	PRJNA208209	Mature Flower		uncalculated	uncalculated	missing	Plant	TN90		missing									1
SRR1199070	RNA-Seq	202	8735132460	SAMN02645684	6038770308	PHILIP MORRIS INTERNATIONAL R&D	public	sra	gs,ncbi,s3	gs.US,ncbi.public,s3.us-east-1	SRX495521	Illumina HiSeq 2500	PAIRED	RANDOM	TRANSCRIPTOMIC	Nicotiana tabacum	ILLUMINA	2014-05-08T00:00:00Z	Ntab-TN90-MF2	SRP029183	PRJNA208209	Mature Flower		uncalculated	uncalculated	missing	Plant	TN90		missing									2
SRR1199071	RNA-Seq	202	8919227584	SAMN02645693	6070145647	PHILIP MORRIS INTERNATIONAL R&D	public	sra	gs,ncbi,s3	gs.US,ncbi.public,s3.us-east-1	SRX495522	Illumina HiSeq 2500	PAIRED	RANDOM	TRANSCRIPTOMIC	Nicotiana tabacum	ILLUMINA	2014-05-08T00:00:00Z	Ntab-TN90-MF3	SRP029183	PRJNA208209	Mature Flower		uncalculated	uncalculated	missing	Plant	TN90		missing									3
SRR1199072	RNA-Seq	202	7068441974	SAMN02645681	4886871358	PHILIP MORRIS INTERNATIONAL R&D	public	sra	gs,ncbi,s3	gs.US,ncbi.public,s3.us-east-1	SRX495523	Illumina HiSeq 2500	PAIRED	RANDOM	TRANSCRIPTOMIC	Nicotiana tabacum	ILLUMINA	2014-05-08T00:00:00Z	Ntab-TN90-ML1	SRP029183	PRJNA208209	Mature Leaf		uncalculated	uncalculated	missing	Plant	TN90		missing									1
SRR1199073	RNA-Seq	202	5783355344	SAMN02645690	3920670665	PHILIP MORRIS INTERNATIONAL R&D	public	sra	gs,ncbi,s3	gs.US,ncbi.public,s3.us-east-1	SRX495524	Illumina HiSeq 2500	PAIRED	RANDOM	TRANSCRIPTOMIC	Nicotiana tabacum	ILLUMINA	2014-05-08T00:00:00Z	Ntab-TN90-ML2	SRP029183	PRJNA208209	Mature Leaf		uncalculated	uncalculated	missing	Plant	TN90		missing									2
SRR1199074	RNA-Seq	202	7730370320	SAMN02645698	5233369841	PHILIP MORRIS INTERNATIONAL R&D	public	sra	gs,ncbi,s3	gs.US,ncbi.public,s3.us-east-1	SRX495525	Illumina HiSeq 2500	PAIRED	RANDOM	TRANSCRIPTOMIC	Nicotiana tabacum	ILLUMINA	2014-05-08T00:00:00Z	Ntab-TN90-ML3	SRP029183	PRJNA208209	Mature Leaf		uncalculated	uncalculated	missing	Plant	TN90		missing									3
SRR1199121	RNA-Seq	202	7819939342	SAMN02645679	5392691558	PHILIP MORRIS INTERNATIONAL R&D	public	sra	gs,ncbi,s3	gs.US,ncbi.public,s3.us-east-1	SRX495526	Illumina HiSeq 2500	PAIRED	RANDOM	TRANSCRIPTOMIC	Nicotiana tabacum	ILLUMINA	2014-05-08T00:00:00Z	Ntab-TN90-RO1	SRP029183	PRJNA208209	Root		uncalculated	uncalculated	missing	Plant	TN90		missing									1
SRR1199122	RNA-Seq	202	2339444012	SAMN02645688	1588367428	PHILIP MORRIS INTERNATIONAL R&D	public	sra	gs,ncbi,s3	gs.US,ncbi.public,s3.us-east-1	SRX495527	Illumina HiSeq 2500	PAIRED	RANDOM	TRANSCRIPTOMIC	Nicotiana tabacum	ILLUMINA	2014-05-08T00:00:00Z	Ntab-TN90-RO2	SRP029183	PRJNA208209	Root		uncalculated	uncalculated	missing	Plant	TN90		missing									2
SRR1199123	RNA-Seq	202	8710606630	SAMN02645696	5909469636	PHILIP MORRIS INTERNATIONAL R&D	public	sra	gs,ncbi,s3	gs.US,ncbi.public,s3.us-east-1	SRX495529	Illumina HiSeq 2500	PAIRED	RANDOM	TRANSCRIPTOMIC	Nicotiana tabacum	ILLUMINA	2014-05-08T00:00:00Z	Ntab-TN90-RO3	SRP029183	PRJNA208209	Root		uncalculated	uncalculated	missing	Plant	TN90		missing									3
SRR1199124	RNA-Seq	202	5787211322	SAMN02645676	4002283552	PHILIP MORRIS INTERNATIONAL R&D	public	sra	gs,ncbi,s3	gs.US,ncbi.public,s3.us-east-1	SRX495530	Illumina HiSeq 2500	PAIRED	RANDOM	TRANSCRIPTOMIC	Nicotiana tabacum	ILLUMINA	2014-05-08T00:00:00Z	Ntab-TN90-SF1	SRP029183	PRJNA208209	Senescent Flower		uncalculated	uncalculated	missing	Plant	TN90		missing									1
SRR1199125	RNA-Seq	202	4647732756	SAMN02645685	3152619609	PHILIP MORRIS INTERNATIONAL R&D	public	sra	gs,ncbi,s3	gs.US,ncbi.public,s3.us-east-1	SRX495531	Illumina HiSeq 2500	PAIRED	RANDOM	TRANSCRIPTOMIC	Nicotiana tabacum	ILLUMINA	2014-05-08T00:00:00Z	Ntab-TN90-SF2	SRP029183	PRJNA208209	Senescent Flower		uncalculated	uncalculated	missing	Plant	TN90		missing									2
SRR1199127	RNA-Seq	202	8094347454	SAMN02645682	5578403985	PHILIP MORRIS INTERNATIONAL R&D	public	sra	gs,ncbi,s3	gs.US,ncbi.public,s3.us-east-1	SRX495532	Illumina HiSeq 2500	PAIRED	RANDOM	TRANSCRIPTOMIC	Nicotiana tabacum	ILLUMINA	2014-05-08T00:00:00Z	Ntab-TN90-SL1	SRP029183	PRJNA208209	Senescent Leaf		uncalculated	uncalculated	missing	Plant	TN90		missing									1
SRR1199128	RNA-Seq	202	7997866800	SAMN02645691	5416429956	PHILIP MORRIS INTERNATIONAL R&D	public	sra	gs,ncbi,s3	gs.US,ncbi.public,s3.us-east-1	SRX495534	Illumina HiSeq 2500	PAIRED	RANDOM	TRANSCRIPTOMIC	Nicotiana tabacum	ILLUMINA	2014-05-08T00:00:00Z	Ntab-TN90-SL2	SRP029183	PRJNA208209	Senescent Leaf		uncalculated	uncalculated	missing	Plant	TN90		missing									2
SRR1199129	RNA-Seq	202	9414797416	SAMN02645699	6365955331	PHILIP MORRIS INTERNATIONAL R&D	public	sra	gs,ncbi,s3	gs.US,ncbi.public,s3.us-east-1	SRX495535	Illumina HiSeq 2500	PAIRED	RANDOM	TRANSCRIPTOMIC	Nicotiana tabacum	ILLUMINA	2014-05-08T00:00:00Z	Ntab-TN90-SL3	SRP029183	PRJNA208209	Senescent Leaf		uncalculated	uncalculated	missing	Plant	TN90		missing									3
SRR1199130	RNA-Seq	202	5255539646	SAMN02645678	3613858676	PHILIP MORRIS INTERNATIONAL R&D	public	sra	gs,ncbi,s3	gs.US,ncbi.public,s3.us-east-1	SRX495598	Illumina HiSeq 2500	PAIRED	RANDOM	TRANSCRIPTOMIC	Nicotiana tabacum	ILLUMINA	2014-05-08T00:00:00Z	Ntab-TN90-ST1	SRP029183	PRJNA208209	Stem		uncalculated	uncalculated	missing	Plant	TN90		missing									1
SRR1199132	RNA-Seq	202	5518087530	SAMN02645687	3760490010	PHILIP MORRIS INTERNATIONAL R&D	public	sra	gs,ncbi,s3	gs.US,ncbi.public,s3.us-east-1	SRX495600	Illumina HiSeq 2500	PAIRED	RANDOM	TRANSCRIPTOMIC	Nicotiana tabacum	ILLUMINA	2014-05-08T00:00:00Z	Ntab-TN90-ST2	SRP029183	PRJNA208209	Stem		uncalculated	uncalculated	missing	Plant	TN90		missing									2
SRR1199135	RNA-Seq	202	8771940900	SAMN02645695	5969148278	PHILIP MORRIS INTERNATIONAL R&D	public	sra	gs,ncbi,s3	gs.US,ncbi.public,s3.us-east-1	SRX495601	Illumina HiSeq 2500	PAIRED	RANDOM	TRANSCRIPTOMIC	Nicotiana tabacum	ILLUMINA	2014-05-08T00:00:00Z	Ntab-TN90-ST3	SRP029183	PRJNA208209	Stem		uncalculated	uncalculated	missing	Plant	TN90		missing									3
SRR1199198	RNA-Seq	202	9369625772	SAMN02645683	6471142340	PHILIP MORRIS INTERNATIONAL R&D	public	sra	gs,ncbi,s3	gs.US,ncbi.public,s3.us-east-1	SRX495603	Illumina HiSeq 2500	PAIRED	RANDOM	TRANSCRIPTOMIC	Nicotiana tabacum	ILLUMINA	2014-05-08T00:00:00Z	Ntab-TN90-YF2	SRP029183	PRJNA208209	Immature Flower		uncalculated	uncalculated	missing	Plant	TN90		missing									2
SRR1199199	RNA-Seq	202	8240846136	SAMN02645692	5585798676	PHILIP MORRIS INTERNATIONAL R&D	public	sra	gs,ncbi,s3	gs.US,ncbi.public,s3.us-east-1	SRX495605	Illumina HiSeq 2500	PAIRED	RANDOM	TRANSCRIPTOMIC	Nicotiana tabacum	ILLUMINA	2014-05-08T00:00:00Z	Ntab-TN90-YF3	SRP029183	PRJNA208209	Immature Flower		uncalculated	uncalculated	missing	Plant	TN90		missing									3
SRR1199200	RNA-Seq	202	5480490684	SAMN02645680	3781316758	PHILIP MORRIS INTERNATIONAL R&D	public	sra	gs,ncbi,s3	gs.US,ncbi.public,s3.us-east-1	SRX495606	Illumina HiSeq 2500	PAIRED	RANDOM	TRANSCRIPTOMIC	Nicotiana tabacum	ILLUMINA	2014-05-08T00:00:00Z	Ntab-TN90-YL1	SRP029183	PRJNA208209	Young Leaf		uncalculated	uncalculated	missing	Plant	TN90		missing									1
SRR1199202	RNA-Seq	202	7032366188	SAMN02645689	4877097067	PHILIP MORRIS INTERNATIONAL R&D	public	sra	gs,ncbi,s3	gs.US,ncbi.public,s3.us-east-1	SRX495607	Illumina HiSeq 2500	PAIRED	RANDOM	TRANSCRIPTOMIC	Nicotiana tabacum	ILLUMINA	2014-05-08T00:00:00Z	Ntab-TN90-YL2	SRP029183	PRJNA208209	Young Leaf		uncalculated	uncalculated	missing	Plant	TN90		missing									2
SRR1199203	RNA-Seq	202	7438739890	SAMN02645697	5053600019	PHILIP MORRIS INTERNATIONAL R&D	public	sra	gs,ncbi,s3	gs.US,ncbi.public,s3.us-east-1	SRX495608	Illumina HiSeq 2500	PAIRED	RANDOM	TRANSCRIPTOMIC	Nicotiana tabacum	ILLUMINA	2014-05-08T00:00:00Z	Ntab-TN90-YL3	SRP029183	PRJNA208209	Young Leaf		uncalculated	uncalculated	missing	Plant	TN90		missing									3
SRR3225528	RNA-Seq	107	25522638242	SAMN04539711	13016747829	ZHENGZHOU TOBACCO RESEARCH INSTITUTE OF CNTC	public	sra	ncbi	ncbi.public	SRX1630040	Illumina HiSeq 2000	PAIRED	cDNA	TRANSCRIPTOMIC	Nicotiana tabacum	ILLUMINA	2016-03-17T00:00:00Z	K326_CL	SRP071695	PRJNA314714	leaf		China	Asia	China: Zhengzhou city\, Henan province	Plant	K326		6 weeks					normal growth		2014-12		Zhengzhou Tobacco Research Institute	Chen Qiansi
SRR1258875	RNA-Seq	90	4800448620	SAMN02732167	3076097055	YUNNAN NORMAL UNIVERSITY	public	sra	gs,ncbi,s3	gs.US,ncbi.public,s3.us-east-1	SRX523836	Illumina HiSeq 2000	PAIRED	cDNA	TRANSCRIPTOMIC	Nicotiana tabacum	ILLUMINA	2015-04-23T00:00:00Z	cold/drought stressed seedling leaves	SRP041372	PRJNA245117	leaves		uncalculated	uncalculated	missing	Plant	MSK326 and Yunyan203		missing									Yunnan Academy of Tobacco Agricultural Sciences
SRR3499127	RNA-Seq	300	9019382400	SAMN04954863	3680995436	YUNNAN ACADEMY OF TOBACCO AGRICULTURAL SCIENCE	public	sra	ncbi	ncbi.public	SRX1757537	Illumina HiSeq 2500	PAIRED	RANDOM	TRANSCRIPTOMIC	Nicotiana tabacum	ILLUMINA	2016-05-17T00:00:00Z	HD-12h-1	SRP074868	PRJNA320659	stem	100021	China	Asia	China:yunnan	Plant	Honghuadajinyuan(HD)	mature
SRR3499128	RNA-Seq	300	8426834100	SAMN04954868	3434232203	YUNNAN ACADEMY OF TOBACCO AGRICULTURAL SCIENCE	public	sra	gs,ncbi,s3	gs.US,ncbi.public,s3.us-east-1	SRX1757538	Illumina HiSeq 2500	PAIRED	RANDOM	TRANSCRIPTOMIC	Nicotiana tabacum	ILLUMINA	2016-05-17T00:00:00Z	HD-12h-2	SRP074868	PRJNA320659	stem	100022	China	Asia	China:yunnan	Plant	Honghuadajinyuan(HD)	mature
SRR3499129	RNA-Seq	300	8560886400	SAMN04954878	3496582532	YUNNAN ACADEMY OF TOBACCO AGRICULTURAL SCIENCE	public	sra	ncbi	ncbi.public	SRX1757540	Illumina HiSeq 2500	PAIRED	RANDOM	TRANSCRIPTOMIC	Nicotiana tabacum	ILLUMINA	2016-05-17T00:00:00Z	RBST-ck-2	SRP074868	PRJNA320659	stem	100031	China	Asia	China:yunnan	Plant	RBST	mature
SRR3499130	RNA-Seq	300	7882064100	SAMN04954879	3233528482	YUNNAN ACADEMY OF TOBACCO AGRICULTURAL SCIENCE	public	sra	gs,ncbi,s3	gs.US,ncbi.public,s3.us-east-1	SRX1757541	Illumina HiSeq 2500	PAIRED	RANDOM	TRANSCRIPTOMIC	Nicotiana tabacum	ILLUMINA	2016-05-17T00:00:00Z	RBST-ck-3	SRP074868	PRJNA320659	stem	100032	China	Asia	China:yunnan	Plant	RBST	mature
SRR3499131	RNA-Seq	300	7427446200	SAMN04954869	3020275701	YUNNAN ACADEMY OF TOBACCO AGRICULTURAL SCIENCE	public	sra	gs,ncbi,s3	gs.US,ncbi.public,s3.us-east-1	SRX1757542	Illumina HiSeq 2500	PAIRED	RANDOM	TRANSCRIPTOMIC	Nicotiana tabacum	ILLUMINA	2016-05-17T00:00:00Z	HD-12h-3	SRP074868	PRJNA320659	stem	100023	China	Asia	China:yunnan	Plant	Honghuadajinyuan(HD)	mature
SRR3499132	RNA-Seq	300	8372366100	SAMN04954870	3436899191	YUNNAN ACADEMY OF TOBACCO AGRICULTURAL SCIENCE	public	sra	gs,ncbi,s3	gs.US,ncbi.public,s3.us-east-1	SRX1757545	Illumina HiSeq 2500	PAIRED	RANDOM	TRANSCRIPTOMIC	Nicotiana tabacum	ILLUMINA	2016-05-17T00:00:00Z	HD-ck-1	SRP074868	PRJNA320659	stem	100024	China	Asia	China:yunnan	Plant	Honghuadajinyuan(HD)	mature
SRR3499133	RNA-Seq	300	8359130100	SAMN04954871	3449154012	YUNNAN ACADEMY OF TOBACCO AGRICULTURAL SCIENCE	public	sra	ncbi	ncbi.public	SRX1757546	Illumina HiSeq 2500	PAIRED	RANDOM	TRANSCRIPTOMIC	Nicotiana tabacum	ILLUMINA	2016-05-17T00:00:00Z	HD-ck-2	SRP074868	PRJNA320659	stem	100025	China	Asia	China:yunnan	Plant	Honghuadajinyuan(HD)	mature
SRR3499134	RNA-Seq	300	6264123600	SAMN04954872	2586940761	YUNNAN ACADEMY OF TOBACCO AGRICULTURAL SCIENCE	public	sra	gs,ncbi,s3	gs.US,ncbi.public,s3.us-east-1	SRX1757548	Illumina HiSeq 2500	PAIRED	RANDOM	TRANSCRIPTOMIC	Nicotiana tabacum	ILLUMINA	2016-05-17T00:00:00Z	HD-ck-3	SRP074868	PRJNA320659	stem	100026	China	Asia	China:yunnan	Plant	Honghuadajinyuan(HD)	mature
SRR3499135	RNA-Seq	300	7109650200	SAMN04954873	3050940790	YUNNAN ACADEMY OF TOBACCO AGRICULTURAL SCIENCE	public	sra	ncbi	ncbi.public	SRX1757549	Illumina HiSeq 2500	PAIRED	RANDOM	TRANSCRIPTOMIC	Nicotiana tabacum	ILLUMINA	2016-05-17T00:00:00Z	RBST-12h-1	SRP074868	PRJNA320659	stem	100027	China	Asia	China:yunnan	Plant	RBST	mature
SRR3499136	RNA-Seq	300	7689212700	SAMN04954874	3265272059	YUNNAN ACADEMY OF TOBACCO AGRICULTURAL SCIENCE	public	sra	ncbi	ncbi.public	SRX1757552	Illumina HiSeq 2500	PAIRED	RANDOM	TRANSCRIPTOMIC	Nicotiana tabacum	ILLUMINA	2016-05-17T00:00:00Z	RBST-12h-2	SRP074868	PRJNA320659	stem	100028	China	Asia	China:yunnan	Plant	RBST	mature
SRR3499137	RNA-Seq	300	6959199600	SAMN04954876	2964155751	YUNNAN ACADEMY OF TOBACCO AGRICULTURAL SCIENCE	public	sra	ncbi	ncbi.public	SRX1757554	Illumina HiSeq 2500	PAIRED	RANDOM	TRANSCRIPTOMIC	Nicotiana tabacum	ILLUMINA	2016-05-17T00:00:00Z	RBST-12h-3	SRP074868	PRJNA320659	stem	100029	China	Asia	China:yunnan	Plant	RBST	mature
SRR3499140	RNA-Seq	300	9197338800	SAMN04954877	3783775242	YUNNAN ACADEMY OF TOBACCO AGRICULTURAL SCIENCE	public	sra	ncbi	ncbi.public	SRX1757557	Illumina HiSeq 2500	PAIRED	RANDOM	TRANSCRIPTOMIC	Nicotiana tabacum	ILLUMINA	2016-05-17T00:00:00Z	RBST-ck-1	SRP074868	PRJNA320659	stem	100030	China	Asia	China:yunnan	Plant	RBST	mature
SRR2886946	RNA-Seq	200	62577072000	SAMN04229372	42653779516	KMUST	public	sra	gs,ncbi,s3	gs.US,ncbi.public,s3.us-east-1	SRX1406790	Illumina HiSeq 2000	PAIRED	PolyA	TRANSCRIPTOMIC	Nicotiana tabacum	ILLUMINA	2016-05-09T00:00:00Z	Nicotiana tabacum with brown spot	SRP059051	PRJNA285832	leaves	cDNA library	China	Asia	China:Yunnan	Plant	NC89		2 months
SRR4453460	RNA-Seq	202	8351417098	SAMN05756145	5355949483	YUNNAN ACDEMY OF ARICULTURALSCIENCES	public	sra	gs,ncbi,s3	gs.US,ncbi.public,s3.us-east-1	SRX2270300	Illumina HiSeq 2500	PAIRED	cDNA	TRANSCRIPTOMIC	Nicotiana tabacum	ILLUMINA	2016-10-31T00:00:00Z	AHO_tra	SRP092119	PRJNA342398	Leaf	T03	China	Asia	China:Yunnan province\,Kunming	Plant	K326	5-6-leaf stage	5 months	missing	missing			Treated with 3-acetonyl-4-hydroxyoxindole			Tissue sample	Yunnan Acdemy of Aricultural Sciences	Yongdui Chen
SRR4453461	RNA-Seq	202	8566789094	SAMN05756146	5541049200	YUNNAN ACDEMY OF ARICULTURALSCIENCES	public	sra	gs,ncbi,s3	gs.US,ncbi.public,s3.us-east-1	SRX2270301	Illumina HiSeq 2500	PAIRED	cDNA	TRANSCRIPTOMIC	Nicotiana tabacum	ILLUMINA	2016-11-25T00:00:00Z	CON_tra	SRP092119	PRJNA342398	Leaf	T04	China	Asia	China:Yunnan province\,Kunming	Plant	K326	5-6-leaf stage	5 months	missing	missing			Treated with dimethyl sulfoxide			Tissue sample	Yunnan Acdemy of Aricultural Sciences	Yongdui Chen
SRR4453462	RNA-Seq	36	569171808	SAMN05756143	422831503	YUNNAN ACDEMY OF ARICULTURALSCIENCES	public	sra	gs,ncbi,s3	gs.US,ncbi.public,s3.us-east-1	SRX2270302	Illumina HiSeq 2500	SINGLE	cDNA	TRANSCRIPTOMIC	Nicotiana tabacum	ILLUMINA	2016-11-22T00:00:00Z	AHO_mir_leaf	SRP092119	PRJNA342398	Leaf	T01	China	Asia	China:Yunnan province\,Kunming	Plant	K326	3-6-leaf stage	3 months	missing	missing			Treated with 3-acetonyl-3-hydroxyoxindole			Tissue sample	Yunnan Acdemy of Aricultural Sciences	Yongdui Chen
SRR4453463	RNA-Seq	36	556148736	SAMN05756144	413106564	YUNNAN ACDEMY OF ARICULTURALSCIENCES	public	sra	gs,ncbi,s3	gs.US,ncbi.public,s3.us-east-1	SRX2270303	Illumina HiSeq 2500	SINGLE	cDNA	TRANSCRIPTOMIC	Nicotiana tabacum	ILLUMINA	2016-11-22T00:00:00Z	CON_mir_leaf	SRP092119	PRJNA342398	Leaf	T02	China	Asia	China:Yunnan province\,Kunming	Plant	K326	3-6-leaf stage	3 months	missing	missing			Treated with dimethyl sulfoxide			Tissue sample	Yunnan Acdemy of Aricultural Sciences	Yongdui Chen
SRR2962735	RNA-Seq	50	482216466	SAMN04299659	276903170	ZHEJIANG UNIVERSITY	public	sra	gs,ncbi,s3	gs.US,ncbi.public,s3.us-east-1	SRX1453632	Illumina HiSeq 2000	SINGLE	cDNA	TRANSCRIPTOMIC	Nicotiana tabacum	ILLUMINA	2016-11-30T00:00:00Z	100-CK	SRP066764	PRJNA304370	root		China	Asia	China:Zhejiang	Plant	zhongyan 100		1
SRR2962736	RNA-Seq	50	478120893	SAMN04299659	274273508	ZHEJIANG UNIVERSITY	public	sra	gs,ncbi,s3	gs.US,ncbi.public,s3.us-east-1	SRX1453637	Illumina HiSeq 2000	SINGLE	cDNA	TRANSCRIPTOMIC	Nicotiana tabacum	ILLUMINA	2016-11-30T00:00:00Z	100-CK	SRP066764	PRJNA304370	root		China	Asia	China:Zhejiang	Plant	zhongyan 100		1
SRR2962737	RNA-Seq	50	634536285	SAMN04299665	375174610	ZHEJIANG UNIVERSITY	public	sra	gs,ncbi,s3	gs.US,ncbi.public,s3.us-east-1	SRX1453633	Illumina HiSeq 2000	SINGLE	cDNA	TRANSCRIPTOMIC	Nicotiana tabacum	ILLUMINA	2016-11-30T00:00:00Z	100-RK	SRP066764	PRJNA304370	root		China	Asia	China:Zhejiang	Plant	Zhongyan 100 and RK1-1		1
SRR2962738	RNA-Seq	50	658336673	SAMN04299665	389041098	ZHEJIANG UNIVERSITY	public	sra	gs,ncbi,s3	gs.US,ncbi.public,s3.us-east-1	SRX1453638	Illumina HiSeq 2000	SINGLE	cDNA	TRANSCRIPTOMIC	Nicotiana tabacum	ILLUMINA	2016-11-30T00:00:00Z	100-RK	SRP066764	PRJNA304370	root		China	Asia	China:Zhejiang	Plant	Zhongyan 100 and RK1-1		1
SRR2023644	RNA-Seq	200	5799111200	SAMN03657266	4053286467	HAINAN UNIVERSITY	public	sra	gs,ncbi,s3	gs.US,ncbi.public,s3.us-east-1	SRX1026974	Illumina HiSeq 2000	PAIRED	RANDOM PCR	TRANSCRIPTOMIC	Nicotiana tabacum	ILLUMINA	2017-06-01T00:00:00Z	RI1	SRP058326	PRJNA283756	root and base stems	RI1	China	Asia	China	Plant	PVH2254	missing						Ralstonia solanacearum infection 30mpi
SRR2023668	RNA-Seq	200	6273255200	SAMN03657267	4317880692	HAINAN UNIVERSITY	public	sra	gs,ncbi,s3	gs.US,ncbi.public,s3.us-east-1	SRX1026980	Illumina HiSeq 2000	PAIRED	RANDOM PCR	TRANSCRIPTOMIC	Nicotiana tabacum	ILLUMINA	2017-06-01T00:00:00Z	RI2	SRP058326	PRJNA283756	root and base stems	RI2	China	Asia	China	Plant	PVH2254	missing						Ralstonia solanacearum infection 1dpi
SRR2023671	RNA-Seq	200	6168273400	SAMN03657268	4256256988	HAINAN UNIVERSITY	public	sra	gs,ncbi,s3	gs.US,ncbi.public,s3.us-east-1	SRX1026984	Illumina HiSeq 2000	PAIRED	RANDOM PCR	TRANSCRIPTOMIC	Nicotiana tabacum	ILLUMINA	2017-06-01T00:00:00Z	RI3	SRP058326	PRJNA283756	root and base stems	RI3	China	Asia	China	Plant	PVH2254	missing						Ralstonia solanacearum infection 3dpi
SRR2023676	RNA-Seq	200	6277307600	SAMN03657269	4393029807	HAINAN UNIVERSITY	public	sra	gs,ncbi,s3	gs.US,ncbi.public,s3.us-east-1	SRX1026988	Illumina HiSeq 2000	PAIRED	RANDOM PCR	TRANSCRIPTOMIC	Nicotiana tabacum	ILLUMINA	2017-06-01T00:00:00Z	RI4	SRP058326	PRJNA283756	root and base stems	RI4	China	Asia	China	Plant	PVH2254	missing						Ralstonia solanacearum infection 5dpi
SRR2023681	RNA-Seq	200	6556200000	SAMN03657270	4598931682	HAINAN UNIVERSITY	public	sra	gs,ncbi,s3	gs.US,ncbi.public,s3.us-east-1	SRX1026995	Illumina HiSeq 2000	PAIRED	RANDOM PCR	TRANSCRIPTOMIC	Nicotiana tabacum	ILLUMINA	2017-06-01T00:00:00Z	RNI1	SRP058326	PRJNA283756	root and base stems	RNI1	China	Asia	China	Plant	PVH2254	missing						CK 30mpi
SRR2023683	RNA-Seq	200	5862214600	SAMN03657271	4095946484	HAINAN UNIVERSITY	public	sra	gs,ncbi,s3	gs.US,ncbi.public,s3.us-east-1	SRX1026998	Illumina HiSeq 2000	PAIRED	RANDOM PCR	TRANSCRIPTOMIC	Nicotiana tabacum	ILLUMINA	2017-06-01T00:00:00Z	RNI2	SRP058326	PRJNA283756	root and base stems	RNI2	China	Asia	China	Plant	PVH2254	missing						CK 1dpi
SRR2023686	RNA-Seq	200	6027339800	SAMN03657272	4174675273	HAINAN UNIVERSITY	public	sra	gs,ncbi,s3	gs.US,ncbi.public,s3.us-east-1	SRX1027000	Illumina HiSeq 2000	PAIRED	RANDOM PCR	TRANSCRIPTOMIC	Nicotiana tabacum	ILLUMINA	2017-06-01T00:00:00Z	RNI3	SRP058326	PRJNA283756	root and base stems	RNI3	China	Asia	China	Plant	PVH2254	missing						CK 3dpi
SRR2023688	RNA-Seq	200	6148690200	SAMN03657273	4293508709	HAINAN UNIVERSITY	public	sra	gs,ncbi,s3	gs.US,ncbi.public,s3.us-east-1	SRX1027003	Illumina HiSeq 2000	PAIRED	RANDOM PCR	TRANSCRIPTOMIC	Nicotiana tabacum	ILLUMINA	2017-06-01T00:00:00Z	RNI4	SRP058326	PRJNA283756	root and base stems	RNI4	China	Asia	China	Plant	PVH2254	missing						CK 5dpi
SRR2023691	RNA-Seq	200	4969095200	SAMN03657274	3470985009	HAINAN UNIVERSITY	public	sra	gs,ncbi,s3	gs.US,ncbi.public,s3.us-east-1	SRX1027005	Illumina HiSeq 2000	PAIRED	RANDOM PCR	TRANSCRIPTOMIC	Nicotiana tabacum	ILLUMINA	2017-06-01T00:00:00Z	SI1	SRP058326	PRJNA283756	root and base stems	SI1	China	Asia	China	Plant	Yunyan87	missing						Ralstonia solanacearum infection 30mpi
SRR2023789	RNA-Seq	200	6325631600	SAMN03657275	4435210322	HAINAN UNIVERSITY	public	sra	gs,ncbi,s3	gs.US,ncbi.public,s3.us-east-1	SRX1027023	Illumina HiSeq 2000	PAIRED	RANDOM PCR	TRANSCRIPTOMIC	Nicotiana tabacum	ILLUMINA	2017-06-01T00:00:00Z	SI2	SRP058326	PRJNA283756	root and base stems	SI2	China	Asia	China	Plant	Yunyan87	missing						Ralstonia solanacearum infection 1dpi
SRR2023937	RNA-Seq	200	5975689000	SAMN03657276	4128909063	HAINAN UNIVERSITY	public	sra	gs,ncbi,s3	gs.US,ncbi.public,s3.us-east-1	SRX1027056	Illumina HiSeq 2000	PAIRED	RANDOM PCR	TRANSCRIPTOMIC	Nicotiana tabacum	ILLUMINA	2017-06-01T00:00:00Z	SI3	SRP058326	PRJNA283756	root and base stems	SI3	China	Asia	China	Plant	Yunyan87	missing						Ralstonia solanacearum infection 3dpi
SRR2024068	RNA-Seq	200	5728427800	SAMN03657277	3937625900	HAINAN UNIVERSITY	public	sra	gs,ncbi,s3	gs.US,ncbi.public,s3.us-east-1	SRX1027081	Illumina HiSeq 2000	PAIRED	RANDOM PCR	TRANSCRIPTOMIC	Nicotiana tabacum	ILLUMINA	2017-06-01T00:00:00Z	SI4	SRP058326	PRJNA283756	root and base stems	SI4	China	Asia	China	Plant	Yunyan87	missing						Ralstonia solanacearum infection 5dpi
SRR2024164	RNA-Seq	200	5192803400	SAMN03657278	3624548941	HAINAN UNIVERSITY	public	sra	gs,ncbi,s3	gs.US,ncbi.public,s3.us-east-1	SRX1027110	Illumina HiSeq 2000	PAIRED	RANDOM PCR	TRANSCRIPTOMIC	Nicotiana tabacum	ILLUMINA	2017-06-01T00:00:00Z	SNI1	SRP058326	PRJNA283756	root and base stems	SNI1	China	Asia	China	Plant	Yunyan87	missing						CK 30mpi
SRR2024203	RNA-Seq	200	5415927000	SAMN03657279	3783805682	HAINAN UNIVERSITY	public	sra	gs,ncbi,s3	gs.US,ncbi.public,s3.us-east-1	SRX1027119	Illumina HiSeq 2000	PAIRED	RANDOM PCR	TRANSCRIPTOMIC	Nicotiana tabacum	ILLUMINA	2017-06-01T00:00:00Z	SNI2	SRP058326	PRJNA283756	root and base stems	SNI2	China	Asia	China	Plant	Yunyan87	missing						CK 1dpi
SRR2024204	RNA-Seq	200	5597143800	SAMN03657280	3861455981	HAINAN UNIVERSITY	public	sra	gs,ncbi,s3	gs.US,ncbi.public,s3.us-east-1	SRX1027120	Illumina HiSeq 2000	PAIRED	RANDOM PCR	TRANSCRIPTOMIC	Nicotiana tabacum	ILLUMINA	2017-06-01T00:00:00Z	SNI3	SRP058326	PRJNA283756	root and base stems	SNI3	China	Asia	China	Plant	Yunyan87	missing						CK 3dpi
SRR2024205	RNA-Seq	200	5987086600	SAMN03657281	4133537371	HAINAN UNIVERSITY	public	sra	gs,ncbi,s3	gs.US,ncbi.public,s3.us-east-1	SRX1027121	Illumina HiSeq 2000	PAIRED	RANDOM PCR	TRANSCRIPTOMIC	Nicotiana tabacum	ILLUMINA	2017-06-01T00:00:00Z	SNI4	SRP058326	PRJNA283756	root and base stems	SNI4	China	Asia	China	Plant	Yunyan87	missing						CK 5dpi
SRR2064998	RNA-Seq	172	92999770652	SAMN03768414	65901116276	KUNMING UNIVERSITY OF SCIENCE AND TECHNOLOGY	public	sra	gs,ncbi,s3	gs.US,ncbi.public,s3.us-east-1	SRX1059680	Illumina HiSeq 2500	PAIRED	cDNA	TRANSCRIPTOMIC	Nicotiana tabacum	ILLUMINA	2017-08-15T00:00:00Z	PVG	SRP059534	PRJNA286740	Leaves		China	Asia	China: YunNan	Plant	Tobacco		before and after the samples been infected with PVY
SRR4253227	RNA-Seq	200	13465922800	SAMN05785601	8985943629	GUIZHOU INSTITUTE OF TOBACCO SCIENCE	public	sra	gs,ncbi,s3	gs.US,ncbi.public,s3.us-east-1	SRX2173190	Illumina HiSeq 2500	PAIRED	cDNA	TRANSCRIPTOMIC	Nicotiana tabacum	ILLUMINA	2017-09-17T00:00:00Z	RNA_Seq-A-rep1	SRP090053	PRJNA343290	leaf infected by PVY		China	Asia	China: Guiyang	Plant	Cehengweipangdongyan	Four leaf stage	not applicable	not applicable	not applicable			leaf infected with potato virus Y	RNA-seq biological replicate 1	not applicable	not applicable	not applicable	not applicable	not applicable	not applicable			not applicable			not applicable
SRR4253239	RNA-Seq	200	8403882800	SAMN05785602	5378839493	GUIZHOU INSTITUTE OF TOBACCO SCIENCE	public	sra	gs,ncbi,s3	gs.US,ncbi.public,s3.us-east-1	SRX2173194	Illumina HiSeq 2500	PAIRED	cDNA	TRANSCRIPTOMIC	Nicotiana tabacum	ILLUMINA	2017-09-17T00:00:00Z	RNA_Seq-A-rep2	SRP090053	PRJNA343290	leaf infected by PVY		China	Asia	China: Guiyang	Plant	Cehengweipangdongyan	Four leaf stage	not applicable	not applicable	not applicable			leaf infected with potato virus Y	RNA-seq biological replicate 2	not applicable	not applicable	not applicable	not applicable	not applicable	not applicable			not applicable			not applicable
SRR4253245	RNA-Seq	200	10237690200	SAMN05785604	6945248203	GUIZHOU INSTITUTE OF TOBACCO SCIENCE	public	sra	gs,ncbi,s3	gs.US,ncbi.public,s3.us-east-1	SRX2173196	Illumina HiSeq 2500	PAIRED	cDNA	TRANSCRIPTOMIC	Nicotiana tabacum	ILLUMINA	2017-09-17T00:00:00Z	RNA_Seq-B-rep1	SRP090053	PRJNA343290	leaf		China	Asia	China: Guiyang	Plant	Cehengweipangdongyan	Four leaf stage	not applicable	not applicable	not applicable			untreated leaf	RNA-seq biological replicate 1	not applicable	not applicable	not applicable	not applicable	not applicable	not applicable			not applicable			not applicable
SRR4253626	miRNA-Seq	50	914712650	SAMN05785612	621227110	GUIZHOU INSTITUTE OF TOBACCO SCIENCE	public	sra	gs,ncbi,s3	gs.US,ncbi.public,s3.us-east-1	SRX2173205	Illumina HiSeq 2500	SINGLE	cDNA	TRANSCRIPTOMIC	Nicotiana tabacum	ILLUMINA	2017-09-17T00:00:00Z	Small_RNA_Seq-B-rep3	SRP090053	PRJNA343290	leaf		China	Asia	China: Guiyang	Plant	Cehengweipangdongyan	Four leaf stage	not applicable	not applicable	not applicable			untreated leaf	Small_RNA-seq biological replicate 3	not applicable	not applicable	not applicable	not applicable	not applicable	not applicable			not applicable			not applicable
SRR3990792	RNA-Seq	23	35080385	SAMN05467312	21803908	DEPARTMENT OF PLANT BIOLOGY, UNIVERSITY OF CALIFOR	public	sra	gs,ncbi,s3	gs.US,ncbi.public,s3.us-east-1	SRX1992354	Illumina Genome Analyzer II	SINGLE	RANDOM	TRANSCRIPTOMIC	Nicotiana tabacum	ILLUMINA	2016-08-01T00:00:00Z	SUC2_tobacco	SRP080729	PRJNA335934	Leaves and shoot apex	SUC2_Tobacco.fq	USA	North America	USA: Davis	Plant	not applicable	leaves and shoot apices from SUC2 tobacco transgenics
SRR3990793	RNA-Seq	21	24561183	SAMN05467313	13899440	DEPARTMENT OF PLANT BIOLOGY, UNIVERSITY OF CALIFOR	public	sra	gs,ncbi,s3	gs.US,ncbi.public,s3.us-east-1	SRX1992356	Illumina Genome Analyzer II	SINGLE	RANDOM	TRANSCRIPTOMIC	Nicotiana tabacum	ILLUMINA	2016-08-01T00:00:00Z	Wild-type_tobacco	SRP080729	PRJNA335934	Leaves and shoot apex	Wild-type_tobacco.fq	USA	North America	USA: Davis	Plant	not applicable	leaves and shoot apices from wild type tobacco
SRR5205590	RNA-Seq	199	8494518169	SAMN06273595	5774896700	GEO	public	sra	gs,ncbi,s3	gs.US,ncbi.public,s3.us-east-1	SRX2519480	Illumina HiSeq 2000	PAIRED	cDNA	TRANSCRIPTOMIC	Nicotiana tabacum	ILLUMINA	2017-01-30T00:00:00Z	GSM2469099	SRP097876	PRJNA368913	leaf										CB-1	GSM2469099	leaf
SRR5205591	RNA-Seq	199	9648761345	SAMN06273594	6569172790	GEO	public	sra	gs,ncbi,s3	gs.US,ncbi.public,s3.us-east-1	SRX2519481	Illumina HiSeq 2000	PAIRED	cDNA	TRANSCRIPTOMIC	Nicotiana tabacum	ILLUMINA	2017-01-30T00:00:00Z	GSM2469100	SRP097876	PRJNA368913	leaf										CB-1	GSM2469100	leaf
SRR5205592	RNA-Seq	199	5217737541	SAMN06273593	3550086963	GEO	public	sra	gs,ncbi,s3	gs.US,ncbi.public,s3.us-east-1	SRX2519482	Illumina HiSeq 2000	PAIRED	cDNA	TRANSCRIPTOMIC	Nicotiana tabacum	ILLUMINA	2017-01-30T00:00:00Z	GSM2469101	SRP097876	PRJNA368913	leaf										CB-1	GSM2469101	leaf
SRR5205593	RNA-Seq	199	11018532507	SAMN06273592	7530185097	GEO	public	sra	gs,ncbi,s3	gs.US,ncbi.public,s3.us-east-1	SRX2519483	Illumina HiSeq 2000	PAIRED	cDNA	TRANSCRIPTOMIC	Nicotiana tabacum	ILLUMINA	2017-01-30T00:00:00Z	GSM2469102	SRP097876	PRJNA368913	leaf										CB-1	GSM2469102	leaf
SRR5205594	RNA-Seq	199	5799221923	SAMN06273574	3846211951	GEO	public	sra	gs,ncbi,s3	gs.US,ncbi.public,s3.us-east-1	SRX2519484	Illumina HiSeq 2000	PAIRED	cDNA	TRANSCRIPTOMIC	Nicotiana tabacum	ILLUMINA	2017-01-30T00:00:00Z	GSM2469103	SRP097876	PRJNA368913	leaf										K326	GSM2469103	leaf
SRR5205595	RNA-Seq	199	10187898315	SAMN06273597	6778645011	GEO	public	sra	gs,ncbi,s3	gs.US,ncbi.public,s3.us-east-1	SRX2519485	Illumina HiSeq 2000	PAIRED	cDNA	TRANSCRIPTOMIC	Nicotiana tabacum	ILLUMINA	2017-01-30T00:00:00Z	GSM2469104	SRP097876	PRJNA368913	leaf										K326	GSM2469104	leaf
SRR5205596	RNA-Seq	199	7770694658	SAMN06273596	5100278375	GEO	public	sra	gs,ncbi,s3	gs.US,ncbi.public,s3.us-east-1	SRX2519486	Illumina HiSeq 2000	PAIRED	cDNA	TRANSCRIPTOMIC	Nicotiana tabacum	ILLUMINA	2017-01-30T00:00:00Z	GSM2469105	SRP097876	PRJNA368913	leaf										K326	GSM2469105	leaf
SRR5205597	RNA-Seq	199	8111952320	SAMN06273591	5350445720	GEO	public	sra	gs,ncbi,s3	gs.US,ncbi.public,s3.us-east-1	SRX2519487	Illumina HiSeq 2000	PAIRED	cDNA	TRANSCRIPTOMIC	Nicotiana tabacum	ILLUMINA	2017-01-30T00:00:00Z	GSM2469106	SRP097876	PRJNA368913	leaf										K326	GSM2469106	leaf
SRR4253621	miRNA-Seq	50	1107262250	SAMN05785607	676144100	GUIZHOU INSTITUTE OF TOBACCO SCIENCE	public	sra	gs,ncbi,s3	gs.US,ncbi.public,s3.us-east-1	SRX2173200	Illumina HiSeq 2500	SINGLE	cDNA	TRANSCRIPTOMIC	Nicotiana tabacum	ILLUMINA	2017-09-17T00:00:00Z	Small_RNA_Seq-A-rep1	SRP090053	PRJNA343290	leaf infected by PVY		China	Asia	China: Guiyang	Plant	Cehengweipangdongyan	Four leaf stage	not applicable	not applicable	not applicable			leaf infected with potato virus Y	Small_RNA-seq biological replicate 1	not applicable	not applicable	not applicable	not applicable	not applicable	not applicable			not applicable			not applicable
SRR4013045	RNA-Seq	202	6124542636	SAMN05520952	4107425031	CSIRO	public	sra	gs,ncbi,s3	gs.US,ncbi.public,s3.us-east-1	SRX2008556	Illumina HiSeq 2500	PAIRED	cDNA	TRANSCRIPTOMIC	Nicotiana tabacum	ILLUMINA	2016-08-19T00:00:00Z	Sample_ONE_WT_A	SRP081111	PRJNA338197	Leaf	WT_1_REP1	Australia	Oceania	Australia: Canberra	Plant		vegetative growth (69 days after sowing\, DAS)		wild-type (Wisconsin 38)									UDAY DIVI
SRR4013046	RNA-Seq	202	5202027826	SAMN05520952	3486295346	CSIRO	public	sra,unknown_contigs	gs,ncbi,s3	gs.US,ncbi.public,s3.us-east-1	SRX2008557	Illumina HiSeq 2500	PAIRED	cDNA	TRANSCRIPTOMIC	Nicotiana tabacum	ILLUMINA	2016-08-13T00:00:00Z	Sample_ONE_WT_A	SRP081111	PRJNA338197	Leaf	WT_1_REP2	Australia	Oceania	Australia: Canberra	Plant		vegetative growth (69 days after sowing\, DAS)		wild-type (Wisconsin 38)									UDAY DIVI
SRR4013047	RNA-Seq	202	5940305304	SAMN05520955	4363867677	CSIRO	public	sra,unknown_contigs	gs,ncbi,s3	gs.US,ncbi.public,s3.us-east-1	SRX2008558	Illumina HiSeq 2500	PAIRED	cDNA	TRANSCRIPTOMIC	Nicotiana tabacum	ILLUMINA	2016-08-13T00:00:00Z	Sample_2_3G_A	SRP081111	PRJNA338197	Leaf	HO_2_REP2	Australia	Oceania	Australia: Canberra	Plant		flowering (104 DAS)		Trangenic (WRI1+DGAT1+OLEOSIN)									UDAY DIVI
SRR4013048	RNA-Seq	202	7506983974	SAMN05520955	5524273870	CSIRO	public	sra	gs,ncbi,s3	gs.US,ncbi.public,s3.us-east-1	SRX2008559	Illumina HiSeq 2500	PAIRED	cDNA	TRANSCRIPTOMIC	Nicotiana tabacum	ILLUMINA	2016-08-19T00:00:00Z	Sample_2_3G_A	SRP081111	PRJNA338197	Leaf	HO_2_REP3	Australia	Oceania	Australia: Canberra	Plant		flowering (104 DAS)		Trangenic (WRI1+DGAT1+OLEOSIN)									UDAY DIVI
SRR4013049	RNA-Seq	202	9183215526	SAMN05520956	6734725699	CSIRO	public	sra	gs,ncbi,s3	gs.US,ncbi.public,s3.us-east-1	SRX2008560	Illumina HiSeq 2500	PAIRED	cDNA	TRANSCRIPTOMIC	Nicotiana tabacum	ILLUMINA	2016-08-19T00:00:00Z	Sample_3_WT_A	SRP081111	PRJNA338197	Leaf	WT_3_REP1	Australia	Oceania	Australia: Canberra	Plant		seed setting (139 DAS)		wild-type (Wisconsin 38)									UDAY DIVI
SRR4013050	RNA-Seq	202	3197417398	SAMN05520956	2350008436	CSIRO	public	sra,unknown_contigs	gs,ncbi,s3	gs.US,ncbi.public,s3.us-east-1	SRX2008561	Illumina HiSeq 2500	PAIRED	cDNA	TRANSCRIPTOMIC	Nicotiana tabacum	ILLUMINA	2016-08-14T00:00:00Z	Sample_3_WT_A	SRP081111	PRJNA338197	Leaf	WT_3_REP2	Australia	Oceania	Australia: Canberra	Plant		seed setting (139 DAS)		wild-type (Wisconsin 38)									UDAY DIVI
SRR4013051	RNA-Seq	202	7127061970	SAMN05520956	5266875988	CSIRO	public	sra,unknown_contigs	gs,ncbi,s3	gs.US,ncbi.public,s3.us-east-1	SRX2008562	Illumina HiSeq 2500	PAIRED	cDNA	TRANSCRIPTOMIC	Nicotiana tabacum	ILLUMINA	2016-08-14T00:00:00Z	Sample_3_WT_A	SRP081111	PRJNA338197	Leaf	WT_3_REP3	Australia	Oceania	Australia: Canberra	Plant		seed setting (139 DAS)		wild-type (Wisconsin 38)									UDAY DIVI
SRR4013052	RNA-Seq	202	5147788402	SAMN05520957	3783066571	CSIRO	public	sra,unknown_contigs	gs,ncbi,s3	gs.US,ncbi.public,s3.us-east-1	SRX2008563	Illumina HiSeq 2500	PAIRED	cDNA	TRANSCRIPTOMIC	Nicotiana tabacum	ILLUMINA	2016-08-13T00:00:00Z	Sample_3_3G_A	SRP081111	PRJNA338197	Leaf	HO_3_REP1	Australia	Oceania	Australia: Canberra	Plant		seed setting (139 DAS)		Trangenic (WRI1+DGAT1+OLEOSIN)									UDAY DIVI
SRR4013053	RNA-Seq	202	8522502210	SAMN05520957	6269268646	CSIRO	public	sra	gs,ncbi,s3	gs.US,ncbi.public,s3.us-east-1	SRX2008564	Illumina HiSeq 2500	PAIRED	cDNA	TRANSCRIPTOMIC	Nicotiana tabacum	ILLUMINA	2016-08-19T00:00:00Z	Sample_3_3G_A	SRP081111	PRJNA338197	Leaf	HO_3_REP2	Australia	Oceania	Australia: Canberra	Plant		seed setting (139 DAS)		Trangenic (WRI1+DGAT1+OLEOSIN)									UDAY DIVI
SRR4013054	RNA-Seq	202	5634080778	SAMN05520957	4150671502	CSIRO	public	sra,unknown_contigs	gs,ncbi,s3	gs.US,ncbi.public,s3.us-east-1	SRX2008565	Illumina HiSeq 2500	PAIRED	cDNA	TRANSCRIPTOMIC	Nicotiana tabacum	ILLUMINA	2016-08-13T00:00:00Z	Sample_3_3G_A	SRP081111	PRJNA338197	Leaf	HO_3_REP3	Australia	Oceania	Australia: Canberra	Plant		seed setting (139 DAS)		Trangenic (WRI1+DGAT1+OLEOSIN)									UDAY DIVI
SRR4013055	RNA-Seq	202	7273240078	SAMN05520952	4881061129	CSIRO	public	sra,unknown_contigs	gs,ncbi,s3	gs.US,ncbi.public,s3.us-east-1	SRX2008566	Illumina HiSeq 2500	PAIRED	cDNA	TRANSCRIPTOMIC	Nicotiana tabacum	ILLUMINA	2016-08-13T00:00:00Z	Sample_ONE_WT_A	SRP081111	PRJNA338197	Leaf	WT_1_REP3	Australia	Oceania	Australia: Canberra	Plant		vegetative growth (69 days after sowing\, DAS)		wild-type (Wisconsin 38)									UDAY DIVI
SRR4013056	RNA-Seq	202	5393373740	SAMN05520953	3723957630	CSIRO	public	sra	gs,ncbi,s3	gs.US,ncbi.public,s3.us-east-1	SRX2008567	Illumina HiSeq 2500	PAIRED	cDNA	TRANSCRIPTOMIC	Nicotiana tabacum	ILLUMINA	2016-08-19T00:00:00Z	Sample_1_3G_A	SRP081111	PRJNA338197	Leaf	HO_1_REP1	Australia	Oceania	Australia: Canberra	Plant		vegetative growth (69 days after sowing\, DAS)		Trangenic (WRI1+DGAT1+OLEOSIN)									UDAY DIVI
SRR4013057	RNA-Seq	202	6692976292	SAMN05520953	4474412901	CSIRO	public	sra	gs,ncbi,s3	gs.US,ncbi.public,s3.us-east-1	SRX2008568	Illumina HiSeq 2500	PAIRED	cDNA	TRANSCRIPTOMIC	Nicotiana tabacum	ILLUMINA	2016-08-19T00:00:00Z	Sample_1_3G_A	SRP081111	PRJNA338197	Leaf	HO_1_REP2	Australia	Oceania	Australia: Canberra	Plant		vegetative growth (69 days after sowing\, DAS)		Trangenic (WRI1+DGAT1+OLEOSIN)									UDAY DIVI
SRR4013058	RNA-Seq	202	4625420038	SAMN05520953	3123487190	CSIRO	public	sra,unknown_contigs	gs,ncbi,s3	gs.US,ncbi.public,s3.us-east-1	SRX2008569	Illumina HiSeq 2500	PAIRED	cDNA	TRANSCRIPTOMIC	Nicotiana tabacum	ILLUMINA	2016-08-13T00:00:00Z	Sample_1_3G_A	SRP081111	PRJNA338197	Leaf	HO_1_REP3	Australia	Oceania	Australia: Canberra	Plant		vegetative growth (69 days after sowing\, DAS)		Trangenic (WRI1+DGAT1+OLEOSIN)									UDAY DIVI
SRR4013059	RNA-Seq	202	15478736820	SAMN05520954	10457769777	CSIRO	public	sra	gs,ncbi,s3	gs.US,ncbi.public,s3.us-east-1	SRX2008570	Illumina HiSeq 2500	PAIRED	cDNA	TRANSCRIPTOMIC	Nicotiana tabacum	ILLUMINA	2016-08-19T00:00:00Z	Sample_2_WT_A	SRP081111	PRJNA338197	Leaf	WT_2_REP1	Australia	Oceania	Australia: Canberra	Plant		flowering (104 DAS)		wild-type (Wisconsin 38)									UDAY DIVI
SRR4013060	RNA-Seq	202	7570133214	SAMN05520954	5111316529	CSIRO	public	sra	gs,ncbi,s3	gs.US,ncbi.public,s3.us-east-1	SRX2008571	Illumina HiSeq 2500	PAIRED	cDNA	TRANSCRIPTOMIC	Nicotiana tabacum	ILLUMINA	2016-08-19T00:00:00Z	Sample_2_WT_A	SRP081111	PRJNA338197	Leaf	WT_2_REP2	Australia	Oceania	Australia: Canberra	Plant		flowering (104 DAS)		wild-type (Wisconsin 38)									UDAY DIVI
SRR4013061	RNA-Seq	202	6623329722	SAMN05520954	4919670421	CSIRO	public	sra	gs,ncbi,s3	gs.US,ncbi.public,s3.us-east-1	SRX2008572	Illumina HiSeq 2500	PAIRED	cDNA	TRANSCRIPTOMIC	Nicotiana tabacum	ILLUMINA	2016-08-19T00:00:00Z	Sample_2_WT_A	SRP081111	PRJNA338197	Leaf	WT_2_REP3	Australia	Oceania	Australia: Canberra	Plant		flowering (104 DAS)		wild-type (Wisconsin 38)									UDAY DIVI
SRR4013062	RNA-Seq	202	6755794252	SAMN05520955	4570587836	CSIRO	public	sra	gs,ncbi,s3	gs.US,ncbi.public,s3.us-east-1	SRX2008573	Illumina HiSeq 2500	PAIRED	cDNA	TRANSCRIPTOMIC	Nicotiana tabacum	ILLUMINA	2016-08-19T00:00:00Z	Sample_2_3G_A	SRP081111	PRJNA338197	Leaf	HO_2_REP1	Australia	Oceania	Australia: Canberra	Plant		flowering (104 DAS)		Trangenic (WRI1+DGAT1+OLEOSIN)									UDAY DIVI
SRR5027069	RNA-Seq	97	5402212702	SAMN06022881	3380087496	SWEDISH UNIVERSITY OF AGRICULTURAL SCIENCES	public	sra	gs,ncbi,s3	gs.US,ncbi.public,s3.us-east-1	SRX2353187	Illumina HiSeq 2000	SINGLE	cDNA	TRANSCRIPTOMIC	Nicotiana tabacum	ILLUMINA	2017-08-04T00:00:00Z	Nt_MPG	SRP093461	PRJNA353869	MPG: mature pollen grains	Nt_MPG_3_end	uncalculated	uncalculated	not applicable	Plant	petit havana SR1	not applicable	not applicable	not applicable
SRR5027070	RNA-Seq	97	5575423828	SAMN06022882	3499262980	SWEDISH UNIVERSITY OF AGRICULTURAL SCIENCES	public	sra	gs,ncbi,s3	gs.US,ncbi.public,s3.us-east-1	SRX2353188	Illumina HiSeq 2000	SINGLE	cDNA	TRANSCRIPTOMIC	Nicotiana tabacum	ILLUMINA	2017-08-04T00:00:00Z	Nt_PT6	SRP093461	PRJNA353869	PT6: pollen tubes grown for 6 h in vitro	Nt_PT6_3_end	uncalculated	uncalculated	not applicable	Plant	petit havana SR1	not applicable	not applicable	not applicable
SRR5027071	RNA-Seq	406	576766611	SAMN06022880	326759860	SWEDISH UNIVERSITY OF AGRICULTURAL SCIENCES	public	contigs,sra	gs,ncbi,s3	gs.US,ncbi.public,s3.us-east-1	SRX2353189	454 GS FLX+	SINGLE	cDNA	TRANSCRIPTOMIC	Nicotiana tabacum	LS454	2017-08-04T00:00:00Z	Nt_MPG_PT3_6	SRP093461	PRJNA353869	MPG: mature pollen grains\, PT3/PT6: pollen tubes grown for 3/6 h in vitro	Nt_MPG_PT3_6_TOT	uncalculated	uncalculated	not applicable	Plant	petit havana SR1	not applicable	not applicable	not applicable
SRR3105323	RNA-Seq	100	2064048900	SAMN04419314	1304034977	GUIZHOU ACADEMY OF TOBACCO SCIENCE	public	sra	gs,ncbi,s3	gs.US,ncbi.public,s3.us-east-1	SRX1533733	Illumina HiSeq 2000	SINGLE	PolyA	TRANSCRIPTOMIC	Nicotiana tabacum	ILLUMINA	2016-06-01T00:00:00Z	zjh-3_1	SRP068539	PRJNA308968	leaf of NtphyB1-GFP #1		China	Asia	China: Beijing	Plant	K326	fast growing and ealy flowering for NtphyB1-GFP #1	not applicable	not applicable	not applicable						tissue sample of NtphyB1-GFP #1	Jiehong Zhao for NtphyB1-GFP #1
SRR3105329	RNA-Seq	100	2077182300	SAMN04419315	1305117794	GUIZHOU ACADEMY OF TOBACCO SCIENCE	public	sra	ncbi	ncbi.public	SRX1533748	Illumina HiSeq 2000	SINGLE	PolyA	TRANSCRIPTOMIC	Nicotiana tabacum	ILLUMINA	2016-06-01T00:00:00Z	Zjh-4_1	SRP068539	PRJNA308968	leaf of NtphyB1-GFP #2		China	Asia	China: Beijing	Plant	K326	fast growing and ealy flowering for NtphyB1-GFP #2	not applicable	not applicable	not applicable						tissue sample of NtphyB1-GFP #2	Jiehong Zhao for NtphyB1-GFP #2
SRR3105330	RNA-Seq	100	2009128000	SAMN04419316	1269779087	GUIZHOU ACADEMY OF TOBACCO SCIENCE	public	sra	ncbi	ncbi.public	SRX1533749	Illumina HiSeq 2000	SINGLE	PolyA	TRANSCRIPTOMIC	Nicotiana tabacum	ILLUMINA	2016-06-01T00:00:00Z	Zjh-5_1	SRP068539	PRJNA308968	leaf of NtphyB1-GFP #3		China	Asia	China: Beijing	Plant	K326	fast growing and ealy flowering for NtphyB1-GFP #3	not applicable	not applicable	not applicable						tissue sample of NtphyB1-GFP #3	Jiehong Zhao for NtphyB1-GFP #3
SRR3105331	RNA-Seq	100	2016991700	SAMN04419317	985747858	GUIZHOU ACADEMY OF TOBACCO SCIENCE	public	sra	gs,ncbi,s3	gs.US,ncbi.public,s3.us-east-1	SRX1533751	Illumina HiSeq 2000	SINGLE	PolyA	TRANSCRIPTOMIC	Nicotiana tabacum	ILLUMINA	2016-06-01T00:00:00Z	Zjh-7_1	SRP068539	PRJNA308968	leaf of NtphyB1-RNAi #1		China	Asia	China: Beijing	Plant	K326	fast growing and ealy flowering for NtphyB1-RNAi #1	not applicable	not applicable	not applicable						tissue sample of NtphyB1-RNAi #1	Jiehong Zhao for NtphyB1-RNAi #1
SRR3105332	RNA-Seq	100	2096170600	SAMN04419318	1323701895	GUIZHOU ACADEMY OF TOBACCO SCIENCE	public	sra	gs,ncbi,s3	gs.US,ncbi.public,s3.us-east-1	SRX1533752	Illumina HiSeq 2000	SINGLE	PolyA	TRANSCRIPTOMIC	Nicotiana tabacum	ILLUMINA	2016-06-01T00:00:00Z	zjh-9_1	SRP068539	PRJNA308968	leaf of NtphyB1-RNAi #2		China	Asia	China: Beijing	Plant	K326	fast growing and ealy flowering for NtphyB1-RNAi #2	not applicable	not applicable	not applicable						tissue sample of NtphyB1-RNAi #2	Jiehong Zhao for NtphyB1-RNAi #2
SRR3105333	RNA-Seq	100	2055893200	SAMN04419319	1296452526	GUIZHOU ACADEMY OF TOBACCO SCIENCE	public	sra,unknown_contigs	gs,ncbi,s3	gs.US,ncbi.public,s3.us-east-1	SRX1533753	Illumina HiSeq 2000	SINGLE	PolyA	TRANSCRIPTOMIC	Nicotiana tabacum	ILLUMINA	2016-08-12T00:00:00Z	zjh-ck_1	SRP068539	PRJNA308968	leaf of NtphyB1-WT		China	Asia	China: Beijing	Plant	K326	fast growing and ealy flowering for WT	not applicable	not applicable	not applicable						tissue sample of WT	Jiehong Zhao for WT
SRR4044037	OTHER	51	2307571653	SAMN05591775	1335631831	GEO	public	sra	gs,ncbi,s3	gs.US,ncbi.public,s3.us-east-1	SRX2034942	Illumina HiSeq 2500	SINGLE	other	TRANSCRIPTOMIC	Nicotiana tabacum	ILLUMINA	2018-06-01T00:00:00Z	GSM2284965	SRP082388	PRJNA339475	leaf											GSM2284965	leaves challenged with ToLCNDV
SRR4044039	ncRNA-Seq	51	626207121	SAMN05591773	336588125	GEO	public	sra	ncbi	ncbi.public	SRX2034944	Illumina HiSeq 2500	SINGLE	size fractionation	TRANSCRIPTOMIC	Nicotiana tabacum	ILLUMINA	2018-06-01T00:00:00Z	GSM2284961	SRP082389	PRJNA339477	leaf											GSM2284961	leaves infiltrated with ata-siRNA targeting AC2 of ToLCNDV
SRR5578397	ncRNA-Seq	74	505307034	SAMN07144852	180803517	GEO	public	sra	gs,ncbi,s3	gs.US,ncbi.public,s3.us-east-1	SRX2836611	NextSeq 500	SINGLE	size fractionation	TRANSCRIPTOMIC	Nicotiana tabacum	ILLUMINA	2017-07-16T00:00:00Z	GSM2633212	SRP107392	PRJNA387281	leaves											GSM2633212	infiltrated leaves								Wisconsin 35
SRR5578398	ncRNA-Seq	74	711691678	SAMN07144855	254609777	GEO	public	sra	gs,ncbi,s3	gs.US,ncbi.public,s3.us-east-1	SRX2836612	NextSeq 500	SINGLE	size fractionation	TRANSCRIPTOMIC	Nicotiana tabacum	ILLUMINA	2017-07-16T00:00:00Z	GSM2633214	SRP107392	PRJNA387281	leaves											GSM2633214	infiltrated leaves								Wisconsin 35
SRR5578399	ncRNA-Seq	74	616249198	SAMN07144854	217546377	GEO	public	sra	gs,ncbi,s3	gs.US,ncbi.public,s3.us-east-1	SRX2836613	NextSeq 500	SINGLE	size fractionation	TRANSCRIPTOMIC	Nicotiana tabacum	ILLUMINA	2017-07-16T00:00:00Z	GSM2633216	SRP107392	PRJNA387281	leaves											GSM2633216	infiltrated leaves								Wisconsin 35
SRR5578400	ncRNA-Seq	74	614408557	SAMN07144853	235504389	GEO	public	sra	gs,ncbi,s3	gs.US,ncbi.public,s3.us-east-1	SRX2836614	NextSeq 500	SINGLE	size fractionation	TRANSCRIPTOMIC	Nicotiana tabacum	ILLUMINA	2017-07-16T00:00:00Z	GSM2633218	SRP107392	PRJNA387281	leaves											GSM2633218	infiltrated leaves								Wisconsin 35
DRR068829	RNA-Seq	33	649977009	SAMD00059436	372057178	NAIST_BS	public	sra	gs,ncbi,s3	gs.US,ncbi.public,s3.us-east-1	DRX062779	Illumina Genome Analyzer IIx	SINGLE	cDNA	TRANSCRIPTOMIC	Nicotiana tabacum	ILLUMINA	2017-09-01T00:00:00Z	SAMD00059436	DRP003781	PRJDB5152		dex-00h_1															suspension cell culture			BY-2
DRR068830	RNA-Seq	33	763822521	SAMD00059436	442979173	NAIST_BS	public	sra	gs,ncbi,s3	gs.US,ncbi.public,s3.us-east-1	DRX062780	Illumina Genome Analyzer IIx	SINGLE	cDNA	TRANSCRIPTOMIC	Nicotiana tabacum	ILLUMINA	2017-09-01T00:00:00Z	SAMD00059436	DRP003781	PRJDB5152		dex-00h_2															suspension cell culture			BY-2
DRR068831	RNA-Seq	33	655900443	SAMD00059436	376553862	NAIST_BS	public	sra	gs,ncbi,s3	gs.US,ncbi.public,s3.us-east-1	DRX062781	Illumina Genome Analyzer IIx	SINGLE	cDNA	TRANSCRIPTOMIC	Nicotiana tabacum	ILLUMINA	2017-09-01T00:00:00Z	SAMD00059436	DRP003781	PRJDB5152		dex-00h_3															suspension cell culture			BY-2
DRR068832	RNA-Seq	33	670125456	SAMD00059437	381934787	NAIST_BS	public	sra	gs,ncbi,s3	gs.US,ncbi.public,s3.us-east-1	DRX062782	Illumina Genome Analyzer IIx	SINGLE	cDNA	TRANSCRIPTOMIC	Nicotiana tabacum	ILLUMINA	2017-09-01T00:00:00Z	SAMD00059437	DRP003781	PRJDB5152		dex-06h_1															suspension cell culture			BY-2
DRR068833	RNA-Seq	33	638563530	SAMD00059437	366320455	NAIST_BS	public	sra	gs,ncbi,s3	gs.US,ncbi.public,s3.us-east-1	DRX062783	Illumina Genome Analyzer IIx	SINGLE	cDNA	TRANSCRIPTOMIC	Nicotiana tabacum	ILLUMINA	2017-09-01T00:00:00Z	SAMD00059437	DRP003781	PRJDB5152		dex-06h_2															suspension cell culture			BY-2
DRR068834	RNA-Seq	33	586290144	SAMD00059437	333671233	NAIST_BS	public	sra	gs,ncbi,s3	gs.US,ncbi.public,s3.us-east-1	DRX062784	Illumina Genome Analyzer IIx	SINGLE	cDNA	TRANSCRIPTOMIC	Nicotiana tabacum	ILLUMINA	2017-09-01T00:00:00Z	SAMD00059437	DRP003781	PRJDB5152		dex-06h_3															suspension cell culture			BY-2
DRR068835	RNA-Seq	33	627344091	SAMD00059438	360117327	NAIST_BS	public	sra	gs,ncbi,s3	gs.US,ncbi.public,s3.us-east-1	DRX062785	Illumina Genome Analyzer IIx	SINGLE	cDNA	TRANSCRIPTOMIC	Nicotiana tabacum	ILLUMINA	2017-09-01T00:00:00Z	SAMD00059438	DRP003781	PRJDB5152		dex-12h_1															suspension cell culture			BY-2
DRR068836	RNA-Seq	33	757671948	SAMD00059438	436833316	NAIST_BS	public	sra	gs,ncbi,s3	gs.US,ncbi.public,s3.us-east-1	DRX062786	Illumina Genome Analyzer IIx	SINGLE	cDNA	TRANSCRIPTOMIC	Nicotiana tabacum	ILLUMINA	2017-09-01T00:00:00Z	SAMD00059438	DRP003781	PRJDB5152		dex-12h_2															suspension cell culture			BY-2
DRR068837	RNA-Seq	33	767525517	SAMD00059438	437403589	NAIST_BS	public	sra	gs,ncbi,s3	gs.US,ncbi.public,s3.us-east-1	DRX062787	Illumina Genome Analyzer IIx	SINGLE	cDNA	TRANSCRIPTOMIC	Nicotiana tabacum	ILLUMINA	2017-09-01T00:00:00Z	SAMD00059438	DRP003781	PRJDB5152		dex-12h_3															suspension cell culture			BY-2
DRR068838	RNA-Seq	33	681623976	SAMD00059439	389705380	NAIST_BS	public	sra	gs,ncbi,s3	gs.US,ncbi.public,s3.us-east-1	DRX062788	Illumina Genome Analyzer IIx	SINGLE	cDNA	TRANSCRIPTOMIC	Nicotiana tabacum	ILLUMINA	2017-09-01T00:00:00Z	SAMD00059439	DRP003781	PRJDB5152		dex-24h_1															suspension cell culture			BY-2
DRR068839	RNA-Seq	33	542638569	SAMD00059439	309042045	NAIST_BS	public	sra	gs,ncbi,s3	gs.US,ncbi.public,s3.us-east-1	DRX062789	Illumina Genome Analyzer IIx	SINGLE	cDNA	TRANSCRIPTOMIC	Nicotiana tabacum	ILLUMINA	2017-09-01T00:00:00Z	SAMD00059439	DRP003781	PRJDB5152		dex-24h_2															suspension cell culture			BY-2
DRR068840	RNA-Seq	33	699188325	SAMD00059439	398165637	NAIST_BS	public	sra	gs,ncbi,s3	gs.US,ncbi.public,s3.us-east-1	DRX062790	Illumina Genome Analyzer IIx	SINGLE	cDNA	TRANSCRIPTOMIC	Nicotiana tabacum	ILLUMINA	2017-09-01T00:00:00Z	SAMD00059439	DRP003781	PRJDB5152		dex-24h_3															suspension cell culture			BY-2
DRR068841	RNA-Seq	33	733535781	SAMD00059440	419509516	NAIST_BS	public	sra	gs,ncbi,s3	gs.US,ncbi.public,s3.us-east-1	DRX062791	Illumina Genome Analyzer IIx	SINGLE	cDNA	TRANSCRIPTOMIC	Nicotiana tabacum	ILLUMINA	2017-09-01T00:00:00Z	SAMD00059440	DRP003781	PRJDB5152		dex-36h_1															suspension cell culture			BY-2
DRR068842	RNA-Seq	33	661052502	SAMD00059440	375870399	NAIST_BS	public	sra	gs,ncbi,s3	gs.US,ncbi.public,s3.us-east-1	DRX062792	Illumina Genome Analyzer IIx	SINGLE	cDNA	TRANSCRIPTOMIC	Nicotiana tabacum	ILLUMINA	2017-09-01T00:00:00Z	SAMD00059440	DRP003781	PRJDB5152		dex-36h_2															suspension cell culture			BY-2
DRR068843	RNA-Seq	33	734183637	SAMD00059440	417181442	NAIST_BS	public	sra	gs,ncbi,s3	gs.US,ncbi.public,s3.us-east-1	DRX062793	Illumina Genome Analyzer IIx	SINGLE	cDNA	TRANSCRIPTOMIC	Nicotiana tabacum	ILLUMINA	2017-09-01T00:00:00Z	SAMD00059440	DRP003781	PRJDB5152		dex-36h_3															suspension cell culture			BY-2
DRR068844	RNA-Seq	33	382069842	SAMD00059441	224273981	NAIST_BS	public	sra	gs,ncbi,s3	gs.US,ncbi.public,s3.us-east-1	DRX062794	Illumina Genome Analyzer IIx	SINGLE	cDNA	TRANSCRIPTOMIC	Nicotiana tabacum	ILLUMINA	2017-09-01T00:00:00Z	SAMD00059441	DRP003781	PRJDB5152		mock-06h_1															suspension cell culture			BY-2
DRR068845	RNA-Seq	33	749483889	SAMD00059441	433495729	NAIST_BS	public	sra	gs,ncbi,s3	gs.US,ncbi.public,s3.us-east-1	DRX062795	Illumina Genome Analyzer IIx	SINGLE	cDNA	TRANSCRIPTOMIC	Nicotiana tabacum	ILLUMINA	2017-09-01T00:00:00Z	SAMD00059441	DRP003781	PRJDB5152		mock-06h_2															suspension cell culture			BY-2
DRR068846	RNA-Seq	33	764522583	SAMD00059441	439813476	NAIST_BS	public	sra	gs,ncbi,s3	gs.US,ncbi.public,s3.us-east-1	DRX062796	Illumina Genome Analyzer IIx	SINGLE	cDNA	TRANSCRIPTOMIC	Nicotiana tabacum	ILLUMINA	2017-09-01T00:00:00Z	SAMD00059441	DRP003781	PRJDB5152		mock-06h_3															suspension cell culture			BY-2
DRR068847	RNA-Seq	33	705503568	SAMD00059442	411181778	NAIST_BS	public	sra	gs,ncbi,s3	gs.US,ncbi.public,s3.us-east-1	DRX062797	Illumina Genome Analyzer IIx	SINGLE	cDNA	TRANSCRIPTOMIC	Nicotiana tabacum	ILLUMINA	2017-09-01T00:00:00Z	SAMD00059442	DRP003781	PRJDB5152		mock-12h_1															suspension cell culture			BY-2
DRR068848	RNA-Seq	33	714267642	SAMD00059442	413173120	NAIST_BS	public	sra	gs,ncbi,s3	gs.US,ncbi.public,s3.us-east-1	DRX062798	Illumina Genome Analyzer IIx	SINGLE	cDNA	TRANSCRIPTOMIC	Nicotiana tabacum	ILLUMINA	2017-09-01T00:00:00Z	SAMD00059442	DRP003781	PRJDB5152		mock-12h_2															suspension cell culture			BY-2
DRR068849	RNA-Seq	33	571840467	SAMD00059442	329891488	NAIST_BS	public	sra	gs,ncbi,s3	gs.US,ncbi.public,s3.us-east-1	DRX062799	Illumina Genome Analyzer IIx	SINGLE	cDNA	TRANSCRIPTOMIC	Nicotiana tabacum	ILLUMINA	2017-09-01T00:00:00Z	SAMD00059442	DRP003781	PRJDB5152		mock-12h_3															suspension cell culture			BY-2
DRR068850	RNA-Seq	33	633189117	SAMD00059443	365166702	NAIST_BS	public	sra	gs,ncbi,s3	gs.US,ncbi.public,s3.us-east-1	DRX062800	Illumina Genome Analyzer IIx	SINGLE	cDNA	TRANSCRIPTOMIC	Nicotiana tabacum	ILLUMINA	2017-09-01T00:00:00Z	SAMD00059443	DRP003781	PRJDB5152		mock-24h_1															suspension cell culture			BY-2
DRR068851	RNA-Seq	33	705323454	SAMD00059443	407655221	NAIST_BS	public	sra	gs,ncbi,s3	gs.US,ncbi.public,s3.us-east-1	DRX062801	Illumina Genome Analyzer IIx	SINGLE	cDNA	TRANSCRIPTOMIC	Nicotiana tabacum	ILLUMINA	2017-09-01T00:00:00Z	SAMD00059443	DRP003781	PRJDB5152		mock-24h_2															suspension cell culture			BY-2
DRR068852	RNA-Seq	33	605830665	SAMD00059443	351282127	NAIST_BS	public	sra	gs,ncbi,s3	gs.US,ncbi.public,s3.us-east-1	DRX062802	Illumina Genome Analyzer IIx	SINGLE	cDNA	TRANSCRIPTOMIC	Nicotiana tabacum	ILLUMINA	2017-09-01T00:00:00Z	SAMD00059443	DRP003781	PRJDB5152		mock-24h_3															suspension cell culture			BY-2
DRR068853	RNA-Seq	33	726684420	SAMD00059444	422527775	NAIST_BS	public	sra	gs,ncbi,s3	gs.US,ncbi.public,s3.us-east-1	DRX062803	Illumina Genome Analyzer IIx	SINGLE	cDNA	TRANSCRIPTOMIC	Nicotiana tabacum	ILLUMINA	2017-09-01T00:00:00Z	SAMD00059444	DRP003781	PRJDB5152		mock-36h_1															suspension cell culture			BY-2
DRR068854	RNA-Seq	33	682332585	SAMD00059444	390642560	NAIST_BS	public	sra	gs,ncbi,s3	gs.US,ncbi.public,s3.us-east-1	DRX062804	Illumina Genome Analyzer IIx	SINGLE	cDNA	TRANSCRIPTOMIC	Nicotiana tabacum	ILLUMINA	2017-09-01T00:00:00Z	SAMD00059444	DRP003781	PRJDB5152		mock-36h_2															suspension cell culture			BY-2
DRR068855	RNA-Seq	33	582692418	SAMD00059444	338451822	NAIST_BS	public	sra	gs,ncbi,s3	gs.US,ncbi.public,s3.us-east-1	DRX062805	Illumina Genome Analyzer IIx	SINGLE	cDNA	TRANSCRIPTOMIC	Nicotiana tabacum	ILLUMINA	2017-09-01T00:00:00Z	SAMD00059444	DRP003781	PRJDB5152		mock-36h_3															suspension cell culture			BY-2
SRR5341129	RNA-Seq	180	4611602520	SAMN06607649	3201678612	ANHUI AGRICULTURAL UNIVERSITY	public	sra	gs,ncbi,s3	gs.US,ncbi.public,s3.us-east-1	SRX2646843	Illumina HiSeq 2000	PAIRED	cDNA	TRANSCRIPTOMIC	Nicotiana tabacum	ILLUMINA	2017-03-22T00:00:00Z	wild type tobacco seedlings	SRP101829	PRJNA307213	seedlings	wild type	China	Asia	China	Plant	G28	one month						wild type
SRR5378550	RNA-Seq	180	9196038000	SAMN06349876	7006467917	TOBACCO RESEARCH INSTITUTE, CHINESE ACADEMY OF AGR	public	sra	gs,ncbi,s3	gs.US,ncbi.public,s3.us-east-1	SRX2655635	Illumina HiSeq 2000	PAIRED	RT-PCR	TRANSCRIPTOMIC	Nicotiana tabacum	ILLUMINA	2017-11-13T00:00:00Z	25LL	SRP102153	PRJNA376075	leaf		China	Asia	China:zhucheng	Plant	zhongyan100	missing	missing		common tobacco
SRR5378551	RNA-Seq	180	9376084080	SAMN06349876	6653410030	TOBACCO RESEARCH INSTITUTE, CHINESE ACADEMY OF AGR	public	sra	gs,ncbi,s3	gs.US,ncbi.public,s3.us-east-1	SRX2673812	Illumina HiSeq 2000	PAIRED	RT-PCR	TRANSCRIPTOMIC	Nicotiana tabacum	ILLUMINA	2017-11-13T00:00:00Z	25LL	SRP102153	PRJNA376075	leaf		China	Asia	China:zhucheng	Plant	zhongyan100	missing	missing		common tobacco
SRR5378569	WXS	180	9727926480	SAMN06349879	7434984420	TOBACCO RESEARCH INSTITUTE, CHINESE ACADEMY OF AGR	public	sra	gs,ncbi,s3	gs.US,ncbi.public,s3.us-east-1	SRX2673813	Illumina HiSeq 2000	PAIRED	RT-PCR	TRANSCRIPTOMIC	Nicotiana tabacum	ILLUMINA	2017-11-13T00:00:00Z	25ML	SRP102153	PRJNA376075	leaf		China	Asia	China:zhucheng	Plant	zhongyan100	missing	missing		common tobacco
SRR5127881	RNA-Seq	249	6492102368	SAMN06176943	2498684848	HENAN AGRICULTURAL UNIVERSITY	public	sra	gs,ncbi,s3	gs.US,ncbi.public,s3.us-east-1	SRX2442160	Illumina HiSeq 2500	PAIRED	RANDOM PCR	TRANSCRIPTOMIC	Nicotiana tabacum	ILLUMINA	2016-12-28T00:00:00Z	Sample_1-M12	SRP095584	PRJNA358643	leaf tissues	Sample_1-M12	China	Asia	China	Plant			missing		drought
SRR5127882	RNA-Seq	249	6424203564	SAMN06176944	2453810533	HENAN AGRICULTURAL UNIVERSITY	public	sra	gs,ncbi,s3	gs.US,ncbi.public,s3.us-east-1	SRX2442161	Illumina HiSeq 2500	PAIRED	RANDOM PCR	TRANSCRIPTOMIC	Nicotiana tabacum	ILLUMINA	2016-12-28T00:00:00Z	Sample_4-control	SRP095584	PRJNA358643	leaf tissues	Sample_4-control	China	Asia	China	Plant			missing		contral
SRR6315760	RNA-Seq	300	7121491200	SAMN08043261	3026575044	HUAZHONG AGRICULTURAL UNIVERSITY	public	sra	gs,ncbi,s3	gs.US,ncbi.public,s3.us-east-1	SRX3415652	HiSeq X Ten	PAIRED	RT-PCR	TRANSCRIPTOMIC	Nicotiana tabacum	ILLUMINA	2017-11-22T00:00:00Z	Dy9-mRNA	SRP125463	PRJNA419150	Leaf	Dy9-mRNA	China	Asia	China: Wuhan	Plant	TG34	3 week
SRR6315761	RNA-Seq	300	6521437200	SAMN08043262	2760560314	HUAZHONG AGRICULTURAL UNIVERSITY	public	sra	gs,ncbi,s3	gs.US,ncbi.public,s3.us-east-1	SRX3415651	HiSeq X Ten	PAIRED	RT-PCR	TRANSCRIPTOMIC	Nicotiana tabacum	ILLUMINA	2017-11-22T00:00:00Z	Dy12-mRNA	SRP125463	PRJNA419150	Leaf	Dy12-mRNA	China	Asia	China: Wuhan	Plant	TG34	6 week
SRR6315762	RNA-Seq	300	7116693000	SAMN08043259	2961220556	HUAZHONG AGRICULTURAL UNIVERSITY	public	sra	gs,ncbi,s3	gs.US,ncbi.public,s3.us-east-1	SRX3415650	HiSeq X Ten	PAIRED	RT-PCR	TRANSCRIPTOMIC	Nicotiana tabacum	ILLUMINA	2017-11-22T00:00:00Z	Dy6-mRNA	SRP125463	PRJNA419150	Leaf	Dy6-mRNA	China	Asia	China: Wuhan	Plant	TG34	6 week						normal
SRR6315763	RNA-Seq	300	7128295500	SAMN08043260	2979427944	HUAZHONG AGRICULTURAL UNIVERSITY	public	sra	gs,ncbi,s3	gs.US,ncbi.public,s3.us-east-1	SRX3415649	HiSeq X Ten	PAIRED	RT-PCR	TRANSCRIPTOMIC	Nicotiana tabacum	ILLUMINA	2017-11-22T00:00:00Z	Dy7-mRNA	SRP125463	PRJNA419150	Leaf	Dy7-mRNA	China	Asia	China: Wuhan	Plant	TG34	1 week						treatment
SRR6315764	miRNA-Seq	50	1264762400	SAMN08043250	638099240	HUAZHONG AGRICULTURAL UNIVERSITY	public	sra	gs,ncbi,s3	gs.US,ncbi.public,s3.us-east-1	SRX3415648	Illumina HiSeq 2500	SINGLE	RT-PCR	TRANSCRIPTOMIC	Nicotiana tabacum	ILLUMINA	2017-11-22T00:00:00Z	Dy12-sRNA	SRP125463	PRJNA419150	Leaf	Dy12-sRNA	China	Asia	China: Wuhan	Plant	TG34	6 week
SRR6315765	miRNA-Seq	50	1494467600	SAMN08043249	796433682	HUAZHONG AGRICULTURAL UNIVERSITY	public	sra	gs,ncbi,s3	gs.US,ncbi.public,s3.us-east-1	SRX3415647	Illumina HiSeq 2500	SINGLE	RT-PCR	TRANSCRIPTOMIC	Nicotiana tabacum	ILLUMINA	2017-11-22T00:00:00Z	Dy9-sRNA	SRP125463	PRJNA419150	Leaf	Dy9-sRNA	China	Asia	China: Wuhan	Plant	TG34	3 week
SRR6315768	miRNA-Seq	50	1350221600	SAMN08043246	735410804	HUAZHONG AGRICULTURAL UNIVERSITY	public	sra	gs,ncbi,s3	gs.US,ncbi.public,s3.us-east-1	SRX3415644	Illumina HiSeq 2500	SINGLE	RT-PCR	TRANSCRIPTOMIC	Nicotiana tabacum	ILLUMINA	2017-11-22T00:00:00Z	Dy3-sRNA	SRP125463	PRJNA419150	Leaf	Dy3-sRNA	China	Asia	China: Wuhan	Plant	TG34	3 week						treatment
SRR6315769	miRNA-Seq	50	1777917800	SAMN08043245	986974445	HUAZHONG AGRICULTURAL UNIVERSITY	public	sra	gs,ncbi,s3	gs.US,ncbi.public,s3.us-east-1	SRX3415643	Illumina HiSeq 2500	SINGLE	RT-PCR	TRANSCRIPTOMIC	Nicotiana tabacum	ILLUMINA	2017-11-22T00:00:00Z	Dy1-sRNA	SRP125463	PRJNA419150	Leaf	Dy1-sRNA	China	Asia	China: Wuhan	Plant	TG34	1 week						normal
SRR6315770	miRNA-Seq	50	1201585700	SAMN08043248	677584769	HUAZHONG AGRICULTURAL UNIVERSITY	public	sra	gs,ncbi,s3	gs.US,ncbi.public,s3.us-east-1	SRX3415642	Illumina HiSeq 2500	SINGLE	RT-PCR	TRANSCRIPTOMIC	Nicotiana tabacum	ILLUMINA	2017-11-22T00:00:00Z	Dy7-sRNA	SRP125463	PRJNA419150	Leaf	Dy7-sRNA	China	Asia	China: Wuhan	Plant	TG34	1 week						treatment
SRR6315771	miRNA-Seq	50	1153003650	SAMN08043247	592634564	HUAZHONG AGRICULTURAL UNIVERSITY	public	sra	gs,ncbi,s3	gs.US,ncbi.public,s3.us-east-1	SRX3415641	Illumina HiSeq 2500	SINGLE	RT-PCR	TRANSCRIPTOMIC	Nicotiana tabacum	ILLUMINA	2017-11-22T00:00:00Z	Dy6-sRNA	SRP125463	PRJNA419150	Leaf	Dy6-sRNA	China	Asia	China: Wuhan	Plant	TG34	6 week						normal
SRR6315782	RNA-Seq	300	5415441300	SAMN08043258	2153934383	HUAZHONG AGRICULTURAL UNIVERSITY	public	sra	gs,ncbi,s3	gs.US,ncbi.public,s3.us-east-1	SRX3415630	HiSeq X Ten	PAIRED	RT-PCR	TRANSCRIPTOMIC	Nicotiana tabacum	ILLUMINA	2017-11-22T00:00:00Z	Dy3-mRNA	SRP125463	PRJNA419150	Leaf	Dy3-mRNA	China	Asia	China: Wuhan	Plant	TG34	3 week						treatment
SRR6315783	RNA-Seq	300	4991186100	SAMN08043257	1951360935	HUAZHONG AGRICULTURAL UNIVERSITY	public	sra	gs,ncbi,s3	gs.US,ncbi.public,s3.us-east-1	SRX3415629	HiSeq X Ten	PAIRED	RT-PCR	TRANSCRIPTOMIC	Nicotiana tabacum	ILLUMINA	2017-11-22T00:00:00Z	Dy1-mRNA	SRP125463	PRJNA419150	Leaf	Dy1-mRNA	China	Asia	China: Wuhan	Plant	TG34	1 week						normal
SRR5359629	RNA-Seq	180	9964605780	SAMN06349871	7606117632	TOBACCO RESEARCH INSTITUTE, CHINESE ACADEMY OF AGR	public	sra	gs,ncbi,s3	gs.US,ncbi.public,s3.us-east-1	SRX2655430	Illumina HiSeq 2000	PAIRED	RT-PCR	TRANSCRIPTOMIC	Nicotiana tabacum	ILLUMINA	2017-11-13T00:00:00Z	15LL	SRP102153	PRJNA376075	leaf		China	Asia	China:zhucheng	Plant	zhongyan100	missing	missing		common tobacco
SRR5359642	RNA-Seq	180	9708016860	SAMN06349871	7391634667	TOBACCO RESEARCH INSTITUTE, CHINESE ACADEMY OF AGR	public	sra	gs,ncbi,s3	gs.US,ncbi.public,s3.us-east-1	SRX2655478	Illumina HiSeq 2000	PAIRED	RT-PCR	TRANSCRIPTOMIC	Nicotiana tabacum	ILLUMINA	2017-11-13T00:00:00Z	15LL	SRP102153	PRJNA376075	leaf		China	Asia	China:zhucheng	Plant	zhongyan100	missing	missing		common tobacco
SRR5359643	RNA-Seq	180	9487005120	SAMN06349873	6935394969	TOBACCO RESEARCH INSTITUTE, CHINESE ACADEMY OF AGR	public	sra	gs,ncbi,s3	gs.US,ncbi.public,s3.us-east-1	SRX2655480	Illumina HiSeq 2000	PAIRED	RT-PCR	TRANSCRIPTOMIC	Nicotiana tabacum	ILLUMINA	2017-11-13T00:00:00Z	15ML	SRP102153	PRJNA376075	leaf		China	Asia	China:zhucheng	Plant	zhongyan100	missing	missing		common tobacco
SRR5359796	RNA-Seq	180	9427720500	SAMN06349875	6906115999	TOBACCO RESEARCH INSTITUTE, CHINESE ACADEMY OF AGR	public	sra	gs,ncbi,s3	gs.US,ncbi.public,s3.us-east-1	SRX2655633	Illumina HiSeq 2000	PAIRED	RT-PCR	TRANSCRIPTOMIC	Nicotiana tabacum	ILLUMINA	2017-11-13T00:00:00Z	15UL	SRP102153	PRJNA376075	leaf		China	Asia	China:zhucheng	Plant	zhongyan100	missing	missing		common tobacco
SRR4044035	OTHER	51	2103714351	SAMN05591777	1235182285	GEO	public	sra	gs,ncbi,s3	gs.US,ncbi.public,s3.us-east-1	SRX2034940	Illumina HiSeq 2500	SINGLE	other	TRANSCRIPTOMIC	Nicotiana tabacum	ILLUMINA	2018-06-01T00:00:00Z	GSM2284963	SRP082388	PRJNA339475	leaf											GSM2284963	leaves challenged with ToLCNDV\, followed by infiltration with TRiV-AC2
SRR4044036	OTHER	51	4634107197	SAMN05591776	2648410045	GEO	public	sra	gs,ncbi,s3	gs.US,ncbi.public,s3.us-east-1	SRX2034941	Illumina HiSeq 2500	SINGLE	other	TRANSCRIPTOMIC	Nicotiana tabacum	ILLUMINA	2018-06-01T00:00:00Z	GSM2284964	SRP082388	PRJNA339475	leaf											GSM2284964	leaves challenged with ToLCNDV\, followed by infiltration with TRiV-AC2
SRR4044038	OTHER	51	1928380176	SAMN05591774	1119707439	GEO	public	sra	gs,ncbi,s3	gs.US,ncbi.public,s3.us-east-1	SRX2034943	Illumina HiSeq 2500	SINGLE	other	TRANSCRIPTOMIC	Nicotiana tabacum	ILLUMINA	2018-06-01T00:00:00Z	GSM2284966	SRP082388	PRJNA339475	leaf											GSM2284966	leaves challenged with ToLCNDV
SRR4044040	ncRNA-Seq	51	633444378	SAMN05591772	337033029	GEO	public	sra	gs,ncbi,s3	gs.US,ncbi.public,s3.us-east-1	SRX2034945	Illumina HiSeq 2500	SINGLE	size fractionation	TRANSCRIPTOMIC	Nicotiana tabacum	ILLUMINA	2018-06-01T00:00:00Z	GSM2284962	SRP082389	PRJNA339477	leaf											GSM2284962	leaves infiltrated with ata-siRNA targeting AC2 of ToLCNDV
SRR5314272	RNA-Seq	101	4430910602	SAMN06480955	2808240147	GEO	public	sra	gs,ncbi,s3	gs.US,ncbi.public,s3.us-east-1	SRX2613974	Illumina HiSeq 2000	SINGLE	cDNA	TRANSCRIPTOMIC	Nicotiana tabacum	ILLUMINA	2017-04-13T00:00:00Z	GSM2522523	SRP101432	PRJNA378203	Root						K326					GSM2522523	K326_Root_ZT0		1
SRR5314273	RNA-Seq	100	3237748900	SAMN06480954	2308062919	GEO	public	sra	gs,ncbi,s3	gs.US,ncbi.public,s3.us-east-1	SRX2613975	Illumina HiSeq 2000	SINGLE	cDNA	TRANSCRIPTOMIC	Nicotiana tabacum	ILLUMINA	2017-04-13T00:00:00Z	GSM2522524	SRP101432	PRJNA378203	Root						K326					GSM2522524	K326_Root_ZT0		2
SRR5314274	RNA-Seq	100	4083502000	SAMN06480953	2905491334	GEO	public	sra	gs,ncbi,s3	gs.US,ncbi.public,s3.us-east-1	SRX2613976	Illumina HiSeq 2000	SINGLE	cDNA	TRANSCRIPTOMIC	Nicotiana tabacum	ILLUMINA	2017-04-13T00:00:00Z	GSM2522525	SRP101432	PRJNA378203	Root						K326					GSM2522525	K326_Root_ZT0		3
SRR5314275	RNA-Seq	101	3265091337	SAMN06480952	2053393488	GEO	public	sra	gs,ncbi,s3	gs.US,ncbi.public,s3.us-east-1	SRX2613977	Illumina HiSeq 2000	SINGLE	cDNA	TRANSCRIPTOMIC	Nicotiana tabacum	ILLUMINA	2017-04-13T00:00:00Z	GSM2522526	SRP101432	PRJNA378203	Shoot						K326					GSM2522526	K326_Shoot_ZT0		1
SRR5314276	RNA-Seq	101	4102931484	SAMN06480951	2560935766	GEO	public	sra	gs,ncbi,s3	gs.US,ncbi.public,s3.us-east-1	SRX2613978	Illumina HiSeq 2000	SINGLE	cDNA	TRANSCRIPTOMIC	Nicotiana tabacum	ILLUMINA	2017-04-13T00:00:00Z	GSM2522527	SRP101432	PRJNA378203	Shoot						K326					GSM2522527	K326_Shoot_ZT0		2
SRR5314277	RNA-Seq	100	3533716000	SAMN06480950	2517792499	GEO	public	sra	gs,ncbi,s3	gs.US,ncbi.public,s3.us-east-1	SRX2613979	Illumina HiSeq 2000	SINGLE	cDNA	TRANSCRIPTOMIC	Nicotiana tabacum	ILLUMINA	2017-04-13T00:00:00Z	GSM2522528	SRP101432	PRJNA378203	Shoot						K326					GSM2522528	K326_Shoot_ZT0		3
SRR5314278	RNA-Seq	101	2844687422	SAMN06480949	1783371754	GEO	public	sra	gs,ncbi,s3	gs.US,ncbi.public,s3.us-east-1	SRX2613980	Illumina HiSeq 2000	SINGLE	cDNA	TRANSCRIPTOMIC	Nicotiana tabacum	ILLUMINA	2017-04-13T00:00:00Z	GSM2522529	SRP101432	PRJNA378203	ShootApex						K326					GSM2522529	K326_ShootApex_ZT0		1
SRR5314279	RNA-Seq	100	3796986600	SAMN06480948	2565002471	GEO	public	sra	gs,ncbi,s3	gs.US,ncbi.public,s3.us-east-1	SRX2613981	Illumina HiSeq 2000	SINGLE	cDNA	TRANSCRIPTOMIC	Nicotiana tabacum	ILLUMINA	2017-04-13T00:00:00Z	GSM2522530	SRP101432	PRJNA378203	ShootApex						K326					GSM2522530	K326_ShootApex_ZT0		2
SRR5314280	RNA-Seq	101	3359948012	SAMN06480947	2086117175	GEO	public	sra	gs,ncbi,s3	gs.US,ncbi.public,s3.us-east-1	SRX2613982	Illumina HiSeq 2000	SINGLE	cDNA	TRANSCRIPTOMIC	Nicotiana tabacum	ILLUMINA	2017-04-13T00:00:00Z	GSM2522531	SRP101432	PRJNA378203	ShootApex						K326					GSM2522531	K326_ShootApex_ZT0		3
SRR5314281	RNA-Seq	100	3963542600	SAMN06480946	2768123977	GEO	public	sra	gs,ncbi,s3	gs.US,ncbi.public,s3.us-east-1	SRX2613983	Illumina HiSeq 2000	SINGLE	cDNA	TRANSCRIPTOMIC	Nicotiana tabacum	ILLUMINA	2017-04-13T00:00:00Z	GSM2522532	SRP101432	PRJNA378203	Root						K326					GSM2522532	K326_Root_ZT6		1
SRR5314282	RNA-Seq	100	3427825400	SAMN06480945	2384969867	GEO	public	sra	gs,ncbi,s3	gs.US,ncbi.public,s3.us-east-1	SRX2613984	Illumina HiSeq 2000	SINGLE	cDNA	TRANSCRIPTOMIC	Nicotiana tabacum	ILLUMINA	2017-04-13T00:00:00Z	GSM2522533	SRP101432	PRJNA378203	Root						K326					GSM2522533	K326_Root_ZT6		2
SRR5314283	RNA-Seq	100	3347987700	SAMN06480944	2305881558	GEO	public	sra	gs,ncbi,s3	gs.US,ncbi.public,s3.us-east-1	SRX2613985	Illumina HiSeq 2000	SINGLE	cDNA	TRANSCRIPTOMIC	Nicotiana tabacum	ILLUMINA	2017-04-13T00:00:00Z	GSM2522534	SRP101432	PRJNA378203	Root						K326					GSM2522534	K326_Root_ZT6		3
SRR5314284	RNA-Seq	100	5016695600	SAMN06480943	3738908564	GEO	public	sra	gs,ncbi,s3	gs.US,ncbi.public,s3.us-east-1	SRX2613986	Illumina HiSeq 2000	SINGLE	cDNA	TRANSCRIPTOMIC	Nicotiana tabacum	ILLUMINA	2017-04-13T00:00:00Z	GSM2522535	SRP101432	PRJNA378203	Shoot						K326					GSM2522535	K326_Shoot_ZT6		1
SRR5314285	RNA-Seq	101	5357332294	SAMN06480942	3682589463	GEO	public	sra	gs,ncbi,s3	gs.US,ncbi.public,s3.us-east-1	SRX2613987	Illumina HiSeq 2000	SINGLE	cDNA	TRANSCRIPTOMIC	Nicotiana tabacum	ILLUMINA	2017-04-13T00:00:00Z	GSM2522536	SRP101432	PRJNA378203	Shoot						K326					GSM2522536	K326_Shoot_ZT6		2
SRR5314286	RNA-Seq	100	3043056200	SAMN06480941	2088954861	GEO	public	sra	gs,ncbi,s3	gs.US,ncbi.public,s3.us-east-1	SRX2613988	Illumina HiSeq 2000	SINGLE	cDNA	TRANSCRIPTOMIC	Nicotiana tabacum	ILLUMINA	2017-04-13T00:00:00Z	GSM2522537	SRP101432	PRJNA378203	Shoot						K326					GSM2522537	K326_Shoot_ZT6		3
SRR5314287	RNA-Seq	100	5446102900	SAMN06480940	3853950658	GEO	public	sra	gs,ncbi,s3	gs.US,ncbi.public,s3.us-east-1	SRX2613989	Illumina HiSeq 2000	SINGLE	cDNA	TRANSCRIPTOMIC	Nicotiana tabacum	ILLUMINA	2017-04-13T00:00:00Z	GSM2522538	SRP101432	PRJNA378203	ShootApex						K326					GSM2522538	K326_ShootApex_ZT6		1
SRR5314288	RNA-Seq	101	4151848612	SAMN06480939	2826055640	GEO	public	sra	gs,ncbi,s3	gs.US,ncbi.public,s3.us-east-1	SRX2613990	Illumina HiSeq 2000	SINGLE	cDNA	TRANSCRIPTOMIC	Nicotiana tabacum	ILLUMINA	2017-04-13T00:00:00Z	GSM2522539	SRP101432	PRJNA378203	ShootApex						K326					GSM2522539	K326_ShootApex_ZT6		2
SRR5314289	RNA-Seq	100	3645386200	SAMN06480938	2496195165	GEO	public	sra	gs,ncbi,s3	gs.US,ncbi.public,s3.us-east-1	SRX2613991	Illumina HiSeq 2000	SINGLE	cDNA	TRANSCRIPTOMIC	Nicotiana tabacum	ILLUMINA	2017-04-13T00:00:00Z	GSM2522540	SRP101432	PRJNA378203	ShootApex						K326					GSM2522540	K326_ShootApex_ZT6		3
SRR5314290	RNA-Seq	101	5468176562	SAMN06480937	3804214473	GEO	public	sra	gs,ncbi,s3	gs.US,ncbi.public,s3.us-east-1	SRX2613992	Illumina HiSeq 2000	SINGLE	cDNA	TRANSCRIPTOMIC	Nicotiana tabacum	ILLUMINA	2017-04-13T00:00:00Z	GSM2522541	SRP101432	PRJNA378203	Root						K326					GSM2522541	K326_Root_ZT12		1
SRR5314291	RNA-Seq	101	4075819448	SAMN06480936	2783787557	GEO	public	sra	gs,ncbi,s3	gs.US,ncbi.public,s3.us-east-1	SRX2613993	Illumina HiSeq 2000	SINGLE	cDNA	TRANSCRIPTOMIC	Nicotiana tabacum	ILLUMINA	2017-04-13T00:00:00Z	GSM2522542	SRP101432	PRJNA378203	Root						K326					GSM2522542	K326_Root_ZT12		2
SRR5314292	RNA-Seq	100	3043174200	SAMN06480967	2080062200	GEO	public	sra	gs,ncbi,s3	gs.US,ncbi.public,s3.us-east-1	SRX2613994	Illumina HiSeq 2000	SINGLE	cDNA	TRANSCRIPTOMIC	Nicotiana tabacum	ILLUMINA	2017-04-13T00:00:00Z	GSM2522543	SRP101432	PRJNA378203	Root						K326					GSM2522543	K326_Root_ZT12		3
SRR5314293	RNA-Seq	100	3605598000	SAMN06480966	2471466504	GEO	public	sra	gs,ncbi,s3	gs.US,ncbi.public,s3.us-east-1	SRX2613995	Illumina HiSeq 2000	SINGLE	cDNA	TRANSCRIPTOMIC	Nicotiana tabacum	ILLUMINA	2017-04-13T00:00:00Z	GSM2522544	SRP101432	PRJNA378203	Shoot						K326					GSM2522544	K326_Shoot_ZT12		1
SRR5314294	RNA-Seq	101	3933277340	SAMN06480935	2313155944	GEO	public	sra	gs,ncbi,s3	gs.US,ncbi.public,s3.us-east-1	SRX2613996	Illumina HiSeq 2000	SINGLE	cDNA	TRANSCRIPTOMIC	Nicotiana tabacum	ILLUMINA	2017-04-13T00:00:00Z	GSM2522545	SRP101432	PRJNA378203	Shoot						K326					GSM2522545	K326_Shoot_ZT12		2
SRR5314295	RNA-Seq	101	3320267132	SAMN06480932	2275417490	GEO	public	sra	gs,ncbi,s3	gs.US,ncbi.public,s3.us-east-1	SRX2613997	Illumina HiSeq 2000	SINGLE	cDNA	TRANSCRIPTOMIC	Nicotiana tabacum	ILLUMINA	2017-04-13T00:00:00Z	GSM2522546	SRP101432	PRJNA378203	Shoot						K326					GSM2522546	K326_Shoot_ZT12		3
SRR5314296	RNA-Seq	100	5661022200	SAMN06480933	3917916763	GEO	public	sra	gs,ncbi,s3	gs.US,ncbi.public,s3.us-east-1	SRX2613998	Illumina HiSeq 2000	SINGLE	cDNA	TRANSCRIPTOMIC	Nicotiana tabacum	ILLUMINA	2017-04-13T00:00:00Z	GSM2522547	SRP101432	PRJNA378203	ShootApex						K326					GSM2522547	K326_ShootApex_ZT12		1
SRR5314297	RNA-Seq	101	3996232761	SAMN06480934	2737313033	GEO	public	sra	gs,ncbi,s3	gs.US,ncbi.public,s3.us-east-1	SRX2613999	Illumina HiSeq 2000	SINGLE	cDNA	TRANSCRIPTOMIC	Nicotiana tabacum	ILLUMINA	2017-04-13T00:00:00Z	GSM2522548	SRP101432	PRJNA378203	ShootApex						K326					GSM2522548	K326_ShootApex_ZT12		2
SRR5314298	RNA-Seq	101	5771138687	SAMN06480965	3911545431	GEO	public	sra	gs,ncbi,s3	gs.US,ncbi.public,s3.us-east-1	SRX2614000	Illumina HiSeq 2000	SINGLE	cDNA	TRANSCRIPTOMIC	Nicotiana tabacum	ILLUMINA	2017-04-13T00:00:00Z	GSM2522549	SRP101432	PRJNA378203	ShootApex						K326					GSM2522549	K326_ShootApex_ZT12		3
SRR5314299	RNA-Seq	100	3430232000	SAMN06480964	2441715357	GEO	public	sra	gs,ncbi,s3	gs.US,ncbi.public,s3.us-east-1	SRX2614001	Illumina HiSeq 2000	SINGLE	cDNA	TRANSCRIPTOMIC	Nicotiana tabacum	ILLUMINA	2017-04-13T00:00:00Z	GSM2522550	SRP101432	PRJNA378203	Root						K326					GSM2522550	K326_Root_ZT18		1
SRR5314301	RNA-Seq	101	4120532451	SAMN06480962	2825103457	GEO	public	sra	gs,ncbi,s3	gs.US,ncbi.public,s3.us-east-1	SRX2614003	Illumina HiSeq 2000	SINGLE	cDNA	TRANSCRIPTOMIC	Nicotiana tabacum	ILLUMINA	2017-04-13T00:00:00Z	GSM2522552	SRP101432	PRJNA378203	Root						K326					GSM2522552	K326_Root_ZT18		3
SRR5314302	RNA-Seq	101	3227390764	SAMN06480961	2222022737	GEO	public	sra	gs,ncbi,s3	gs.US,ncbi.public,s3.us-east-1	SRX2614004	Illumina HiSeq 2000	SINGLE	cDNA	TRANSCRIPTOMIC	Nicotiana tabacum	ILLUMINA	2017-04-13T00:00:00Z	GSM2522553	SRP101432	PRJNA378203	Shoot						K326					GSM2522553	K326_Shoot_ZT18		1
SRR5314303	RNA-Seq	100	4333074500	SAMN06480960	3217166483	GEO	public	sra	gs,ncbi,s3	gs.US,ncbi.public,s3.us-east-1	SRX2614005	Illumina HiSeq 2000	SINGLE	cDNA	TRANSCRIPTOMIC	Nicotiana tabacum	ILLUMINA	2017-04-13T00:00:00Z	GSM2522554	SRP101432	PRJNA378203	Shoot						K326					GSM2522554	K326_Shoot_ZT18		2
SRR5314304	RNA-Seq	101	3288312146	SAMN06480959	2238619103	GEO	public	sra	gs,ncbi,s3	gs.US,ncbi.public,s3.us-east-1	SRX2614006	Illumina HiSeq 2000	SINGLE	cDNA	TRANSCRIPTOMIC	Nicotiana tabacum	ILLUMINA	2017-04-13T00:00:00Z	GSM2522555	SRP101432	PRJNA378203	Shoot						K326					GSM2522555	K326_Shoot_ZT18		3
SRR5314305	RNA-Seq	101	3203113596	SAMN06480958	2182994259	GEO	public	sra	gs,ncbi,s3	gs.US,ncbi.public,s3.us-east-1	SRX2614007	Illumina HiSeq 2000	SINGLE	cDNA	TRANSCRIPTOMIC	Nicotiana tabacum	ILLUMINA	2017-04-13T00:00:00Z	GSM2522556	SRP101432	PRJNA378203	ShootApex						K326					GSM2522556	K326_ShootApex_ZT18		1
SRR5314306	RNA-Seq	101	3020914141	SAMN06480957	2058217700	GEO	public	sra	gs,ncbi,s3	gs.US,ncbi.public,s3.us-east-1	SRX2614008	Illumina HiSeq 2000	SINGLE	cDNA	TRANSCRIPTOMIC	Nicotiana tabacum	ILLUMINA	2017-04-13T00:00:00Z	GSM2522557	SRP101432	PRJNA378203	ShootApex						K326					GSM2522557	K326_ShootApex_ZT18		2
SRR5314307	RNA-Seq	100	4194622600	SAMN06480956	2969960776	GEO	public	sra	gs,ncbi,s3	gs.US,ncbi.public,s3.us-east-1	SRX2614009	Illumina HiSeq 2000	SINGLE	cDNA	TRANSCRIPTOMIC	Nicotiana tabacum	ILLUMINA	2017-04-13T00:00:00Z	GSM2522558	SRP101432	PRJNA378203	ShootApex						K326					GSM2522558	K326_ShootApex_ZT18		3
SRR7294374	RNA-Seq	51	669459609	SAMN09399123	462594124	UNIVERSITY OF KENTUCKY	public	sra	gs,ncbi,s3	gs.US,ncbi.public,s3.us-east-1	SRX4196998	Illumina HiSeq 2500	SINGLE	cDNA	TRANSCRIPTOMIC	Nicotiana tabacum	ILLUMINA	2018-06-12T00:00:00Z	Topping	SRP150337	PRJNA475529	Leaf	Topped_2	USA	North America	USA:Kentucky:Lexington	Plant	TN90	Button						Topping
SRR7294376	RNA-Seq	51	668814306	SAMN09399122	454479098	UNIVERSITY OF KENTUCKY	public	sra	gs,ncbi,s3	gs.US,ncbi.public,s3.us-east-1	SRX4196996	Illumina HiSeq 2500	SINGLE	cDNA	TRANSCRIPTOMIC	Nicotiana tabacum	ILLUMINA	2018-06-12T00:00:00Z	No topping control	SRP150337	PRJNA475529	Leaf	Untopped_2	USA	North America	USA:Kentucky:Lexington	Plant	TN90	Button						No treatment
SRR7294378	RNA-Seq	51	896225448	SAMN09399125	607926413	UNIVERSITY OF KENTUCKY	public	sra	gs,ncbi,s3	gs.US,ncbi.public,s3.us-east-1	SRX4196994	Illumina HiSeq 2500	SINGLE	cDNA	TRANSCRIPTOMIC	Nicotiana tabacum	ILLUMINA	2018-06-12T00:00:00Z	Topping and Off-Shoot-T treatment	SRP150337	PRJNA475529	Leaf	Topped_Offshoot-2	USA	North America	USA:Kentucky:Lexington	Plant	TN90	Button						Off-Shoot-T
SRR5350424	RNA-Seq	180	4758613560	SAMN04376874	3314222737	ANHUI AGRICULTURAL UNIVERSITY	public	sra	gs,ncbi,s3	gs.US,ncbi.public,s3.us-east-1	SRX2637838	Illumina HiSeq 2000	PAIRED	cDNA	TRANSCRIPTOMIC	Nicotiana tabacum	ILLUMINA	2017-03-22T00:00:00Z	transgenic tobacco seedlings	SRP101829	PRJNA307213	seedlings	overexpression	China	Asia	China	Plant	G28	one month						overexpression
SRR5359795	RNA-Seq	180	9421796340	SAMN06349873	6872078565	TOBACCO RESEARCH INSTITUTE, CHINESE ACADEMY OF AGR	public	sra	gs,ncbi,s3	gs.US,ncbi.public,s3.us-east-1	SRX2655632	Illumina HiSeq 2000	PAIRED	RT-PCR	TRANSCRIPTOMIC	Nicotiana tabacum	ILLUMINA	2017-11-13T00:00:00Z	15ML	SRP102153	PRJNA376075	leaf		China	Asia	China:zhucheng	Plant	zhongyan100	missing	missing		common tobacco
SRR5359797	RNA-Seq	180	9217726920	SAMN06349875	6738799676	TOBACCO RESEARCH INSTITUTE, CHINESE ACADEMY OF AGR	public	sra	gs,ncbi,s3	gs.US,ncbi.public,s3.us-east-1	SRX2655634	Illumina HiSeq 2000	PAIRED	RT-PCR	TRANSCRIPTOMIC	Nicotiana tabacum	ILLUMINA	2017-11-13T00:00:00Z	15UL	SRP102153	PRJNA376075	leaf		China	Asia	China:zhucheng	Plant	zhongyan100	missing	missing		common tobacco
SRR7294373	RNA-Seq	51	914939235	SAMN09399123	624426810	UNIVERSITY OF KENTUCKY	public	sra	gs,ncbi,s3	gs.US,ncbi.public,s3.us-east-1	SRX4196999	Illumina HiSeq 2500	SINGLE	cDNA	TRANSCRIPTOMIC	Nicotiana tabacum	ILLUMINA	2018-06-12T00:00:00Z	Topping	SRP150337	PRJNA475529	Leaf	Topped_1	USA	North America	USA:Kentucky:Lexington	Plant	TN90	Button						Topping
SRR7294375	RNA-Seq	51	849323196	SAMN09399122	580488359	UNIVERSITY OF KENTUCKY	public	sra	gs,ncbi,s3	gs.US,ncbi.public,s3.us-east-1	SRX4196997	Illumina HiSeq 2500	SINGLE	cDNA	TRANSCRIPTOMIC	Nicotiana tabacum	ILLUMINA	2018-06-12T00:00:00Z	No topping control	SRP150337	PRJNA475529	Leaf	Untopped_1	USA	North America	USA:Kentucky:Lexington	Plant	TN90	Button						No treatment
SRR7294377	RNA-Seq	51	708614145	SAMN09399125	483373737	UNIVERSITY OF KENTUCKY	public	sra	gs,ncbi,s3	gs.US,ncbi.public,s3.us-east-1	SRX4196995	Illumina HiSeq 2500	SINGLE	cDNA	TRANSCRIPTOMIC	Nicotiana tabacum	ILLUMINA	2018-06-12T00:00:00Z	Topping and Off-Shoot-T treatment	SRP150337	PRJNA475529	Leaf	Topped_Offshoot-1	USA	North America	USA:Kentucky:Lexington	Plant	TN90	Button						Off-Shoot-T
SRR7294379	RNA-Seq	51	694358319	SAMN09399124	473770400	UNIVERSITY OF KENTUCKY	public	sra	gs,ncbi,s3	gs.US,ncbi.public,s3.us-east-1	SRX4196993	Illumina HiSeq 2500	SINGLE	cDNA	TRANSCRIPTOMIC	Nicotiana tabacum	ILLUMINA	2018-06-12T00:00:00Z	Topping and flupro treatment	SRP150337	PRJNA475529	Leaf	Topped_Fluepro_1	USA	North America	USA:Kentucky:Lexington	Plant	TN90	Button						Flupro
SRR7294380	RNA-Seq	51	650533866	SAMN09399124	444773397	UNIVERSITY OF KENTUCKY	public	sra	gs,ncbi,s3	gs.US,ncbi.public,s3.us-east-1	SRX4196992	Illumina HiSeq 2500	SINGLE	cDNA	TRANSCRIPTOMIC	Nicotiana tabacum	ILLUMINA	2018-06-12T00:00:00Z	Topping and flupro treatment	SRP150337	PRJNA475529	Leaf	Topped_Fluepro_2	USA	North America	USA:Kentucky:Lexington	Plant	TN90	Button						Flupro
SRR5381540	RNA-Seq	180	9267832620	SAMN06349880	7077983300	TOBACCO RESEARCH INSTITUTE, CHINESE ACADEMY OF AGR	public	sra	gs,ncbi,s3	gs.US,ncbi.public,s3.us-east-1	SRX2673833	Illumina HiSeq 2000	PAIRED	RT-PCR	TRANSCRIPTOMIC	Nicotiana tabacum	ILLUMINA	2017-11-13T00:00:00Z	25UL	SRP102153	PRJNA376075	leaf		China	Asia	China:zhucheng	Plant	zhongyan100	missing	missing		common tobacco
SRR5381541	RNA-Seq	180	9690999660	SAMN06349881	7472654347	TOBACCO RESEARCH INSTITUTE, CHINESE ACADEMY OF AGR	public	sra	gs,ncbi,s3	gs.US,ncbi.public,s3.us-east-1	SRX2673859	Illumina HiSeq 2000	PAIRED	RT-PCR	TRANSCRIPTOMIC	Nicotiana tabacum	ILLUMINA	2017-11-13T00:00:00Z	35LL	SRP102153	PRJNA376075	leaf		China	Asia	China:zhucheng	Plant	zhongyan100	missing	missing		common tobacco
SRR5387713	RNA-Seq	180	9289245600	SAMN06349880	7103684701	TOBACCO RESEARCH INSTITUTE, CHINESE ACADEMY OF AGR	public	sra	gs,ncbi,s3	gs.US,ncbi.public,s3.us-east-1	SRX2673832	Illumina HiSeq 2000	PAIRED	RT-PCR	TRANSCRIPTOMIC	Nicotiana tabacum	ILLUMINA	2017-11-13T00:00:00Z	25UL	SRP102153	PRJNA376075	leaf		China	Asia	China:zhucheng	Plant	zhongyan100	missing	missing		common tobacco
SRR5387715	RNA-Seq	180	9410189940	SAMN06349882	6670728911	TOBACCO RESEARCH INSTITUTE, CHINESE ACADEMY OF AGR	public	sra	gs,ncbi,s3	gs.US,ncbi.public,s3.us-east-1	SRX2682728	Illumina HiSeq 2000	PAIRED	RT-PCR	TRANSCRIPTOMIC	Nicotiana tabacum	ILLUMINA	2017-11-13T00:00:00Z	35ML	SRP102153	PRJNA376075	leaf		China	Asia	China:zhucheng	Plant	zhongyan100	missing	missing		common tobacco
SRR5387716	RNA-Seq	180	9975359880	SAMN06349882	7528572136	TOBACCO RESEARCH INSTITUTE, CHINESE ACADEMY OF AGR	public	sra	gs,ncbi,s3	gs.US,ncbi.public,s3.us-east-1	SRX2682729	Illumina HiSeq 2000	PAIRED	RT-PCR	TRANSCRIPTOMIC	Nicotiana tabacum	ILLUMINA	2017-11-13T00:00:00Z	35ML	SRP102153	PRJNA376075	leaf		China	Asia	China:zhucheng	Plant	zhongyan100	missing	missing		common tobacco
SRR5387717	RNA-Seq	180	9200573280	SAMN06349888	6639889147	TOBACCO RESEARCH INSTITUTE, CHINESE ACADEMY OF AGR	public	sra	gs,ncbi,s3	gs.US,ncbi.public,s3.us-east-1	SRX2682730	Illumina HiSeq 2000	PAIRED	RT-PCR	TRANSCRIPTOMIC	Nicotiana tabacum	ILLUMINA	2017-11-13T00:00:00Z	35UL	SRP102153	PRJNA376075	leaf		China	Asia	China:zhucheng	Plant	zhongyan100	missing	missing		common tobacco
SRR5387720	RNA-Seq	180	9394018200	SAMN06349890	7265504035	TOBACCO RESEARCH INSTITUTE, CHINESE ACADEMY OF AGR	public	sra	gs,ncbi,s3	gs.US,ncbi.public,s3.us-east-1	SRX2682732	Illumina HiSeq 2000	PAIRED	RT-PCR	TRANSCRIPTOMIC	Nicotiana tabacum	ILLUMINA	2017-11-13T00:00:00Z	45LL	SRP102153	PRJNA376075	leaf		China	Asia	China:zhucheng	Plant	zhongyan100	missing	missing		common tobacco
SRR5387721	RNA-Seq	180	9736919820	SAMN06349890	7415000869	TOBACCO RESEARCH INSTITUTE, CHINESE ACADEMY OF AGR	public	sra	gs,ncbi,s3	gs.US,ncbi.public,s3.us-east-1	SRX2682733	Illumina HiSeq 2000	PAIRED	RT-PCR	TRANSCRIPTOMIC	Nicotiana tabacum	ILLUMINA	2017-11-13T00:00:00Z	45LL	SRP102153	PRJNA376075	leaf		China	Asia	China:zhucheng	Plant	zhongyan100	missing	missing		common tobacco
SRR5387722	RNA-Seq	180	9950817060	SAMN06349896	7280983758	TOBACCO RESEARCH INSTITUTE, CHINESE ACADEMY OF AGR	public	sra	gs,ncbi,s3	gs.US,ncbi.public,s3.us-east-1	SRX2682734	Illumina HiSeq 2000	PAIRED	RT-PCR	TRANSCRIPTOMIC	Nicotiana tabacum	ILLUMINA	2017-11-13T00:00:00Z	45ML	SRP102153	PRJNA376075	leaf		China	Asia	China:zhucheng	Plant	zhongyan100	missing	missing		common tobacco
SRR5387723	RNA-Seq	180	9492075540	SAMN06349896	6911251211	TOBACCO RESEARCH INSTITUTE, CHINESE ACADEMY OF AGR	public	sra	gs,ncbi,s3	gs.US,ncbi.public,s3.us-east-1	SRX2682735	Illumina HiSeq 2000	PAIRED	RT-PCR	TRANSCRIPTOMIC	Nicotiana tabacum	ILLUMINA	2017-11-13T00:00:00Z	45ML	SRP102153	PRJNA376075	leaf		China	Asia	China:zhucheng	Plant	zhongyan100	missing	missing		common tobacco
SRR5387724	RNA-Seq	180	9978310260	SAMN06349897	7333751009	TOBACCO RESEARCH INSTITUTE, CHINESE ACADEMY OF AGR	public	sra	gs,ncbi,s3	gs.US,ncbi.public,s3.us-east-1	SRX2682736	Illumina HiSeq 2000	PAIRED	RT-PCR	TRANSCRIPTOMIC	Nicotiana tabacum	ILLUMINA	2017-11-13T00:00:00Z	45UL	SRP102153	PRJNA376075	leaf		China	Asia	China:zhucheng	Plant	zhongyan100	missing	missing		common tobacco
SRR5387725	RNA-Seq	180	9868065660	SAMN06349897	7288778798	TOBACCO RESEARCH INSTITUTE, CHINESE ACADEMY OF AGR	public	sra	gs,ncbi,s3	gs.US,ncbi.public,s3.us-east-1	SRX2682737	Illumina HiSeq 2000	PAIRED	RT-PCR	TRANSCRIPTOMIC	Nicotiana tabacum	ILLUMINA	2017-11-13T00:00:00Z	45UL	SRP102153	PRJNA376075	leaf		China	Asia	China:zhucheng	Plant	zhongyan100	missing	missing		common tobacco
SRR5387726	RNA-Seq	180	9843417720	SAMN06349899	7017960033	TOBACCO RESEARCH INSTITUTE, CHINESE ACADEMY OF AGR	public	sra	gs,ncbi,s3	gs.US,ncbi.public,s3.us-east-1	SRX2682738	Illumina HiSeq 2000	PAIRED	RT-PCR	TRANSCRIPTOMIC	Nicotiana tabacum	ILLUMINA	2017-11-13T00:00:00Z	55ML	SRP102153	PRJNA376075	leaf		China	Asia	China:zhucheng	Plant	zhongyan100	missing	missing		common tobacco
SRR5387727	RNA-Seq	180	9559800180	SAMN06349899	6776431673	TOBACCO RESEARCH INSTITUTE, CHINESE ACADEMY OF AGR	public	sra	gs,ncbi,s3	gs.US,ncbi.public,s3.us-east-1	SRX2682739	Illumina HiSeq 2000	PAIRED	RT-PCR	TRANSCRIPTOMIC	Nicotiana tabacum	ILLUMINA	2017-11-13T00:00:00Z	55ML	SRP102153	PRJNA376075	leaf		China	Asia	China:zhucheng	Plant	zhongyan100	missing	missing		common tobacco
SRR5387728	RNA-Seq	180	9214582500	SAMN06349901	6697134362	TOBACCO RESEARCH INSTITUTE, CHINESE ACADEMY OF AGR	public	sra	gs,ncbi,s3	gs.US,ncbi.public,s3.us-east-1	SRX2682740	Illumina HiSeq 2000	PAIRED	RT-PCR	TRANSCRIPTOMIC	Nicotiana tabacum	ILLUMINA	2017-11-13T00:00:00Z	55UL	SRP102153	PRJNA376075	leaf		China	Asia	China:zhucheng	Plant	zhongyan100	missing	missing		common tobacco
SRR5387729	RNA-Seq	180	9499493700	SAMN06349901	6856161831	TOBACCO RESEARCH INSTITUTE, CHINESE ACADEMY OF AGR	public	sra	gs,ncbi,s3	gs.US,ncbi.public,s3.us-east-1	SRX2682741	Illumina HiSeq 2000	PAIRED	RT-PCR	TRANSCRIPTOMIC	Nicotiana tabacum	ILLUMINA	2017-11-13T00:00:00Z	55UL	SRP102153	PRJNA376075	leaf		China	Asia	China:zhucheng	Plant	zhongyan100	missing	missing		common tobacco
SRR5387730	RNA-Seq	180	9788520240	SAMN06349902	6965147183	TOBACCO RESEARCH INSTITUTE, CHINESE ACADEMY OF AGR	public	sra	gs,ncbi,s3	gs.US,ncbi.public,s3.us-east-1	SRX2682742	Illumina HiSeq 2000	PAIRED	RT-PCR	TRANSCRIPTOMIC	Nicotiana tabacum	ILLUMINA	2017-11-13T00:00:00Z	65ML	SRP102153	PRJNA376075	leaf		China	Asia	China:zhucheng	Plant	zhongyan100	missing	missing		common tobacco
SRR5387731	RNA-Seq	180	9798277680	SAMN06349902	6858897738	TOBACCO RESEARCH INSTITUTE, CHINESE ACADEMY OF AGR	public	sra	gs,ncbi,s3	gs.US,ncbi.public,s3.us-east-1	SRX2682743	Illumina HiSeq 2000	PAIRED	RT-PCR	TRANSCRIPTOMIC	Nicotiana tabacum	ILLUMINA	2017-11-13T00:00:00Z	65ML	SRP102153	PRJNA376075	leaf		China	Asia	China:zhucheng	Plant	zhongyan100	missing	missing		common tobacco
SRR5387732	RNA-Seq	180	9227900340	SAMN06349934	6567270379	TOBACCO RESEARCH INSTITUTE, CHINESE ACADEMY OF AGR	public	sra	gs,ncbi,s3	gs.US,ncbi.public,s3.us-east-1	SRX2682744	Illumina HiSeq 2000	PAIRED	RT-PCR	TRANSCRIPTOMIC	Nicotiana tabacum	ILLUMINA	2017-11-13T00:00:00Z	65UL	SRP102153	PRJNA376075	leaf		China	Asia	China:zhucheng	Plant	zhongyan100	missing	missing		common tobacco
SRR5387733	RNA-Seq	180	9948927960	SAMN06349934	7085191306	TOBACCO RESEARCH INSTITUTE, CHINESE ACADEMY OF AGR	public	sra	gs,ncbi,s3	gs.US,ncbi.public,s3.us-east-1	SRX2682745	Illumina HiSeq 2000	PAIRED	RT-PCR	TRANSCRIPTOMIC	Nicotiana tabacum	ILLUMINA	2017-11-13T00:00:00Z	65UL	SRP102153	PRJNA376075	leaf		China	Asia	China:zhucheng	Plant	zhongyan100	missing	missing		common tobacco
SRR5387736	RNA-Seq	180	9219179880	SAMN06349937	6438915343	TOBACCO RESEARCH INSTITUTE, CHINESE ACADEMY OF AGR	public	sra	gs,ncbi,s3	gs.US,ncbi.public,s3.us-east-1	SRX2682748	Illumina HiSeq 2000	PAIRED	RT-PCR	TRANSCRIPTOMIC	Nicotiana tabacum	ILLUMINA	2017-11-13T00:00:00Z	75ML	SRP102153	PRJNA376075	leaf		China	Asia	China:zhucheng	Plant	zhongyan100	missing	missing		common tobacco
SRR5387743	RNA-Seq	180	9976164480	SAMN06349937	6950896058	TOBACCO RESEARCH INSTITUTE, CHINESE ACADEMY OF AGR	public	sra	gs,ncbi,s3	gs.US,ncbi.public,s3.us-east-1	SRX2682758	Illumina HiSeq 2000	PAIRED	RT-PCR	TRANSCRIPTOMIC	Nicotiana tabacum	ILLUMINA	2017-11-13T00:00:00Z	75ML	SRP102153	PRJNA376075	leaf		China	Asia	China:zhucheng	Plant	zhongyan100	missing	missing		common tobacco
SRR5387744	RNA-Seq	180	9214124940	SAMN06349938	6426229186	TOBACCO RESEARCH INSTITUTE, CHINESE ACADEMY OF AGR	public	sra	gs,ncbi,s3	gs.US,ncbi.public,s3.us-east-1	SRX2682759	Illumina HiSeq 2000	PAIRED	RT-PCR	TRANSCRIPTOMIC	Nicotiana tabacum	ILLUMINA	2017-11-13T00:00:00Z	75UL	SRP102153	PRJNA376075	leaf		China	Asia	China:zhucheng	Plant	zhongyan100	missing	missing		common tobacco
SRR5387745	RNA-Seq	180	9855111780	SAMN06349938	6871516119	TOBACCO RESEARCH INSTITUTE, CHINESE ACADEMY OF AGR	public	sra	gs,ncbi,s3	gs.US,ncbi.public,s3.us-east-1	SRX2682760	Illumina HiSeq 2000	PAIRED	RT-PCR	TRANSCRIPTOMIC	Nicotiana tabacum	ILLUMINA	2017-11-13T00:00:00Z	75UL	SRP102153	PRJNA376075	leaf		China	Asia	China:zhucheng	Plant	zhongyan100	missing	missing		common tobacco
SRR5387746	RNA-Seq	180	9761532660	SAMN06349939	7046938347	TOBACCO RESEARCH INSTITUTE, CHINESE ACADEMY OF AGR	public	sra	gs,ncbi,s3	gs.US,ncbi.public,s3.us-east-1	SRX2682761	Illumina HiSeq 2000	PAIRED	RT-PCR	TRANSCRIPTOMIC	Nicotiana tabacum	ILLUMINA	2017-11-13T00:00:00Z	85ML	SRP102153	PRJNA376075	leaf		China	Asia	China:zhucheng	Plant	zhongyan100	missing	missing		common tobacco
SRR5387747	RNA-Seq	180	9284412420	SAMN06349939	6714220047	TOBACCO RESEARCH INSTITUTE, CHINESE ACADEMY OF AGR	public	sra	gs,ncbi,s3	gs.US,ncbi.public,s3.us-east-1	SRX2682762	Illumina HiSeq 2000	PAIRED	RT-PCR	TRANSCRIPTOMIC	Nicotiana tabacum	ILLUMINA	2017-11-13T00:00:00Z	85ML	SRP102153	PRJNA376075	leaf		China	Asia	China:zhucheng	Plant	zhongyan100	missing	missing		common tobacco
SRR5387748	RNA-Seq	180	9731897280	SAMN06349940	6798174893	TOBACCO RESEARCH INSTITUTE, CHINESE ACADEMY OF AGR	public	sra	gs,ncbi,s3	gs.US,ncbi.public,s3.us-east-1	SRX2682763	Illumina HiSeq 2000	PAIRED	RT-PCR	TRANSCRIPTOMIC	Nicotiana tabacum	ILLUMINA	2017-11-13T00:00:00Z	85UL	SRP102153	PRJNA376075	leaf		China	Asia	China:zhucheng	Plant	zhongyan100	missing	missing		common tobacco
SRR5387749	RNA-Seq	180	9555578640	SAMN06349940	6662197802	TOBACCO RESEARCH INSTITUTE, CHINESE ACADEMY OF AGR	public	sra	gs,ncbi,s3	gs.US,ncbi.public,s3.us-east-1	SRX2682764	Illumina HiSeq 2000	PAIRED	RT-PCR	TRANSCRIPTOMIC	Nicotiana tabacum	ILLUMINA	2017-11-13T00:00:00Z	85UL	SRP102153	PRJNA376075	leaf		China	Asia	China:zhucheng	Plant	zhongyan100	missing	missing		common tobacco
SRR360390	RNA-Seq	35	509694640	SAMN00749817	423710182	GEO	public	sra	gs,ncbi,s3	gs.US,ncbi.public,s3.us-east-1	SRX104051	Illumina HiSeq 2000	SINGLE	size fractionation	TRANSCRIPTOMIC	Nicotiana tabacum	ILLUMINA	2014-11-03T00:00:00Z	GSM825366	SRP009169	PRJNA149009	roots	GSM825366: MiRNAs in tobacco roots after topping					K326					GSM825366	tobacco roots after topping
SRR5282247	RNA-Seq	249	6389673901	SAMN06444716	2443284917	HENAN AGRICULTURAL UNIVERSITY	public	sra	gs,ncbi,s3	gs.US,ncbi.public,s3.us-east-1	SRX2585893	Illumina HiSeq 2500	PAIRED	RT-PCR	TRANSCRIPTOMIC	Nicotiana tabacum	ILLUMINA	2017-03-01T00:00:00Z	zhongyan100	SRP100649	PRJNA376613	seedlings	zhongyan100	China	Asia	China	Plant			missing		control2			treated with 15% PEG-6000 for 16 h
SRR5282248	RNA-Seq	249	6492102368	SAMN06444715	2498684848	HENAN AGRICULTURAL UNIVERSITY	public	sra	gs,ncbi,s3	gs.US,ncbi.public,s3.us-east-1	SRX2585894	Illumina HiSeq 2500	PAIRED	RT-PCR	TRANSCRIPTOMIC	Nicotiana tabacum	ILLUMINA	2017-03-01T00:00:00Z	LY1306	SRP100649	PRJNA376613	seedlings	LY1306	China	Asia	China	Plant			missing		test			treated with 15% PEG-6000 for 16 h
SRR5282249	RNA-Seq	249	6413933547	SAMN06444714	2443716849	HENAN AGRICULTURAL UNIVERSITY	public	sra	gs,ncbi,s3	gs.US,ncbi.public,s3.us-east-1	SRX2585895	Illumina HiSeq 2500	PAIRED	RT-PCR	TRANSCRIPTOMIC	Nicotiana tabacum	ILLUMINA	2017-03-01T00:00:00Z	hongda	SRP100649	PRJNA376613	seedlings	hongda	China	Asia	China	Plant			missing		control1			treated with 15% PEG-6000 for 16 h
SRR5569425	miRNA-Seq	51	392995239	SAMN07127013	300028062	GEO	public	sra	gs,ncbi,s3	gs.US,ncbi.public,s3.us-east-1	SRX2828631	Illumina HiScanSQ	SINGLE	size fractionation	TRANSCRIPTOMIC	Nicotiana tabacum	ILLUMINA	2018-05-10T00:00:00Z	GSM2628281	SRP107201	PRJNA386909	BY2 lysate (BYL)						bright yellow 2 (BY2)					GSM2628281	p19-pull down (p19 siRNA Binding Protein (NEB))
SRR5569426	miRNA-Seq	51	231708045	SAMN07127099	188318459	GEO	public	sra	gs,ncbi,s3	gs.US,ncbi.public,s3.us-east-1	SRX2828632	Illumina HiScanSQ	SINGLE	size fractionation	TRANSCRIPTOMIC	Nicotiana tabacum	ILLUMINA	2018-05-10T00:00:00Z	GSM2628282	SRP107201	PRJNA386909	BY2 lysate (BYL)						bright yellow 2 (BY2)					GSM2628282	p19-pull down (p19 siRNA Binding Protein (NEB))
SRR5569427	miRNA-Seq	51	429917811	SAMN07127096	352947905	GEO	public	sra	gs,ncbi,s3	gs.US,ncbi.public,s3.us-east-1	SRX2828633	Illumina HiScanSQ	SINGLE	size fractionation	TRANSCRIPTOMIC	Nicotiana tabacum	ILLUMINA	2018-05-10T00:00:00Z	GSM2628283	SRP107201	PRJNA386909	BY2 lysate (BYL)						bright yellow 2 (BY2)					GSM2628283	p19-pull down (p19 siRNA Binding Protein (NEB))
SRR5569428	miRNA-Seq	51	400069500	SAMN07127093	266943846	GEO	public	sra	gs,ncbi,s3	gs.US,ncbi.public,s3.us-east-1	SRX2828634	Illumina HiScanSQ	SINGLE	size fractionation	TRANSCRIPTOMIC	Nicotiana tabacum	ILLUMINA	2018-05-10T00:00:00Z	GSM2628284	SRP107201	PRJNA386909	BY2 lysate (BYL)						bright yellow 2 (BY2)					GSM2628284	input
SRR5569429	miRNA-Seq	51	383606751	SAMN07127090	255510296	GEO	public	sra	gs,ncbi,s3	gs.US,ncbi.public,s3.us-east-1	SRX2828635	Illumina HiScanSQ	SINGLE	size fractionation	TRANSCRIPTOMIC	Nicotiana tabacum	ILLUMINA	2018-05-10T00:00:00Z	GSM2628285	SRP107201	PRJNA386909	BY2 lysate (BYL)						bright yellow 2 (BY2)					GSM2628285	input
SRR5569430	miRNA-Seq	51	285492645	SAMN07127087	227058791	GEO	public	sra	gs,ncbi,s3	gs.US,ncbi.public,s3.us-east-1	SRX2828636	Illumina HiScanSQ	SINGLE	size fractionation	TRANSCRIPTOMIC	Nicotiana tabacum	ILLUMINA	2018-05-10T00:00:00Z	GSM2628286	SRP107201	PRJNA386909	BY2 lysate (BYL)						bright yellow 2 (BY2)					GSM2628286	input
SRR3099652	RNA-Seq	134	448962393	SAMN04386829	219704758	UNESP	public	sra	gs,ncbi,s3	gs.US,ncbi.public,s3.us-east-1	SRX1528249	Illumina MiSeq	SINGLE	RANDOM	TRANSCRIPTOMIC	Nicotiana tabacum	ILLUMINA	2016-01-15T00:00:00Z	TCTP7	SRP068346	PRJNA308113	leaf	TCTP7	Brazil	South America	Brazil	Plant			21 days	ssr1
SRR3099655	RNA-Seq	131	632265269	SAMN04386829	308830467	UNESP	public	sra	gs,ncbi,s3	gs.US,ncbi.public,s3.us-east-1	SRX1528249	Illumina MiSeq	SINGLE	RANDOM	TRANSCRIPTOMIC	Nicotiana tabacum	ILLUMINA	2016-01-14T00:00:00Z	TCTP7	SRP068346	PRJNA308113	leaf	TCTP7	Brazil	South America	Brazil	Plant			21 days	ssr1
SRR3100097	RNA-Seq	121	414061670	SAMN04386829	197880775	UNESP	public	sra	gs,ncbi,s3	gs.US,ncbi.public,s3.us-east-1	SRX1528249	Illumina MiSeq	SINGLE	RANDOM	TRANSCRIPTOMIC	Nicotiana tabacum	ILLUMINA	2016-01-14T00:00:00Z	TCTP7	SRP068346	PRJNA308113	leaf	TCTP7	Brazil	South America	Brazil	Plant			21 days	ssr1
SRR3100098	RNA-Seq	119	409375682	SAMN04386829	204309094	UNESP	public	sra	gs,ncbi,s3	gs.US,ncbi.public,s3.us-east-1	SRX1528249	Illumina MiSeq	SINGLE	RANDOM	TRANSCRIPTOMIC	Nicotiana tabacum	ILLUMINA	2016-01-14T00:00:00Z	TCTP7	SRP068346	PRJNA308113	leaf	TCTP7	Brazil	South America	Brazil	Plant			21 days	ssr1
SRR3100099	RNA-Seq	135	452982911	SAMN04386829	211722771	UNESP	public	sra	gs,ncbi,s3	gs.US,ncbi.public,s3.us-east-1	SRX1528249	Illumina MiSeq	SINGLE	RANDOM	TRANSCRIPTOMIC	Nicotiana tabacum	ILLUMINA	2016-01-15T00:00:00Z	TCTP7	SRP068346	PRJNA308113	leaf	TCTP7	Brazil	South America	Brazil	Plant			21 days	ssr1
SRR3100795	RNA-Seq	250	13419875750	SAMN04404353	6479486872	SICHUAN UNIVERSITY, CHENGDU, CHINA	public	sra	gs,ncbi,s3	gs.US,ncbi.public,s3.us-east-1	SRX1530217	Illumina HiSeq 2000	PAIRED	cDNA	TRANSCRIPTOMIC	Nicotiana tabacum	ILLUMINA	2016-04-16T00:00:00Z	Nt	SRP068432	PRJNA308656	leaves	Lab 403, Ministry of Education Key Laboratory for Bio-Resource and Eco-Environment, College of Life Science, Sichuan University, Chengdu, China	China	Asia	China	Plant	NC89		8 weeks of growth		Columbia
SRR4039543	RNA-Seq	300	7923118500	SAMN05582928	3216517815	YUNNAN ACADEMY OF TOBACCO AGRICULTURAL SCIENCE	public	sra	gs,ncbi,s3	gs.US,ncbi.public,s3.us-east-1	SRX2030659	Illumina HiSeq 2500	PAIRED	RANDOM	TRANSCRIPTOMIC	Nicotiana tabacum	ILLUMINA	2016-08-23T00:00:00Z	HD-72h-1	SRP074868	PRJNA320659	stem	100033	China	Asia	China:yunnan	Plant	honghuadajinyuan	mature
SRR4039544	RNA-Seq	300	7723527900	SAMN05582929	3137518168	YUNNAN ACADEMY OF TOBACCO AGRICULTURAL SCIENCE	public	sra	gs,ncbi,s3	gs.US,ncbi.public,s3.us-east-1	SRX2030660	Illumina HiSeq 2500	PAIRED	RANDOM	TRANSCRIPTOMIC	Nicotiana tabacum	ILLUMINA	2016-08-23T00:00:00Z	HD-72h-2	SRP074868	PRJNA320659	stem	100034	China	Asia	China:yunnan	Plant	honghuadajinyuan	mature
SRR4039545	RNA-Seq	300	7720083300	SAMN05582930	3166008212	YUNNAN ACADEMY OF TOBACCO AGRICULTURAL SCIENCE	public	sra	gs,ncbi,s3	gs.US,ncbi.public,s3.us-east-1	SRX2030661	Illumina HiSeq 2500	PAIRED	RANDOM	TRANSCRIPTOMIC	Nicotiana tabacum	ILLUMINA	2016-08-23T00:00:00Z	HD-72h-3	SRP074868	PRJNA320659	stem	100035	China	Asia	China:yunnan	Plant	honghuadajinyuan	mature
SRR4039547	RNA-Seq	300	8277027000	SAMN05582934	3443329345	YUNNAN ACADEMY OF TOBACCO AGRICULTURAL SCIENCE	public	sra	gs,ncbi,s3	gs.US,ncbi.public,s3.us-east-1	SRX2030663	Illumina HiSeq 2500	PAIRED	RANDOM	TRANSCRIPTOMIC	Nicotiana tabacum	ILLUMINA	2016-08-23T00:00:00Z	RBST-72h-2	SRP074868	PRJNA320659	stem	100037	China	Asia	China:yunnan	Plant	RBST	mature
SRR4039548	RNA-Seq	300	7686121500	SAMN05582935	3222507208	YUNNAN ACADEMY OF TOBACCO AGRICULTURAL SCIENCE	public	sra	gs,ncbi,s3	gs.US,ncbi.public,s3.us-east-1	SRX2030664	Illumina HiSeq 2500	PAIRED	RANDOM	TRANSCRIPTOMIC	Nicotiana tabacum	ILLUMINA	2016-08-23T00:00:00Z	RBST-72h-3	SRP074868	PRJNA320659	stem	100038	China	Asia	China:yunnan	Plant	RBST	mature
SRR5485035	RNA-Seq	47	467398597	SAMN06844094	207261158	GUIZHOU INSTITUTE OF TOBACCO SCIENCE	public	sra	gs,ncbi,s3	gs.US,ncbi.public,s3.us-east-1	SRX2768244	Illumina HiSeq 2500	SINGLE	RACE	TRANSCRIPTOMIC	Nicotiana tabacum	ILLUMINA	2017-04-28T00:00:00Z	Ntab.Leaf_Degradome	SRP105387	PRJNA384687	leaf	Ntab.Leaf_Degradome	uncalculated	uncalculated	missing	Plant	cehengweipangdongyan	Four leaf stage	missing	missing	missing			potato virus infection
SRR638990	RNA-Seq	49	179950344	SAMN01832285	128734725	GEO	public	sra	gs,ncbi,s3	gs.US,ncbi.public,s3.us-east-1	SRX212157	Illumina Genome Analyzer	SINGLE	cDNA	TRANSCRIPTOMIC	Nicotiana tabacum	ILLUMINA	2015-07-22T00:00:00Z	GSM1055734	SRP017627	PRJNA184200	roots of six leaves plants						Honghua Dajinyuan					GSM1055734	control_DGE
SRR638991	RNA-Seq	49	181559063	SAMN01832286	128803572	GEO	public	sra	gs,ncbi,s3	gs.US,ncbi.public,s3.us-east-1	SRX212158	Illumina Genome Analyzer	SINGLE	cDNA	TRANSCRIPTOMIC	Nicotiana tabacum	ILLUMINA	2015-07-22T00:00:00Z	GSM1055735	SRP017627	PRJNA184200	roots of six leaves plants under 6h drought treatment						Honghua Dajinyuan					GSM1055735	6h_drought-treated_root_DGE
SRR638992	RNA-Seq	49	182369768	SAMN01832287	130034858	GEO	public	sra	gs,ncbi,s3	gs.US,ncbi.public,s3.us-east-1	SRX212159	Illumina Genome Analyzer	SINGLE	cDNA	TRANSCRIPTOMIC	Nicotiana tabacum	ILLUMINA	2015-07-22T00:00:00Z	GSM1055736	SRP017627	PRJNA184200	roots of six leaves plants under 48h drought treatment						Honghua Dajinyuan					GSM1055736	48h_drought-treated_root_DGE
SRR638993	RNA-Seq	49	890194515	SAMN01832288	679663714	GEO	public	sra	gs,ncbi,s3	gs.US,ncbi.public,s3.us-east-1	SRX212160	Illumina Genome Analyzer	SINGLE	size fractionation	TRANSCRIPTOMIC	Nicotiana tabacum	ILLUMINA	2015-07-22T00:00:00Z	GSM1055737	SRP017627	PRJNA184200	roots of six leaves plants						Honghua Dajinyuan					GSM1055737	control roots_small RNA
SRR638994	RNA-Seq	49	886259276	SAMN01832289	672438066	GEO	public	sra	gs,ncbi,s3	gs.US,ncbi.public,s3.us-east-1	SRX212161	Illumina Genome Analyzer	SINGLE	size fractionation	TRANSCRIPTOMIC	Nicotiana tabacum	ILLUMINA	2015-07-22T00:00:00Z	GSM1055738	SRP017627	PRJNA184200	mixed roots of six leaves plants under 6 and 48h drought treatment						Honghua Dajinyuan					GSM1055738	drought-treated root_small RNA
SRR638995	RNA-Seq	49	979178074	SAMN01832290	739747889	GEO	public	sra	gs,ncbi,s3	gs.US,ncbi.public,s3.us-east-1	SRX212162	Illumina Genome Analyzer	SINGLE	size fractionation	TRANSCRIPTOMIC	Nicotiana tabacum	ILLUMINA	2015-07-22T00:00:00Z	GSM1055739	SRP017627	PRJNA184200	stems of six leaves plants						Honghua Dajinyuan					GSM1055739	control_stem_small RNA
SRR638996	RNA-Seq	49	722937621	SAMN01832291	551680059	GEO	public	sra	gs,ncbi,s3	gs.US,ncbi.public,s3.us-east-1	SRX212163	Illumina Genome Analyzer	SINGLE	size fractionation	TRANSCRIPTOMIC	Nicotiana tabacum	ILLUMINA	2015-07-22T00:00:00Z	GSM1055740	SRP017627	PRJNA184200	leaves of six leaves plants						Honghua Dajinyuan					GSM1055740	control_leaf_small RNA
SRR360389	RNA-Seq	35	498978830	SAMN00749816	407562129	GEO	public	sra	gs,ncbi,s3	gs.US,ncbi.public,s3.us-east-1	SRX104050	Illumina HiSeq 2000	SINGLE	size fractionation	TRANSCRIPTOMIC	Nicotiana tabacum	ILLUMINA	2014-11-03T00:00:00Z	GSM825365	SRP009169	PRJNA149009	roots	GSM825365: MiRNAs in tobacco roots before topping					K326					GSM825365	tobacco roots before topping
ERR850841	RNA-Seq	250	4262594500	SAMEA3338465	2044417475	CHONGQING UNIVERSITY	public	fastq,sra	ena,gs,ncbi,s3	ena,gs.US,ncbi.public,s3.us-east-1	ERX931570	Illumina HiSeq 2500	PAIRED	Oligo-dT	TRANSCRIPTOMIC	Nicotiana tabacum	ILLUMINA	2015-04-30T00:00:00Z	SAMEA3338465	ERP010141	PRJEB9082		unspecified
ERR850842	RNA-Seq	250	4197026250	SAMEA3338466	2008364622	CHONGQING UNIVERSITY	public	fastq,sra	ena,gs,ncbi,s3	ena,gs.US,ncbi.public,s3.us-east-1	ERX931571	Illumina HiSeq 2500	PAIRED	Oligo-dT	TRANSCRIPTOMIC	Nicotiana tabacum	ILLUMINA	2015-04-30T00:00:00Z	SAMEA3338466	ERP010141	PRJEB9082		unspecified
ERR850843	RNA-Seq	250	4373865750	SAMEA3338467	2087034221	CHONGQING UNIVERSITY	public	fastq,sra	ena,gs,ncbi,s3	ena,gs.US,ncbi.public,s3.us-east-1	ERX931572	Illumina HiSeq 2500	PAIRED	Oligo-dT	TRANSCRIPTOMIC	Nicotiana tabacum	ILLUMINA	2015-04-30T00:00:00Z	SAMEA3338467	ERP010141	PRJEB9082		unspecified
ERR850844	RNA-Seq	250	4692002000	SAMEA3338468	2249664527	CHONGQING UNIVERSITY	public	fastq,sra	ena,gs,ncbi,s3	ena,gs.US,ncbi.public,s3.us-east-1	ERX931573	Illumina HiSeq 2500	PAIRED	Oligo-dT	TRANSCRIPTOMIC	Nicotiana tabacum	ILLUMINA	2015-04-30T00:00:00Z	SAMEA3338468	ERP010141	PRJEB9082		unspecified
SRR6471178	RNA-Seq	300	7391437500	SAMN08336876	2898665105	TOBACCO RESEARCH INSTITUTE OF CHINESE ACADEMY OF AGRICULTURAL SCIENCES	public	sra	gs,ncbi,s3	gs.US,ncbi.public,s3.us-east-1	SRX3561076	Illumina HiSeq 2000	PAIRED	Oligo-dT	TRANSCRIPTOMIC	Nicotiana tabacum	ILLUMINA	2018-04-01T00:00:00Z	T24h-2	SRP129465	PRJNA429497	Leaf	T24h rep2	China	Asia	China: QingDao	Plant	K339		seeding stage							2017	leaf tissue sample	TOBACCO RESEARCH INSTITUTE OF CHINESE ACADEMY OF AGRICULTURAL SCIENCES	zhou peilu; li qiyao; chen aiguo					4Â¡Ã¦			PLANT
SRR6471179	RNA-Seq	300	6439249500	SAMN08336875	2482993014	TOBACCO RESEARCH INSTITUTE OF CHINESE ACADEMY OF AGRICULTURAL SCIENCES	public	sra	gs,ncbi,s3	gs.US,ncbi.public,s3.us-east-1	SRX3561075	Illumina HiSeq 2000	PAIRED	Oligo-dT	TRANSCRIPTOMIC	Nicotiana tabacum	ILLUMINA	2018-04-01T00:00:00Z	T24h-1	SRP129465	PRJNA429497	Leaf	T24h rep1	China	Asia	China: QingDao	Plant	K338		seeding stage							2017	leaf tissue sample	TOBACCO RESEARCH INSTITUTE OF CHINESE ACADEMY OF AGRICULTURAL SCIENCES	zhou peilu; li qiyao; chen aiguo					4Â¡Ã¦			PLANT
SRR6471180	RNA-Seq	300	7267263900	SAMN08336874	2835144647	TOBACCO RESEARCH INSTITUTE OF CHINESE ACADEMY OF AGRICULTURAL SCIENCES	public	sra	gs,ncbi,s3	gs.US,ncbi.public,s3.us-east-1	SRX3561074	Illumina HiSeq 2000	PAIRED	Oligo-dT	TRANSCRIPTOMIC	Nicotiana tabacum	ILLUMINA	2018-04-01T00:00:00Z	T12h-3	SRP129465	PRJNA429497	Leaf	T12h rep3	China	Asia	China: QingDao	Plant	K337		seeding stage							2017	leaf tissue sample	TOBACCO RESEARCH INSTITUTE OF CHINESE ACADEMY OF AGRICULTURAL SCIENCES	zhou peilu; li qiyao; chen aiguo					4Â¡Ã¦			PLANT
SRR6471181	RNA-Seq	300	6823231800	SAMN08336873	2619064481	TOBACCO RESEARCH INSTITUTE OF CHINESE ACADEMY OF AGRICULTURAL SCIENCES	public	sra	gs,ncbi,s3	gs.US,ncbi.public,s3.us-east-1	SRX3561073	Illumina HiSeq 2000	PAIRED	Oligo-dT	TRANSCRIPTOMIC	Nicotiana tabacum	ILLUMINA	2018-04-01T00:00:00Z	T12h-2	SRP129465	PRJNA429497	Leaf	T12h rep2	China	Asia	China: QingDao	Plant	K336		seeding stage							2017	leaf tissue sample	TOBACCO RESEARCH INSTITUTE OF CHINESE ACADEMY OF AGRICULTURAL SCIENCES	zhou peilu; li qiyao; chen aiguo					4Â¡Ã¦			PLANT
SRR6471182	RNA-Seq	300	6336550500	SAMN08336877	2549699556	TOBACCO RESEARCH INSTITUTE OF CHINESE ACADEMY OF AGRICULTURAL SCIENCES	public	sra	gs,ncbi,s3	gs.US,ncbi.public,s3.us-east-1	SRX3561072	Illumina HiSeq 2000	PAIRED	Oligo-dT	TRANSCRIPTOMIC	Nicotiana tabacum	ILLUMINA	2018-04-01T00:00:00Z	T24h-3	SRP129465	PRJNA429497	Leaf	T24h rep3	China	Asia	China: QingDao	Plant	K340		seeding stage							2017	leaf tissue sample	TOBACCO RESEARCH INSTITUTE OF CHINESE ACADEMY OF AGRICULTURAL SCIENCES	zhou peilu; li qiyao; chen aiguo					4Â¡Ã¦			PLANT
SRR6471183	RNA-Seq	300	6964325100	SAMN08336872	2708780546	TOBACCO RESEARCH INSTITUTE OF CHINESE ACADEMY OF AGRICULTURAL SCIENCES	public	sra	gs,ncbi,s3	gs.US,ncbi.public,s3.us-east-1	SRX3561071	Illumina HiSeq 2000	PAIRED	Oligo-dT	TRANSCRIPTOMIC	Nicotiana tabacum	ILLUMINA	2018-04-01T00:00:00Z	T12h-1	SRP129465	PRJNA429497	Leaf	T12h rep1	China	Asia	China: QingDao	Plant	K335		seeding stage							2017	leaf tissue sample	TOBACCO RESEARCH INSTITUTE OF CHINESE ACADEMY OF AGRICULTURAL SCIENCES	zhou peilu; li qiyao; chen aiguo					4Â¡Ã¦			PLANT
SRR6471184	RNA-Seq	300	7291284600	SAMN08336871	2769847528	TOBACCO RESEARCH INSTITUTE OF CHINESE ACADEMY OF AGRICULTURAL SCIENCES	public	sra	gs,ncbi,s3	gs.US,ncbi.public,s3.us-east-1	SRX3561070	Illumina HiSeq 2000	PAIRED	Oligo-dT	TRANSCRIPTOMIC	Nicotiana tabacum	ILLUMINA	2018-04-01T00:00:00Z	CK24h-3	SRP129465	PRJNA429497	Leaf	CK24h rep3	China	Asia	China: QingDao	Plant	K334		seeding stage							2017	leaf tissue sample	TOBACCO RESEARCH INSTITUTE OF CHINESE ACADEMY OF AGRICULTURAL SCIENCES	zhou peilu; li qiyao; chen aiguo					25Â¡Ã¦			PLANT
SRR6471185	RNA-Seq	300	6663900600	SAMN08336864	2647511501	TOBACCO RESEARCH INSTITUTE OF CHINESE ACADEMY OF AGRICULTURAL SCIENCES	public	sra	gs,ncbi,s3	gs.US,ncbi.public,s3.us-east-1	SRX3561069	Illumina HiSeq 2000	PAIRED	Oligo-dT	TRANSCRIPTOMIC	Nicotiana tabacum	ILLUMINA	2018-04-01T00:00:00Z	CK0h-2	SRP129465	PRJNA429497	Leaf	CK0h rep2	China	Asia	China: QingDao	Plant	K327		seeding stage							2017	leaf tissue sample	TOBACCO RESEARCH INSTITUTE OF CHINESE ACADEMY OF AGRICULTURAL SCIENCES	zhou peilu; li qiyao; chen aiguo					25Â¡Ã¦			PLANT
SRR6471186	RNA-Seq	300	7696203900	SAMN08336863	3008785943	TOBACCO RESEARCH INSTITUTE OF CHINESE ACADEMY OF AGRICULTURAL SCIENCES	public	sra	gs,ncbi,s3	gs.US,ncbi.public,s3.us-east-1	SRX3561068	Illumina HiSeq 2000	PAIRED	Oligo-dT	TRANSCRIPTOMIC	Nicotiana tabacum	ILLUMINA	2018-04-01T00:00:00Z	CK0h-1	SRP129465	PRJNA429497	Leaf	CK0h rep1	China	Asia	China: QingDao	Plant	K326		seeding stage							2017	leaf tissue sample	TOBACCO RESEARCH INSTITUTE OF CHINESE ACADEMY OF AGRICULTURAL SCIENCES	zhou peilu; li qiyao; chen aiguo					25Â¡Ã¦			PLANT
SRR6471187	RNA-Seq	300	7131218700	SAMN08336866	2814230085	TOBACCO RESEARCH INSTITUTE OF CHINESE ACADEMY OF AGRICULTURAL SCIENCES	public	sra	gs,ncbi,s3	gs.US,ncbi.public,s3.us-east-1	SRX3561067	Illumina HiSeq 2000	PAIRED	Oligo-dT	TRANSCRIPTOMIC	Nicotiana tabacum	ILLUMINA	2018-04-01T00:00:00Z	CK12h-1	SRP129465	PRJNA429497	Leaf	CK12h rep1	China	Asia	China: QingDao	Plant	K329		seeding stage							2017	leaf tissue sample	TOBACCO RESEARCH INSTITUTE OF CHINESE ACADEMY OF AGRICULTURAL SCIENCES	zhou peilu; li qiyao; chen aiguo					25Â¡Ã¦			PLANT
SRR6471188	RNA-Seq	300	7403907000	SAMN08336865	2961213413	TOBACCO RESEARCH INSTITUTE OF CHINESE ACADEMY OF AGRICULTURAL SCIENCES	public	sra	gs,ncbi,s3	gs.US,ncbi.public,s3.us-east-1	SRX3561066	Illumina HiSeq 2000	PAIRED	Oligo-dT	TRANSCRIPTOMIC	Nicotiana tabacum	ILLUMINA	2018-04-01T00:00:00Z	CK0h-3	SRP129465	PRJNA429497	Leaf	CK0h rep3	China	Asia	China: QingDao	Plant	K328		seeding stage							2017	leaf tissue sample	TOBACCO RESEARCH INSTITUTE OF CHINESE ACADEMY OF AGRICULTURAL SCIENCES	zhou peilu; li qiyao; chen aiguo					25Â¡Ã¦			PLANT
SRR6471189	RNA-Seq	300	6902617500	SAMN08336868	2705936964	TOBACCO RESEARCH INSTITUTE OF CHINESE ACADEMY OF AGRICULTURAL SCIENCES	public	sra	gs,ncbi,s3	gs.US,ncbi.public,s3.us-east-1	SRX3561065	Illumina HiSeq 2000	PAIRED	Oligo-dT	TRANSCRIPTOMIC	Nicotiana tabacum	ILLUMINA	2018-04-01T00:00:00Z	CK12h-3	SRP129465	PRJNA429497	Leaf	CK12h rep3	China	Asia	China: QingDao	Plant	K331		seeding stage							2017	leaf tissue sample	TOBACCO RESEARCH INSTITUTE OF CHINESE ACADEMY OF AGRICULTURAL SCIENCES	zhou peilu; li qiyao; chen aiguo					25Â¡Ã¦			PLANT
SRR6471190	RNA-Seq	300	7152158700	SAMN08336867	2787458924	TOBACCO RESEARCH INSTITUTE OF CHINESE ACADEMY OF AGRICULTURAL SCIENCES	public	sra	gs,ncbi,s3	gs.US,ncbi.public,s3.us-east-1	SRX3561064	Illumina HiSeq 2000	PAIRED	Oligo-dT	TRANSCRIPTOMIC	Nicotiana tabacum	ILLUMINA	2018-04-01T00:00:00Z	CK12h-2	SRP129465	PRJNA429497	Leaf	CK12h rep2	China	Asia	China: QingDao	Plant	K330		seeding stage							2017	leaf tissue sample	TOBACCO RESEARCH INSTITUTE OF CHINESE ACADEMY OF AGRICULTURAL SCIENCES	zhou peilu; li qiyao; chen aiguo					25Â¡Ã¦			PLANT
SRR6471192	RNA-Seq	300	6622468500	SAMN08336869	2622233576	TOBACCO RESEARCH INSTITUTE OF CHINESE ACADEMY OF AGRICULTURAL SCIENCES	public	sra	gs,ncbi,s3	gs.US,ncbi.public,s3.us-east-1	SRX3561062	Illumina HiSeq 2000	PAIRED	Oligo-dT	TRANSCRIPTOMIC	Nicotiana tabacum	ILLUMINA	2018-04-01T00:00:00Z	CK24h-1	SRP129465	PRJNA429497	Leaf	CK24h rep1	China	Asia	China: QingDao	Plant	K332		seeding stage							2017	leaf tissue sample	TOBACCO RESEARCH INSTITUTE OF CHINESE ACADEMY OF AGRICULTURAL SCIENCES	zhou peilu; li qiyao; chen aiguo					25Â¡Ã¦			PLANT
SRR7427350	RNA-Seq	300	7661442900	SAMN09478179	2525787926	YANGZHOU UNIVERSITY	public	sra	gs,ncbi,s3	gs.US,ncbi.public,s3.us-east-1	SRX4298177	Illumina HiSeq 2000	PAIRED	size fractionation	TRANSCRIPTOMIC	Nicotiana tabacum	ILLUMINA	2018-06-25T00:00:00Z	PlTDC_2	SRP151315	PRJNA477729	Leaf	PlTDC_2	China	Asia	China: Yangzhou	Plant	not collected	not collected	not collected					PlTDC2				Yangzhou University
SRR7427351	RNA-Seq	300	7204314000	SAMN09478178	2480894840	YANGZHOU UNIVERSITY	public	sra	gs,ncbi,s3	gs.US,ncbi.public,s3.us-east-1	SRX4298176	Illumina HiSeq 2000	PAIRED	size fractionation	TRANSCRIPTOMIC	Nicotiana tabacum	ILLUMINA	2018-06-25T00:00:00Z	PlTDC_1	SRP151315	PRJNA477729	Leaf	PlTDC_1	China	Asia	China: Yangzhou	Plant	not collected	not collected	not collected					PlTDC1				Yangzhou University
SRR7427352	RNA-Seq	300	7591195200	SAMN09478181	2653559467	YANGZHOU UNIVERSITY	public	sra	gs,ncbi,s3	gs.US,ncbi.public,s3.us-east-1	SRX4298175	Illumina HiSeq 2000	PAIRED	size fractionation	TRANSCRIPTOMIC	Nicotiana tabacum	ILLUMINA	2018-06-25T00:00:00Z	WT_1	SRP151315	PRJNA477729	Leaf	WT_1	China	Asia	China: Yangzhou	Plant	not collected	not collected	not collected					WT1				Yangzhou University
SRR7427353	RNA-Seq	300	7765676700	SAMN09478180	2677957628	YANGZHOU UNIVERSITY	public	sra	gs,ncbi,s3	gs.US,ncbi.public,s3.us-east-1	SRX4298174	Illumina HiSeq 2000	PAIRED	size fractionation	TRANSCRIPTOMIC	Nicotiana tabacum	ILLUMINA	2018-06-25T00:00:00Z	PlTDC_3	SRP151315	PRJNA477729	Leaf	PlTDC_3	China	Asia	China: Yangzhou	Plant	not collected	not collected	not collected					PlTDC3				Yangzhou University
SRR7427354	RNA-Seq	300	7564733700	SAMN09478183	2484497125	YANGZHOU UNIVERSITY	public	sra	gs,ncbi,s3	gs.US,ncbi.public,s3.us-east-1	SRX4298173	Illumina HiSeq 2000	PAIRED	size fractionation	TRANSCRIPTOMIC	Nicotiana tabacum	ILLUMINA	2018-06-25T00:00:00Z	WT_3	SRP151315	PRJNA477729	Leaf	WT_3	China	Asia	China: Yangzhou	Plant	not collected	not collected	not collected					WT3				Yangzhou University
SRR7427355	RNA-Seq	300	6597475800	SAMN09478182	2122066179	YANGZHOU UNIVERSITY	public	sra	gs,ncbi,s3	gs.US,ncbi.public,s3.us-east-1	SRX4298172	Illumina HiSeq 2000	PAIRED	size fractionation	TRANSCRIPTOMIC	Nicotiana tabacum	ILLUMINA	2018-06-25T00:00:00Z	WT_2	SRP151315	PRJNA477729	Leaf	WT_2	China	Asia	China: Yangzhou	Plant	not collected	not collected	not collected					WT2				Yangzhou University
SRR6364640	RNA-Seq	200	6316139600	SAMN08158202	2528686788	TOBACCO RESEARCH INSTITUTE, CHINESE ACADEMY OF AGRICULTURAL SCIENCES	public	sra	gs,ncbi,s3	gs.US,ncbi.public,s3.us-east-1	SRX3460394	Illumina HiSeq 2000	PAIRED	RANDOM PCR	TRANSCRIPTOMIC	Nicotiana tabacum	ILLUMINA	2017-12-10T00:00:00Z	TA3_1	SRP126464	PRJNA421840	systemic leaf	TA3_1	China	Asia	China:Shandong	Plant	Taiyan8	3 days after CMV inoculation							biological replicate 1
SRR6364641	RNA-Seq	200	6404024800	SAMN08158201	2535602476	TOBACCO RESEARCH INSTITUTE, CHINESE ACADEMY OF AGRICULTURAL SCIENCES	public	sra	gs,ncbi,s3	gs.US,ncbi.public,s3.us-east-1	SRX3460393	Illumina HiSeq 2000	PAIRED	RANDOM PCR	TRANSCRIPTOMIC	Nicotiana tabacum	ILLUMINA	2017-12-10T00:00:00Z	TA1_3	SRP126464	PRJNA421840	systemic leaf	TA1_3	China	Asia	China:Shandong	Plant	Taiyan8	1 day after CMV inoculation							biological replicate 3
SRR6364642	RNA-Seq	200	7643726000	SAMN08158194	2956079839	TOBACCO RESEARCH INSTITUTE, CHINESE ACADEMY OF AGRICULTURAL SCIENCES	public	sra	gs,ncbi,s3	gs.US,ncbi.public,s3.us-east-1	SRX3460392	Illumina HiSeq 2000	PAIRED	RANDOM PCR	TRANSCRIPTOMIC	Nicotiana tabacum	ILLUMINA	2017-12-10T00:00:00Z	TAC8_2	SRP126464	PRJNA421840	systemic leaf	TAC8_2	China	Asia	China:Shandong	Plant	Taiyan8	8 days after mock innoculation							biological replicate 2
SRR6364643	RNA-Seq	200	8190200200	SAMN08158193	3144101572	TOBACCO RESEARCH INSTITUTE, CHINESE ACADEMY OF AGRICULTURAL SCIENCES	public	sra	gs,ncbi,s3	gs.US,ncbi.public,s3.us-east-1	SRX3460391	Illumina HiSeq 2000	PAIRED	RANDOM PCR	TRANSCRIPTOMIC	Nicotiana tabacum	ILLUMINA	2017-12-10T00:00:00Z	TAC8_1	SRP126464	PRJNA421840	systemic leaf	TAC8_1	China	Asia	China:Shandong	Plant	Taiyan8	8 days after mock innoculation							biological replicate 1
SRR6364644	RNA-Seq	200	5560289000	SAMN08158196	2295157989	TOBACCO RESEARCH INSTITUTE, CHINESE ACADEMY OF AGRICULTURAL SCIENCES	public	sra	gs,ncbi,s3	gs.US,ncbi.public,s3.us-east-1	SRX3460390	Illumina HiSeq 2000	PAIRED	RANDOM PCR	TRANSCRIPTOMIC	Nicotiana tabacum	ILLUMINA	2017-12-10T00:00:00Z	TAC15_1	SRP126464	PRJNA421840	systemic leaf	TAC15_1	China	Asia	China:Shandong	Plant	Taiyan8	15 days after mock innoculation							biological replicate 1
SRR6364645	RNA-Seq	200	5976016000	SAMN08158195	2217185433	TOBACCO RESEARCH INSTITUTE, CHINESE ACADEMY OF AGRICULTURAL SCIENCES	public	sra	gs,ncbi,s3	gs.US,ncbi.public,s3.us-east-1	SRX3460389	Illumina HiSeq 2000	PAIRED	RANDOM PCR	TRANSCRIPTOMIC	Nicotiana tabacum	ILLUMINA	2017-12-10T00:00:00Z	TAC8_3	SRP126464	PRJNA421840	systemic leaf	TAC8_3	China	Asia	China:Shandong	Plant	Taiyan8	8 days after mock innoculation							biological replicate 3
SRR6364646	RNA-Seq	200	7396666200	SAMN08158198	3055658626	TOBACCO RESEARCH INSTITUTE, CHINESE ACADEMY OF AGRICULTURAL SCIENCES	public	sra	gs,ncbi,s3	gs.US,ncbi.public,s3.us-east-1	SRX3460388	Illumina HiSeq 2000	PAIRED	RANDOM PCR	TRANSCRIPTOMIC	Nicotiana tabacum	ILLUMINA	2017-12-10T00:00:00Z	TAC15_3	SRP126464	PRJNA421840	systemic leaf	TAC15_3	China	Asia	China:Shandong	Plant	Taiyan8	15 days after mock innoculation							biological replicate 3
SRR6364647	RNA-Seq	200	5396654800	SAMN08158197	2243353873	TOBACCO RESEARCH INSTITUTE, CHINESE ACADEMY OF AGRICULTURAL SCIENCES	public	sra	gs,ncbi,s3	gs.US,ncbi.public,s3.us-east-1	SRX3460387	Illumina HiSeq 2000	PAIRED	RANDOM PCR	TRANSCRIPTOMIC	Nicotiana tabacum	ILLUMINA	2017-12-10T00:00:00Z	TAC15_2	SRP126464	PRJNA421840	systemic leaf	TAC15_2	China	Asia	China:Shandong	Plant	Taiyan8	15 days after mock innoculation							biological replicate 2
SRR6364648	RNA-Seq	200	6503794000	SAMN08158200	2588936779	TOBACCO RESEARCH INSTITUTE, CHINESE ACADEMY OF AGRICULTURAL SCIENCES	public	sra	gs,ncbi,s3	gs.US,ncbi.public,s3.us-east-1	SRX3460386	Illumina HiSeq 2000	PAIRED	RANDOM PCR	TRANSCRIPTOMIC	Nicotiana tabacum	ILLUMINA	2017-12-10T00:00:00Z	TA1_2	SRP126464	PRJNA421840	systemic leaf	TA1_2	China	Asia	China:Shandong	Plant	Taiyan8	1 day after CMV inoculation							biological replicate 2
SRR6364649	RNA-Seq	200	7663093800	SAMN08158199	3005122427	TOBACCO RESEARCH INSTITUTE, CHINESE ACADEMY OF AGRICULTURAL SCIENCES	public	sra	gs,ncbi,s3	gs.US,ncbi.public,s3.us-east-1	SRX3460385	Illumina HiSeq 2000	PAIRED	RANDOM PCR	TRANSCRIPTOMIC	Nicotiana tabacum	ILLUMINA	2017-12-10T00:00:00Z	TA1_1	SRP126464	PRJNA421840	systemic leaf	TA1_1	China	Asia	China:Shandong	Plant	Taiyan8	1 day after CMV inoculation							biological replicate 1
SRR6364650	RNA-Seq	200	6042197000	SAMN08158176	2424568596	TOBACCO RESEARCH INSTITUTE, CHINESE ACADEMY OF AGRICULTURAL SCIENCES	public	sra	gs,ncbi,s3	gs.US,ncbi.public,s3.us-east-1	SRX3460384	Illumina HiSeq 2000	PAIRED	RANDOM PCR	TRANSCRIPTOMIC	Nicotiana tabacum	ILLUMINA	2017-12-10T00:00:00Z	NA1_2	SRP126464	PRJNA421840	systemic leaf	NA1_2	China	Asia	China:Shandong	Plant	NC82	1 day after CMV inoculation							biological replicate 2
SRR6364651	RNA-Seq	200	5276878000	SAMN08158175	2123047286	TOBACCO RESEARCH INSTITUTE, CHINESE ACADEMY OF AGRICULTURAL SCIENCES	public	sra	gs,ncbi,s3	gs.US,ncbi.public,s3.us-east-1	SRX3460383	Illumina HiSeq 2000	PAIRED	RANDOM PCR	TRANSCRIPTOMIC	Nicotiana tabacum	ILLUMINA	2017-12-10T00:00:00Z	NA1_1	SRP126464	PRJNA421840	systemic leaf	NA1_1	China	Asia	China:Shandong	Plant	NC82	1 day after CMV inoculation							biological replicate 1
SRR6364652	RNA-Seq	200	7586694600	SAMN08158174	3172008736	TOBACCO RESEARCH INSTITUTE, CHINESE ACADEMY OF AGRICULTURAL SCIENCES	public	sra	gs,ncbi,s3	gs.US,ncbi.public,s3.us-east-1	SRX3460382	Illumina HiSeq 2000	PAIRED	RANDOM PCR	TRANSCRIPTOMIC	Nicotiana tabacum	ILLUMINA	2017-12-10T00:00:00Z	NAC15_3	SRP126464	PRJNA421840	systemic leaf	NAC15_3	China	Asia	China:Shandong	Plant	NC82	15 days after mock innoculation							biological replicate 3
SRR6364653	RNA-Seq	200	6726474800	SAMN08158173	2958472191	TOBACCO RESEARCH INSTITUTE, CHINESE ACADEMY OF AGRICULTURAL SCIENCES	public	sra	gs,ncbi,s3	gs.US,ncbi.public,s3.us-east-1	SRX3460381	Illumina HiSeq 2000	PAIRED	RANDOM PCR	TRANSCRIPTOMIC	Nicotiana tabacum	ILLUMINA	2017-12-10T00:00:00Z	NAC15_2	SRP126464	PRJNA421840	systemic leaf	NAC15_2	China	Asia	China:Shandong	Plant	NC82	15 days after mock innoculation							biological replicate 2
SRR6364654	RNA-Seq	200	6524780200	SAMN08158180	2663073733	TOBACCO RESEARCH INSTITUTE, CHINESE ACADEMY OF AGRICULTURAL SCIENCES	public	sra	gs,ncbi,s3	gs.US,ncbi.public,s3.us-east-1	SRX3460380	Illumina HiSeq 2000	PAIRED	RANDOM PCR	TRANSCRIPTOMIC	Nicotiana tabacum	ILLUMINA	2017-12-10T00:00:00Z	NA3_3	SRP126464	PRJNA421840	systemic leaf	NA3_3	China	Asia	China:Shandong	Plant	NC82	3 days after CMV inoculation							biological replicate 3
SRR6364656	RNA-Seq	200	7805341600	SAMN08158178	3149994943	TOBACCO RESEARCH INSTITUTE, CHINESE ACADEMY OF AGRICULTURAL SCIENCES	public	sra	gs,ncbi,s3	gs.US,ncbi.public,s3.us-east-1	SRX3460378	Illumina HiSeq 2000	PAIRED	RANDOM PCR	TRANSCRIPTOMIC	Nicotiana tabacum	ILLUMINA	2017-12-10T00:00:00Z	NA3_1	SRP126464	PRJNA421840	systemic leaf	NA3_1	China	Asia	China:Shandong	Plant	NC82	3 days after CMV inoculation							biological replicate 1
SRR6364657	RNA-Seq	200	6851221400	SAMN08158177	2697113696	TOBACCO RESEARCH INSTITUTE, CHINESE ACADEMY OF AGRICULTURAL SCIENCES	public	sra	gs,ncbi,s3	gs.US,ncbi.public,s3.us-east-1	SRX3460377	Illumina HiSeq 2000	PAIRED	RANDOM PCR	TRANSCRIPTOMIC	Nicotiana tabacum	ILLUMINA	2017-12-10T00:00:00Z	NA1_3	SRP126464	PRJNA421840	systemic leaf	NA1_3	China	Asia	China:Shandong	Plant	NC82	1 day after CMV inoculation							biological replicate 3
SRR6364658	RNA-Seq	200	7380662000	SAMN08158182	2673914416	TOBACCO RESEARCH INSTITUTE, CHINESE ACADEMY OF AGRICULTURAL SCIENCES	public	sra	gs,ncbi,s3	gs.US,ncbi.public,s3.us-east-1	SRX3460376	Illumina HiSeq 2000	PAIRED	RANDOM PCR	TRANSCRIPTOMIC	Nicotiana tabacum	ILLUMINA	2017-12-10T00:00:00Z	NA8_2	SRP126464	PRJNA421840	systemic leaf	NA8_2	China	Asia	China:Shandong	Plant	NC82	8 days after CMV inoculation							biological replicate 2
SRR6364659	RNA-Seq	200	6485086600	SAMN08158181	2403825094	TOBACCO RESEARCH INSTITUTE, CHINESE ACADEMY OF AGRICULTURAL SCIENCES	public	sra	gs,ncbi,s3	gs.US,ncbi.public,s3.us-east-1	SRX3460375	Illumina HiSeq 2000	PAIRED	RANDOM PCR	TRANSCRIPTOMIC	Nicotiana tabacum	ILLUMINA	2017-12-10T00:00:00Z	NA8_1	SRP126464	PRJNA421840	systemic leaf	NA8_1	China	Asia	China:Shandong	Plant	NC82	8 days after CMV inoculation							biological replicate 1
SRR6364660	RNA-Seq	200	7525809400	SAMN08158191	3031933850	TOBACCO RESEARCH INSTITUTE, CHINESE ACADEMY OF AGRICULTURAL SCIENCES	public	sra	gs,ncbi,s3	gs.US,ncbi.public,s3.us-east-1	SRX3460374	Illumina HiSeq 2000	PAIRED	RANDOM PCR	TRANSCRIPTOMIC	Nicotiana tabacum	ILLUMINA	2017-12-10T00:00:00Z	TAC3_2	SRP126464	PRJNA421840	systemic leaf	TAC3_2	China	Asia	China:Shandong	Plant	Taiyan8	3 days after mock innoculation							biological replicate 2
SRR6364661	RNA-Seq	200	8225819200	SAMN08158192	3296189210	TOBACCO RESEARCH INSTITUTE, CHINESE ACADEMY OF AGRICULTURAL SCIENCES	public	sra	gs,ncbi,s3	gs.US,ncbi.public,s3.us-east-1	SRX3460373	Illumina HiSeq 2000	PAIRED	RANDOM PCR	TRANSCRIPTOMIC	Nicotiana tabacum	ILLUMINA	2017-12-10T00:00:00Z	TAC3_3	SRP126464	PRJNA421840	systemic leaf	TAC3_3	China	Asia	China:Shandong	Plant	Taiyan8	3 days after mock innoculation							biological replicate 3
SRR6364662	RNA-Seq	200	5805575200	SAMN08158185	2390695894	TOBACCO RESEARCH INSTITUTE, CHINESE ACADEMY OF AGRICULTURAL SCIENCES	public	sra	gs,ncbi,s3	gs.US,ncbi.public,s3.us-east-1	SRX3460372	Illumina HiSeq 2000	PAIRED	RANDOM PCR	TRANSCRIPTOMIC	Nicotiana tabacum	ILLUMINA	2017-12-10T00:00:00Z	NA15_2	SRP126464	PRJNA421840	systemic leaf	NA15_2	China	Asia	China:Shandong	Plant	NC82	15 days after CMV inoculation							biological replicate 2
SRR6364663	RNA-Seq	200	5929268000	SAMN08158186	2477670006	TOBACCO RESEARCH INSTITUTE, CHINESE ACADEMY OF AGRICULTURAL SCIENCES	public	sra	gs,ncbi,s3	gs.US,ncbi.public,s3.us-east-1	SRX3460371	Illumina HiSeq 2000	PAIRED	RANDOM PCR	TRANSCRIPTOMIC	Nicotiana tabacum	ILLUMINA	2017-12-10T00:00:00Z	NA15_3	SRP126464	PRJNA421840	systemic leaf	NA15_3	China	Asia	China:Shandong	Plant	NC82	15 days after CMV inoculation							biological replicate 3
SRR6364664	RNA-Seq	200	6264603200	SAMN08158183	2313162179	TOBACCO RESEARCH INSTITUTE, CHINESE ACADEMY OF AGRICULTURAL SCIENCES	public	sra	gs,ncbi,s3	gs.US,ncbi.public,s3.us-east-1	SRX3460370	Illumina HiSeq 2000	PAIRED	RANDOM PCR	TRANSCRIPTOMIC	Nicotiana tabacum	ILLUMINA	2017-12-10T00:00:00Z	NA8_3	SRP126464	PRJNA421840	systemic leaf	NA8_3	China	Asia	China:Shandong	Plant	NC82	8 days after CMV inoculation							biological replicate 3
SRR6364665	RNA-Seq	200	5477537400	SAMN08158184	2302927760	TOBACCO RESEARCH INSTITUTE, CHINESE ACADEMY OF AGRICULTURAL SCIENCES	public	sra	gs,ncbi,s3	gs.US,ncbi.public,s3.us-east-1	SRX3460369	Illumina HiSeq 2000	PAIRED	RANDOM PCR	TRANSCRIPTOMIC	Nicotiana tabacum	ILLUMINA	2017-12-10T00:00:00Z	NA15_1	SRP126464	PRJNA421840	systemic leaf	NA15_1	China	Asia	China:Shandong	Plant	NC82	15 days after CMV inoculation							biological replicate 1
SRR6364666	RNA-Seq	200	6844228200	SAMN08158189	2687609105	TOBACCO RESEARCH INSTITUTE, CHINESE ACADEMY OF AGRICULTURAL SCIENCES	public	sra	gs,ncbi,s3	gs.US,ncbi.public,s3.us-east-1	SRX3460368	Illumina HiSeq 2000	PAIRED	RANDOM PCR	TRANSCRIPTOMIC	Nicotiana tabacum	ILLUMINA	2017-12-10T00:00:00Z	TAC1_3	SRP126464	PRJNA421840	systemic leaf	TAC1_3	China	Asia	China:Shandong	Plant	Taiyan8	1 day after mock innoculation							biological replicate 3
SRR6364667	RNA-Seq	200	6443722400	SAMN08158190	2638904938	TOBACCO RESEARCH INSTITUTE, CHINESE ACADEMY OF AGRICULTURAL SCIENCES	public	sra	gs,ncbi,s3	gs.US,ncbi.public,s3.us-east-1	SRX3460367	Illumina HiSeq 2000	PAIRED	RANDOM PCR	TRANSCRIPTOMIC	Nicotiana tabacum	ILLUMINA	2017-12-10T00:00:00Z	TAC3_1	SRP126464	PRJNA421840	systemic leaf	TAC3_1	China	Asia	China:Shandong	Plant	Taiyan8	3 days after mock innoculation							biological replicate 1
SRR6364668	RNA-Seq	200	8321563000	SAMN08158187	3242423874	TOBACCO RESEARCH INSTITUTE, CHINESE ACADEMY OF AGRICULTURAL SCIENCES	public	sra	gs,ncbi,s3	gs.US,ncbi.public,s3.us-east-1	SRX3460366	Illumina HiSeq 2000	PAIRED	RANDOM PCR	TRANSCRIPTOMIC	Nicotiana tabacum	ILLUMINA	2017-12-10T00:00:00Z	TAC1_1	SRP126464	PRJNA421840	systemic leaf	TAC1_1	China	Asia	China:Shandong	Plant	Taiyan8	1 day after mock innoculation							biological replicate 1
SRR6364669	RNA-Seq	200	7406695800	SAMN08158188	3012607977	TOBACCO RESEARCH INSTITUTE, CHINESE ACADEMY OF AGRICULTURAL SCIENCES	public	sra	gs,ncbi,s3	gs.US,ncbi.public,s3.us-east-1	SRX3460365	Illumina HiSeq 2000	PAIRED	RANDOM PCR	TRANSCRIPTOMIC	Nicotiana tabacum	ILLUMINA	2017-12-10T00:00:00Z	TAC1_2	SRP126464	PRJNA421840	systemic leaf	TAC1_2	China	Asia	China:Shandong	Plant	Taiyan8	1 day after mock innoculation							biological replicate 2
SRR6364670	RNA-Seq	200	5973236400	SAMN08158203	2623424713	TOBACCO RESEARCH INSTITUTE, CHINESE ACADEMY OF AGRICULTURAL SCIENCES	public	sra	gs,ncbi,s3	gs.US,ncbi.public,s3.us-east-1	SRX3460364	Illumina HiSeq 2000	PAIRED	RANDOM PCR	TRANSCRIPTOMIC	Nicotiana tabacum	ILLUMINA	2017-12-10T00:00:00Z	TA3_2	SRP126464	PRJNA421840	systemic leaf	TA3_2	China	Asia	China:Shandong	Plant	Taiyan8	3 days after CMV inoculation							biological replicate 2
SRR6364671	RNA-Seq	200	7233375400	SAMN08158204	2921675697	TOBACCO RESEARCH INSTITUTE, CHINESE ACADEMY OF AGRICULTURAL SCIENCES	public	sra	gs,ncbi,s3	gs.US,ncbi.public,s3.us-east-1	SRX3460363	Illumina HiSeq 2000	PAIRED	RANDOM PCR	TRANSCRIPTOMIC	Nicotiana tabacum	ILLUMINA	2017-12-10T00:00:00Z	TA3_3	SRP126464	PRJNA421840	systemic leaf	TA3_3	China	Asia	China:Shandong	Plant	Taiyan8	3 days after CMV inoculation							biological replicate 3
SRR6364672	RNA-Seq	200	7981400400	SAMN08158205	3240272795	TOBACCO RESEARCH INSTITUTE, CHINESE ACADEMY OF AGRICULTURAL SCIENCES	public	sra	gs,ncbi,s3	gs.US,ncbi.public,s3.us-east-1	SRX3460362	Illumina HiSeq 2000	PAIRED	RANDOM PCR	TRANSCRIPTOMIC	Nicotiana tabacum	ILLUMINA	2017-12-10T00:00:00Z	TA8_1	SRP126464	PRJNA421840	systemic leaf	TA8_1	China	Asia	China:Shandong	Plant	Taiyan8	8 days after CMV inoculation							biological replicate 1
SRR6364673	RNA-Seq	200	8512364200	SAMN08158206	3312154724	TOBACCO RESEARCH INSTITUTE, CHINESE ACADEMY OF AGRICULTURAL SCIENCES	public	sra	gs,ncbi,s3	gs.US,ncbi.public,s3.us-east-1	SRX3460361	Illumina HiSeq 2000	PAIRED	RANDOM PCR	TRANSCRIPTOMIC	Nicotiana tabacum	ILLUMINA	2017-12-10T00:00:00Z	TA8_2	SRP126464	PRJNA421840	systemic leaf	TA8_2	China	Asia	China:Shandong	Plant	Taiyan8	8 days after CMV inoculation							biological replicate 2
SRR6364674	RNA-Seq	200	4287869600	SAMN08158207	1735495658	TOBACCO RESEARCH INSTITUTE, CHINESE ACADEMY OF AGRICULTURAL SCIENCES	public	sra	gs,ncbi,s3	gs.US,ncbi.public,s3.us-east-1	SRX3460360	Illumina HiSeq 2000	PAIRED	RANDOM PCR	TRANSCRIPTOMIC	Nicotiana tabacum	ILLUMINA	2017-12-10T00:00:00Z	TA8_3	SRP126464	PRJNA421840	systemic leaf	TA8_3	China	Asia	China:Shandong	Plant	Taiyan8	8 days after CMV inoculation							biological replicate 3
SRR6364675	RNA-Seq	200	6747652000	SAMN08158208	2504048670	TOBACCO RESEARCH INSTITUTE, CHINESE ACADEMY OF AGRICULTURAL SCIENCES	public	sra	gs,ncbi,s3	gs.US,ncbi.public,s3.us-east-1	SRX3460359	Illumina HiSeq 2000	PAIRED	RANDOM PCR	TRANSCRIPTOMIC	Nicotiana tabacum	ILLUMINA	2017-12-10T00:00:00Z	TA15_1	SRP126464	PRJNA421840	systemic leaf	TA15_1	China	Asia	China:Shandong	Plant	Taiyan8	15 days after CMV inoculation							biological replicate 1
SRR6364676	RNA-Seq	200	6803985800	SAMN08158209	2527929915	TOBACCO RESEARCH INSTITUTE, CHINESE ACADEMY OF AGRICULTURAL SCIENCES	public	sra	gs,ncbi,s3	gs.US,ncbi.public,s3.us-east-1	SRX3460358	Illumina HiSeq 2000	PAIRED	RANDOM PCR	TRANSCRIPTOMIC	Nicotiana tabacum	ILLUMINA	2017-12-10T00:00:00Z	TA15_2	SRP126464	PRJNA421840	systemic leaf	TA15_2	China	Asia	China:Shandong	Plant	Taiyan8	15 days after CMV inoculation							biological replicate 2
SRR6364677	RNA-Seq	200	6821926400	SAMN08158210	2540975103	TOBACCO RESEARCH INSTITUTE, CHINESE ACADEMY OF AGRICULTURAL SCIENCES	public	sra	gs,ncbi,s3	gs.US,ncbi.public,s3.us-east-1	SRX3460357	Illumina HiSeq 2000	PAIRED	RANDOM PCR	TRANSCRIPTOMIC	Nicotiana tabacum	ILLUMINA	2017-12-10T00:00:00Z	TA15_3	SRP126464	PRJNA421840	systemic leaf	TA15_3	China	Asia	China:Shandong	Plant	Taiyan8	15 days after CMV inoculation							biological replicate 3
SRR6364679	RNA-Seq	200	5660500200	SAMN08158171	2119662529	TOBACCO RESEARCH INSTITUTE, CHINESE ACADEMY OF AGRICULTURAL SCIENCES	public	sra	gs,ncbi,s3	gs.US,ncbi.public,s3.us-east-1	SRX3460355	Illumina HiSeq 2000	PAIRED	RANDOM PCR	TRANSCRIPTOMIC	Nicotiana tabacum	ILLUMINA	2017-12-10T00:00:00Z	NAC8_3	SRP126464	PRJNA421840	systemic leaf	NAC8_3	China	Asia	China:Shandong	Plant	NC82	8 days after mock innoculation							biological replicate 3
SRR6364680	RNA-Seq	200	8467677600	SAMN08158164	3350165712	TOBACCO RESEARCH INSTITUTE, CHINESE ACADEMY OF AGRICULTURAL SCIENCES	public	sra	gs,ncbi,s3	gs.US,ncbi.public,s3.us-east-1	SRX3460354	Illumina HiSeq 2000	PAIRED	RANDOM PCR	TRANSCRIPTOMIC	Nicotiana tabacum	ILLUMINA	2017-12-10T00:00:00Z	NAC1_2	SRP126464	PRJNA421840	systemic leaf	NAC1_2	China	Asia	China:Shandong	Plant	NC82	1 day after mock innoculation							biological replicate 2
SRR6364681	RNA-Seq	200	7311737600	SAMN08158163	2866912876	TOBACCO RESEARCH INSTITUTE, CHINESE ACADEMY OF AGRICULTURAL SCIENCES	public	sra	gs,ncbi,s3	gs.US,ncbi.public,s3.us-east-1	SRX3460353	Illumina HiSeq 2000	PAIRED	RANDOM PCR	TRANSCRIPTOMIC	Nicotiana tabacum	ILLUMINA	2017-12-10T00:00:00Z	NAC1_1	SRP126464	PRJNA421840	systemic leaf	NAC1_1	China	Asia	China:Shandong	Plant	NC82	1 day after mock innoculation							biological replicate 1
SRR6364682	RNA-Seq	200	8031591600	SAMN08158166	3216732020	TOBACCO RESEARCH INSTITUTE, CHINESE ACADEMY OF AGRICULTURAL SCIENCES	public	sra	gs,ncbi,s3	gs.US,ncbi.public,s3.us-east-1	SRX3460352	Illumina HiSeq 2000	PAIRED	RANDOM PCR	TRANSCRIPTOMIC	Nicotiana tabacum	ILLUMINA	2017-12-10T00:00:00Z	NAC3_1	SRP126464	PRJNA421840	systemic leaf	NAC3_1	China	Asia	China:Shandong	Plant	NC82	3 days after mock innoculation							biological replicate 1
SRR6364683	RNA-Seq	200	6655704800	SAMN08158165	2903576194	TOBACCO RESEARCH INSTITUTE, CHINESE ACADEMY OF AGRICULTURAL SCIENCES	public	sra	gs,ncbi,s3	gs.US,ncbi.public,s3.us-east-1	SRX3460351	Illumina HiSeq 2000	PAIRED	RANDOM PCR	TRANSCRIPTOMIC	Nicotiana tabacum	ILLUMINA	2017-12-10T00:00:00Z	NAC1_3	SRP126464	PRJNA421840	systemic leaf	NAC1_3	China	Asia	China:Shandong	Plant	NC82	1 day after mock innoculation							biological replicate 3
SRR6364684	RNA-Seq	200	6584493600	SAMN08158168	2694606966	TOBACCO RESEARCH INSTITUTE, CHINESE ACADEMY OF AGRICULTURAL SCIENCES	public	sra	gs,ncbi,s3	gs.US,ncbi.public,s3.us-east-1	SRX3460350	Illumina HiSeq 2000	PAIRED	RANDOM PCR	TRANSCRIPTOMIC	Nicotiana tabacum	ILLUMINA	2017-12-10T00:00:00Z	NAC3_3	SRP126464	PRJNA421840	systemic leaf	NAC3_3	China	Asia	China:Shandong	Plant	NC82	3 days after mock innoculation							biological replicate 3
SRR6364685	RNA-Seq	200	8178458200	SAMN08158167	3355505861	TOBACCO RESEARCH INSTITUTE, CHINESE ACADEMY OF AGRICULTURAL SCIENCES	public	sra	gs,ncbi,s3	gs.US,ncbi.public,s3.us-east-1	SRX3460349	Illumina HiSeq 2000	PAIRED	RANDOM PCR	TRANSCRIPTOMIC	Nicotiana tabacum	ILLUMINA	2017-12-10T00:00:00Z	NAC3_2	SRP126464	PRJNA421840	systemic leaf	NAC3_2	China	Asia	China:Shandong	Plant	NC82	3 days after mock innoculation							biological replicate 2
SRR6364686	RNA-Seq	200	6809727400	SAMN08158170	2539934530	TOBACCO RESEARCH INSTITUTE, CHINESE ACADEMY OF AGRICULTURAL SCIENCES	public	sra	gs,ncbi,s3	gs.US,ncbi.public,s3.us-east-1	SRX3460348	Illumina HiSeq 2000	PAIRED	RANDOM PCR	TRANSCRIPTOMIC	Nicotiana tabacum	ILLUMINA	2017-12-10T00:00:00Z	NAC8_2	SRP126464	PRJNA421840	systemic leaf	NAC8_2	China	Asia	China:Shandong	Plant	NC82	8 days after mock innoculation							biological replicate 2
SRR6364687	RNA-Seq	200	5409559000	SAMN08158169	2204170696	TOBACCO RESEARCH INSTITUTE, CHINESE ACADEMY OF AGRICULTURAL SCIENCES	public	sra	gs,ncbi,s3	gs.US,ncbi.public,s3.us-east-1	SRX3460347	Illumina HiSeq 2000	PAIRED	RANDOM PCR	TRANSCRIPTOMIC	Nicotiana tabacum	ILLUMINA	2017-12-10T00:00:00Z	NAC8_1	SRP126464	PRJNA421840	systemic leaf	NAC8_1	China	Asia	China:Shandong	Plant	NC82	8 days after mock innoculation							biological replicate 1
SRR6516160	RNA-Seq	172	3814263228	SAMN08394888	2679404482	KUNMING INSTITUTE OF ZOOLOGY, CHINESE ACADEMY OF SCIENCES	public	sra	gs,ncbi,s3	gs.US,ncbi.public,s3.us-east-1	SRX3604115	Illumina HiSeq 2000	PAIRED	PCR	TRANSCRIPTOMIC	Nicotiana tabacum	ILLUMINA	2019-01-01T00:00:00Z	N_tabacum	SRP131545	PRJNA431533	leaf	sampleSM	China	Asia	China	Plant		seedling stage		sampleSM
SRR8073878	RNA-Seq	302	25288706276	SAMN10119073	10646525201	HENAN AGRICULTURAL UNIVERSITY	public	sra	gs,ncbi,s3	gs.US,ncbi.public,s3.us-east-1	SRX4901745	Illumina HiSeq 4000	PAIRED	RANDOM	TRANSCRIPTOMIC	Nicotiana tabacum	ILLUMINA	2018-10-18T00:00:00Z	G28 RKN	SRP166046	PRJNA492966	Root	G28 RKN	China	Asia	China	Plant	common tobacco	The infected roots were collected at 10 days after infection						Controlled Inoculated		2017-02-25		College of Tobacco\, Henan Agricultural University	Xiaohui li		resistant susceptible			26
SRR8073879	RNA-Seq	302	20545529610	SAMN10119076	8766810005	HENAN AGRICULTURAL UNIVERSITY	public	sra	gs,ncbi,s3	gs.US,ncbi.public,s3.us-east-1	SRX4901744	Illumina HiSeq 4000	PAIRED	RANDOM	TRANSCRIPTOMIC	Nicotiana tabacum	ILLUMINA	2018-10-18T00:00:00Z	G28 CK	SRP166046	PRJNA492966	Root	G28 CK	China	Asia	China	Plant	common tobacco	The infected roots were collected at 10 days after infection						Controlled Inoculated		2017-02-25		College of Tobacco\, Henan Agricultural University	Xiaohui li		resistant susceptible			26
SRR8073880	RNA-Seq	302	29479313240	SAMN10119075	12545761980	HENAN AGRICULTURAL UNIVERSITY	public	sra	gs,ncbi,s3	gs.US,ncbi.public,s3.us-east-1	SRX4901743	Illumina HiSeq 4000	PAIRED	RANDOM	TRANSCRIPTOMIC	Nicotiana tabacum	ILLUMINA	2018-10-18T00:00:00Z	Long RKN	SRP166046	PRJNA492966	Root	long RKN	China	Asia	China	Plant	common tobacco	The infected roots were collected at 10 days after infection						Controlled Inoculated		2017-02-25		College of Tobacco\, Henan Agricultural University	Xiaohui li		resistant susceptible			26
SRR8073881	RNA-Seq	302	16911568442	SAMN10119077	7290904180	HENAN AGRICULTURAL UNIVERSITY	public	sra	gs,ncbi,s3	gs.US,ncbi.public,s3.us-east-1	SRX4901742	Illumina HiSeq 4000	PAIRED	RANDOM	TRANSCRIPTOMIC	Nicotiana tabacum	ILLUMINA	2018-10-18T00:00:00Z	Long CK	SRP166046	PRJNA492966	Root	long CK	China	Asia	China	Plant	common tobacco	The infected roots were collected at 10 days after infection								2017-02-25		College of Tobacco\, Henan Agricultural University	Xiaohui li		resistant susceptible			26
SRR8568068	RNA-Seq	300	11247726600	SAMN10920284	4789282664	SHENYANG AGRICULTRUAL UNIVERSITY	public	sra	gs,ncbi,s3	gs.US,ncbi.public,s3.us-east-1	SRX5369443	HiSeq X Ten	PAIRED	RANDOM	TRANSCRIPTOMIC	Nicotiana tabacum	ILLUMINA	2019-02-12T00:00:00Z	CytPM	SRP185718	PRJNA521923	Tobacco cells	CytPM01	China	Asia	China: Shenyang	Plant	Tobacco Bright Yellow	not applicable	not applicable	not applicable	not applicable					2017-01-01			Mengnan An	Tobacco BY-2
SRR8568069	RNA-Seq	300	9335225400	SAMN10920283	4045193227	SHENYANG AGRICULTRUAL UNIVERSITY	public	sra	gs,ncbi,s3	gs.US,ncbi.public,s3.us-east-1	SRX5369442	HiSeq X Ten	PAIRED	RANDOM	TRANSCRIPTOMIC	Nicotiana tabacum	ILLUMINA	2019-02-12T00:00:00Z	CK	SRP185718	PRJNA521923	Tobacco cells	CK01	China	Asia	China: Shenyang	Plant	Tobacco Bright Yellow	not applicable	not applicable	not applicable	not applicable					2017-01-01			Mengnan An	Tobacco BY-2
DRR087484	RNA-Seq	200	4440371600	SAMD00074970	1735231678	TOKYO_SCI	public	sra	gs,ncbi,s3	gs.US,ncbi.public,s3.us-east-1	DRX081307	Illumina HiSeq 4000	PAIRED	RT-PCR	TRANSCRIPTOMIC	Nicotiana tabacum	ILLUMINA	2018-12-31T00:00:00Z	SAMD00074970	DRP004711	PRJDB5217							petit havana SR1
DRR087485	RNA-Seq	200	4496113400	SAMD00074971	1683469593	TOKYO_SCI	public	sra	gs,ncbi,s3	gs.US,ncbi.public,s3.us-east-1	DRX081308	Illumina HiSeq 4000	PAIRED	RT-PCR	TRANSCRIPTOMIC	Nicotiana tabacum	ILLUMINA	2018-12-31T00:00:00Z	SAMD00074971	DRP004711	PRJDB5217							petit havana SR1																	50 degrees Celsius
DRR087486	RNA-Seq	200	4487497800	SAMD00074972	1689664353	TOKYO_SCI	public	sra	gs,ncbi,s3	gs.US,ncbi.public,s3.us-east-1	DRX081309	Illumina HiSeq 4000	PAIRED	RT-PCR	TRANSCRIPTOMIC	Nicotiana tabacum	ILLUMINA	2018-12-31T00:00:00Z	SAMD00074972	DRP004711	PRJDB5217							petit havana SR1
DRR087487	RNA-Seq	200	4509876200	SAMD00074973	1608556536	TOKYO_SCI	public	sra	gs,ncbi,s3	gs.US,ncbi.public,s3.us-east-1	DRX081310	Illumina HiSeq 4000	PAIRED	RT-PCR	TRANSCRIPTOMIC	Nicotiana tabacum	ILLUMINA	2018-12-31T00:00:00Z	SAMD00074973	DRP004711	PRJDB5217							petit havana SR1																	50 degrees Celsius
SRR8090349	ncRNA-Seq	51	198215172	SAMN10275086	142494772	GEO	public	sra	gs,ncbi,s3	gs.US,ncbi.public,s3.us-east-1	SRX4917221	Illumina HiScanSQ	SINGLE	size fractionation	TRANSCRIPTOMIC	Nicotiana tabacum	ILLUMINA	2019-10-01T00:00:00Z	GSM3440938	SRP166418	PRJNA497995							Bright Yellow 2					GSM3440938	TBSV incubated cells with subsequent AGO2-IP	exposed TBSV dsRNA to the BYL
SRR8090350	ncRNA-Seq	51	246763449	SAMN10275085	166199915	GEO	public	sra	gs,ncbi,s3	gs.US,ncbi.public,s3.us-east-1	SRX4917222	Illumina HiScanSQ	SINGLE	size fractionation	TRANSCRIPTOMIC	Nicotiana tabacum	ILLUMINA	2019-10-01T00:00:00Z	GSM3440939	SRP166418	PRJNA497995							Bright Yellow 2					GSM3440939	TBSV incubated cells with subsequent AGO2-IP	exposed TBSV dsRNA to the BYL
SRR8096935	RNA-Seq	50	2295412650	SAMN10280979	1119057398	GEO	public	sra	gs,ncbi,s3	gs.US,ncbi.public,s3.us-east-1	SRX4923783	Illumina HiSeq 2500	SINGLE	cDNA	TRANSCRIPTOMIC	Nicotiana tabacum	ILLUMINA	2019-05-16T00:00:00Z	GSM3443238	SRP166520	PRJNA498075												GSM3443238
SRR8096936	RNA-Seq	50	2312396150	SAMN10280978	1137831700	GEO	public	sra	gs,ncbi,s3	gs.US,ncbi.public,s3.us-east-1	SRX4923784	Illumina HiSeq 2500	SINGLE	cDNA	TRANSCRIPTOMIC	Nicotiana tabacum	ILLUMINA	2019-05-16T00:00:00Z	GSM3443239	SRP166520	PRJNA498075												GSM3443239
SRR8096938	RNA-Seq	50	2197980950	SAMN10280976	1088513231	GEO	public	sra	gs,ncbi,s3	gs.US,ncbi.public,s3.us-east-1	SRX4923786	Illumina HiSeq 2500	SINGLE	cDNA	TRANSCRIPTOMIC	Nicotiana tabacum	ILLUMINA	2019-05-16T00:00:00Z	GSM3443241	SRP166520	PRJNA498075												GSM3443241
SRR6434919	RNA-Seq	85	1038756270	SAMN08285145	404028918	UNIVERSITY OF CALIFORNIA-RIVERSIDE	public	sra	gs,ncbi,s3	gs.US,ncbi.public,s3.us-east-1	SRX3526533	Illumina HiSeq 2500	SINGLE	size fractionation	TRANSCRIPTOMIC	Nicotiana tabacum	ILLUMINA	2018-01-02T00:00:00Z	QM25b_95	SRP127804	PRJNA428236	95% flowers	50	United Kingdom	Europe	United Kingdom: Queen Mary	Plant	QM25	95% flowers		B
SRR6434924	RNA-Seq	85	1369184165	SAMN08285138	520924948	UNIVERSITY OF CALIFORNIA-RIVERSIDE	public	sra	gs,ncbi,s3	gs.US,ncbi.public,s3.us-east-1	SRX3526528	Illumina HiSeq 2500	SINGLE	size fractionation	TRANSCRIPTOMIC	Nicotiana tabacum	ILLUMINA	2018-01-02T00:00:00Z	QM25a_60	SRP127804	PRJNA428236	60% flowers	43	United Kingdom	Europe	United Kingdom: Queen Mary	Plant	QM25	60% flowers		A
SRR6434926	RNA-Seq	85	1234467240	SAMN08285140	474884151	UNIVERSITY OF CALIFORNIA-RIVERSIDE	public	sra	gs,ncbi,s3	gs.US,ncbi.public,s3.us-east-1	SRX3526526	Illumina HiSeq 2500	SINGLE	size fractionation	TRANSCRIPTOMIC	Nicotiana tabacum	ILLUMINA	2018-01-02T00:00:00Z	QM25c_60	SRP127804	PRJNA428236	60% flowers	45	United Kingdom	Europe	United Kingdom: Queen Mary	Plant	QM25	60% flowers		C
SRR6434932	RNA-Seq	85	1091575695	SAMN08285122	428308358	UNIVERSITY OF CALIFORNIA-RIVERSIDE	public	sra	gs,ncbi,s3	gs.US,ncbi.public,s3.us-east-1	SRX3526520	Illumina HiSeq 2500	SINGLE	size fractionation	TRANSCRIPTOMIC	Nicotiana tabacum	ILLUMINA	2018-01-02T00:00:00Z	Chulu_a_60	SRP127804	PRJNA428236	60% flowers	27	uncalculated	uncalculated	Not collected	Plant	Chulumani	60% flowers		A
SRR6434938	RNA-Seq	85	1239242115	SAMN08285116	474501664	UNIVERSITY OF CALIFORNIA-RIVERSIDE	public	sra	gs,ncbi,s3	gs.US,ncbi.public,s3.us-east-1	SRX3526514	Illumina HiSeq 2500	SINGLE	size fractionation	TRANSCRIPTOMIC	Nicotiana tabacum	ILLUMINA	2018-01-09T00:00:00Z	095-55_a_85	SRP127804	PRJNA428236	85% flowers	21	Germany	Europe	Germany: Gatersleben	Plant	095-55	85% flowers		A
SRR6434949	RNA-Seq	85	2339947490	SAMN08285132	882534984	UNIVERSITY OF CALIFORNIA-RIVERSIDE	public	sra	gs,ncbi,s3	gs.US,ncbi.public,s3.us-east-1	SRX3526503	Illumina HiSeq 2500	SINGLE	size fractionation	TRANSCRIPTOMIC	Nicotiana tabacum	ILLUMINA	2018-01-02T00:00:00Z	QM24c_60	SRP127804	PRJNA428236	60% flowers	37	United Kingdom	Europe	United Kingdom: Queen Mary	Plant	QM24	60% flowers		C
SRR6434950	RNA-Seq	85	2634640535	SAMN08285133	1000572635	UNIVERSITY OF CALIFORNIA-RIVERSIDE	public	sra	gs,ncbi,s3	gs.US,ncbi.public,s3.us-east-1	SRX3526502	Illumina HiSeq 2500	SINGLE	size fractionation	TRANSCRIPTOMIC	Nicotiana tabacum	ILLUMINA	2018-01-02T00:00:00Z	QM24a_85	SRP127804	PRJNA428236	85% flowers	38	United Kingdom	Europe	United Kingdom: Queen Mary	Plant	QM24	85% flowers		A
SRR6434953	RNA-Seq	85	1610388495	SAMN08285113	612112094	UNIVERSITY OF CALIFORNIA-RIVERSIDE	public	sra	gs,ncbi,s3	gs.US,ncbi.public,s3.us-east-1	SRX3526499	Illumina HiSeq 2500	SINGLE	size fractionation	TRANSCRIPTOMIC	Nicotiana tabacum	ILLUMINA	2018-01-02T00:00:00Z	095-55_a_60	SRP127804	PRJNA428236	60% flowers	18	Germany	Europe	Germany: Gatersleben	Plant	095-55	60% flowers		A
SRR6434961	RNA-Seq	85	1862043575	SAMN08285127	699513482	UNIVERSITY OF CALIFORNIA-RIVERSIDE	public	sra	gs,ncbi,s3	gs.US,ncbi.public,s3.us-east-1	SRX3526491	Illumina HiSeq 2500	SINGLE	size fractionation	TRANSCRIPTOMIC	Nicotiana tabacum	ILLUMINA	2018-01-02T00:00:00Z	Chulu_c_85	SRP127804	PRJNA428236	85% flowers	32	uncalculated	uncalculated	Not collected	Plant	Chulumani	85% flowers		C
SRR6434964	RNA-Seq	85	1371973780	SAMN08285130	527606710	UNIVERSITY OF CALIFORNIA-RIVERSIDE	public	sra	gs,ncbi,s3	gs.US,ncbi.public,s3.us-east-1	SRX3526488	Illumina HiSeq 2500	SINGLE	size fractionation	TRANSCRIPTOMIC	Nicotiana tabacum	ILLUMINA	2018-01-02T00:00:00Z	Chulu_c_95	SRP127804	PRJNA428236	95% flowers	35	uncalculated	uncalculated	Not collected	Plant	Chulumani	95% flowers		C
SRR6434965	RNA-Seq	85	1379687955	SAMN08285131	526546085	UNIVERSITY OF CALIFORNIA-RIVERSIDE	public	sra	gs,ncbi,s3	gs.US,ncbi.public,s3.us-east-1	SRX3526487	Illumina HiSeq 2500	SINGLE	size fractionation	TRANSCRIPTOMIC	Nicotiana tabacum	ILLUMINA	2018-01-02T00:00:00Z	QM24a_60	SRP127804	PRJNA428236	60% flowers	36	United Kingdom	Europe	United Kingdom: Queen Mary	Plant	QM24	60% flowers		A
SRR6434966	RNA-Seq	85	973267680	SAMN08285114	379493393	UNIVERSITY OF CALIFORNIA-RIVERSIDE	public	sra	gs,ncbi,s3	gs.US,ncbi.public,s3.us-east-1	SRX3526486	Illumina HiSeq 2500	SINGLE	size fractionation	TRANSCRIPTOMIC	Nicotiana tabacum	ILLUMINA	2018-01-02T00:00:00Z	095-55_b_60	SRP127804	PRJNA428236	60% flowers	19	Germany	Europe	Germany: Gatersleben	Plant	095-55	60% flowers		B
SRR6434967	RNA-Seq	85	1822364215	SAMN08285115	687069030	UNIVERSITY OF CALIFORNIA-RIVERSIDE	public	sra	gs,ncbi,s3	gs.US,ncbi.public,s3.us-east-1	SRX3526485	Illumina HiSeq 2500	SINGLE	size fractionation	TRANSCRIPTOMIC	Nicotiana tabacum	ILLUMINA	2018-01-02T00:00:00Z	095-55_c_60	SRP127804	PRJNA428236	60% flowers	20	Germany	Europe	Germany: Gatersleben	Plant	095-55	60% flowers		C
SRR6434969	RNA-Seq	85	1336783950	SAMN08285135	498219293	UNIVERSITY OF CALIFORNIA-RIVERSIDE	public	sra	gs,ncbi,s3	gs.US,ncbi.public,s3.us-east-1	SRX3526483	Illumina HiSeq 2500	SINGLE	size fractionation	TRANSCRIPTOMIC	Nicotiana tabacum	ILLUMINA	2018-01-02T00:00:00Z	QM24c_85	SRP127804	PRJNA428236	85% flowers	40	United Kingdom	Europe	United Kingdom: Queen Mary	Plant	QM24	85% flowers		C
SRR6435694	RNA-Seq	138	13400692678	SAMN08285147	6790558803	UNIVERSITY OF CALIFORNIA-RIVERSIDE	public	sra	gs,ncbi,s3	gs.US,ncbi.public,s3.us-east-1	SRX3527195	NextSeq 500	SINGLE	size fractionation	TRANSCRIPTOMIC	Nicotiana tabacum	ILLUMINA	2018-01-02T00:00:00Z	Ntabacum_51789	SRP127804	PRJNA428236	flowers	5	Bolivia	South America	Bolivia	Plant	51789	flowering											M. Nee
SRR6435696	RNA-Seq	138	13535353389	SAMN08281073	6842627550	UNIVERSITY OF CALIFORNIA-RIVERSIDE	public	sra	gs,ncbi,s3	gs.US,ncbi.public,s3.us-east-1	SRX3527193	NextSeq 500	SINGLE	size fractionation	TRANSCRIPTOMIC	Nicotiana tabacum	ILLUMINA	2018-01-02T00:00:00Z	Ntabacum_0955	SRP127804	PRJNA428236	flowers	3	Germany	Europe	Germany: Gatersleben	Plant	0955-55	flowering
SRR6435697	RNA-Seq	139	12933294776	SAMN08285147	6522997602	UNIVERSITY OF CALIFORNIA-RIVERSIDE	public	sra	gs,ncbi,s3	gs.US,ncbi.public,s3.us-east-1	SRX3527192	NextSeq 500	SINGLE	size fractionation	TRANSCRIPTOMIC	Nicotiana tabacum	ILLUMINA	2018-01-02T00:00:00Z	Ntabacum_51789	SRP127804	PRJNA428236	flowers	4	Bolivia	South America	Bolivia	Plant	51789	flowering											M. Nee
SRR6435699	RNA-Seq	138	14219606705	SAMN08281073	7188008854	UNIVERSITY OF CALIFORNIA-RIVERSIDE	public	sra	gs,ncbi,s3	gs.US,ncbi.public,s3.us-east-1	SRX3527190	NextSeq 500	SINGLE	size fractionation	TRANSCRIPTOMIC	Nicotiana tabacum	ILLUMINA	2018-01-02T00:00:00Z	Ntabacum_0955	SRP127804	PRJNA428236	flowers	2	Germany	Europe	Germany: Gatersleben	Plant	0955-55	flowering
SRR6439446	miRNA-Seq	50	1124270350	SAMN08290861	834231286	GEO	public	sra	gs,ncbi,s3	gs.US,ncbi.public,s3.us-east-1	SRX3530821	Illumina HiSeq 2500	SINGLE	size fractionation	TRANSCRIPTOMIC	Nicotiana tabacum	ILLUMINA	2019-01-06T00:00:00Z	GSM2912677	SRP128020	PRJNA428443	the third leaf from the top											GSM2912677	Leaf
SRR6439447	miRNA-Seq	50	1435710450	SAMN08290860	1042477203	GEO	public	sra	gs,ncbi,s3	gs.US,ncbi.public,s3.us-east-1	SRX3530822	Illumina HiSeq 2500	SINGLE	size fractionation	TRANSCRIPTOMIC	Nicotiana tabacum	ILLUMINA	2019-01-06T00:00:00Z	GSM2912678	SRP128020	PRJNA428443	the third leaf from the top											GSM2912678	Leaf
SRR6439448	miRNA-Seq	50	1211149700	SAMN08290859	889950948	GEO	public	sra	gs,ncbi,s3	gs.US,ncbi.public,s3.us-east-1	SRX3530823	Illumina HiSeq 2500	SINGLE	size fractionation	TRANSCRIPTOMIC	Nicotiana tabacum	ILLUMINA	2019-01-06T00:00:00Z	GSM2912679	SRP128020	PRJNA428443	the third leaf from the top											GSM2912679	Leaf
SRR6439449	miRNA-Seq	50	1152884150	SAMN08290858	840238762	GEO	public	sra	gs,ncbi,s3	gs.US,ncbi.public,s3.us-east-1	SRX3530824	Illumina HiSeq 2500	SINGLE	size fractionation	TRANSCRIPTOMIC	Nicotiana tabacum	ILLUMINA	2019-01-06T00:00:00Z	GSM2912680	SRP128020	PRJNA428443	the third leaf from the top											GSM2912680	Leaf
SRR6434920	RNA-Seq	85	1482288820	SAMN08285144	558196799	UNIVERSITY OF CALIFORNIA-RIVERSIDE	public	sra	gs,ncbi,s3	gs.US,ncbi.public,s3.us-east-1	SRX3526532	Illumina HiSeq 2500	SINGLE	size fractionation	TRANSCRIPTOMIC	Nicotiana tabacum	ILLUMINA	2018-01-02T00:00:00Z	QM25a_95	SRP127804	PRJNA428236	95% flowers	49	United Kingdom	Europe	United Kingdom: Queen Mary	Plant	QM25	95% flowers		A
SRR6434922	RNA-Seq	85	1560143550	SAMN08285136	595440566	UNIVERSITY OF CALIFORNIA-RIVERSIDE	public	sra	gs,ncbi,s3	gs.US,ncbi.public,s3.us-east-1	SRX3526530	Illumina HiSeq 2500	SINGLE	size fractionation	TRANSCRIPTOMIC	Nicotiana tabacum	ILLUMINA	2018-01-02T00:00:00Z	QM24a_95	SRP127804	PRJNA428236	95% flowers	41	United Kingdom	Europe	United Kingdom: Queen Mary	Plant	QM24	95% flowers		A
SRR6434928	RNA-Seq	85	1044734490	SAMN08285142	402299326	UNIVERSITY OF CALIFORNIA-RIVERSIDE	public	sra	gs,ncbi,s3	gs.US,ncbi.public,s3.us-east-1	SRX3526524	Illumina HiSeq 2500	SINGLE	size fractionation	TRANSCRIPTOMIC	Nicotiana tabacum	ILLUMINA	2018-01-02T00:00:00Z	QM25b_85	SRP127804	PRJNA428236	85% flowers	47	United Kingdom	Europe	United Kingdom: Queen Mary	Plant	QM25	85% flowers		B
SRR6434929	RNA-Seq	85	1342831360	SAMN08285125	512196633	UNIVERSITY OF CALIFORNIA-RIVERSIDE	public	sra	gs,ncbi,s3	gs.US,ncbi.public,s3.us-east-1	SRX3526523	Illumina HiSeq 2500	SINGLE	size fractionation	TRANSCRIPTOMIC	Nicotiana tabacum	ILLUMINA	2018-01-02T00:00:00Z	Chulu_a_85	SRP127804	PRJNA428236	85% flowers	30	uncalculated	uncalculated	Not collected	Plant	Chulumani	85% flowers		A
SRR6434931	RNA-Seq	85	1441326980	SAMN08285123	550321442	UNIVERSITY OF CALIFORNIA-RIVERSIDE	public	sra	gs,ncbi,s3	gs.US,ncbi.public,s3.us-east-1	SRX3526521	Illumina HiSeq 2500	SINGLE	size fractionation	TRANSCRIPTOMIC	Nicotiana tabacum	ILLUMINA	2018-01-02T00:00:00Z	Chulu_b_60	SRP127804	PRJNA428236	60% flowers	28	uncalculated	uncalculated	Not collected	Plant	Chulumani	60% flowers		B
SRR6434936	RNA-Seq	85	1658799310	SAMN08285118	630224559	UNIVERSITY OF CALIFORNIA-RIVERSIDE	public	sra	gs,ncbi,s3	gs.US,ncbi.public,s3.us-east-1	SRX3526516	Illumina HiSeq 2500	SINGLE	size fractionation	TRANSCRIPTOMIC	Nicotiana tabacum	ILLUMINA	2018-01-02T00:00:00Z	095-55_c_85	SRP127804	PRJNA428236	85% flowers	23	Germany	Europe	Germany: Gatersleben	Plant	095-55	85% flowers		C
SRR6434951	RNA-Seq	85	1575733400	SAMN08285146	597701737	UNIVERSITY OF CALIFORNIA-RIVERSIDE	public	sra	gs,ncbi,s3	gs.US,ncbi.public,s3.us-east-1	SRX3526501	Illumina HiSeq 2500	SINGLE	size fractionation	TRANSCRIPTOMIC	Nicotiana tabacum	ILLUMINA	2018-01-02T00:00:00Z	QM25c_95	SRP127804	PRJNA428236	95% flowers	51	United Kingdom	Europe	United Kingdom: Queen Mary	Plant	QM25	95% flowers		C
SRR6434960	RNA-Seq	85	1444304275	SAMN08285126	541609756	UNIVERSITY OF CALIFORNIA-RIVERSIDE	public	sra	gs,ncbi,s3	gs.US,ncbi.public,s3.us-east-1	SRX3526492	Illumina HiSeq 2500	SINGLE	size fractionation	TRANSCRIPTOMIC	Nicotiana tabacum	ILLUMINA	2018-01-02T00:00:00Z	Chulu_b_85	SRP127804	PRJNA428236	85% flowers	31	uncalculated	uncalculated	Not collected	Plant	Chulumani	85% flowers		B
SRR6434963	RNA-Seq	85	2148756480	SAMN08285129	821673218	UNIVERSITY OF CALIFORNIA-RIVERSIDE	public	sra	gs,ncbi,s3	gs.US,ncbi.public,s3.us-east-1	SRX3526489	Illumina HiSeq 2500	SINGLE	size fractionation	TRANSCRIPTOMIC	Nicotiana tabacum	ILLUMINA	2018-01-02T00:00:00Z	Chulu_b_95	SRP127804	PRJNA428236	95% flowers	34	uncalculated	uncalculated	Not collected	Plant	Chulumani	95% flowers		B
SRR6435695	RNA-Seq	139	13319647771	SAMN08285147	6740908721	UNIVERSITY OF CALIFORNIA-RIVERSIDE	public	sra	gs,ncbi,s3	gs.US,ncbi.public,s3.us-east-1	SRX3527194	NextSeq 500	SINGLE	size fractionation	TRANSCRIPTOMIC	Nicotiana tabacum	ILLUMINA	2018-01-02T00:00:00Z	Ntabacum_51789	SRP127804	PRJNA428236	flowers	6	Bolivia	South America	Bolivia	Plant	51789	flowering											M. Nee
SRR6435698	RNA-Seq	138	11717530042	SAMN08281073	5919428815	UNIVERSITY OF CALIFORNIA-RIVERSIDE	public	sra	gs,ncbi,s3	gs.US,ncbi.public,s3.us-east-1	SRX3527191	NextSeq 500	SINGLE	size fractionation	TRANSCRIPTOMIC	Nicotiana tabacum	ILLUMINA	2018-01-02T00:00:00Z	Ntabacum_0955	SRP127804	PRJNA428236	flowers	1	Germany	Europe	Germany: Gatersleben	Plant	0955-55	flowering
SRR7050113	RNA-Seq	302	8608457754	SAMN08964232	3353987709	GEO	public	sra	gs,ncbi,s3	gs.US,ncbi.public,s3.us-east-1	SRX3981560	Illumina HiSeq 2500	PAIRED	cDNA	TRANSCRIPTOMIC	Nicotiana tabacum	ILLUMINA	2019-04-21T00:00:00Z	GSM3106675	SRP141439	PRJNA451198	stem						Yanyan97					GSM3106675	Yanyan97
SRR7050114	RNA-Seq	302	8042075780	SAMN08964231	3138756550	GEO	public	sra	gs,ncbi,s3	gs.US,ncbi.public,s3.us-east-1	SRX3981561	Illumina HiSeq 2500	PAIRED	cDNA	TRANSCRIPTOMIC	Nicotiana tabacum	ILLUMINA	2019-04-21T00:00:00Z	GSM3106676	SRP141439	PRJNA451198	stem						Yanyan97					GSM3106676	Yanyan97
SRR7050115	RNA-Seq	302	8815640928	SAMN08964230	3395157685	GEO	public	sra	gs,ncbi,s3	gs.US,ncbi.public,s3.us-east-1	SRX3981562	Illumina HiSeq 2500	PAIRED	cDNA	TRANSCRIPTOMIC	Nicotiana tabacum	ILLUMINA	2019-04-21T00:00:00Z	GSM3106677	SRP141439	PRJNA451198	stem						Yanyan97					GSM3106677	Yanyan97
SRR7050116	RNA-Seq	302	8330980154	SAMN08964229	3213652601	GEO	public	sra	gs,ncbi,s3	gs.US,ncbi.public,s3.us-east-1	SRX3981563	Illumina HiSeq 2500	PAIRED	cDNA	TRANSCRIPTOMIC	Nicotiana tabacum	ILLUMINA	2019-04-21T00:00:00Z	GSM3106678	SRP141439	PRJNA451198	stem						Yanyan97					GSM3106678	Yanyan97
SRR7050117	RNA-Seq	302	10373907172	SAMN08964228	3967026919	GEO	public	sra	gs,ncbi,s3	gs.US,ncbi.public,s3.us-east-1	SRX3981564	Illumina HiSeq 2500	PAIRED	cDNA	TRANSCRIPTOMIC	Nicotiana tabacum	ILLUMINA	2019-04-21T00:00:00Z	GSM3106679	SRP141439	PRJNA451198	stem						honghuadajinyuan					GSM3106679	Honghuadajinyuan
SRR7050118	RNA-Seq	302	9909799008	SAMN08964227	3681183067	GEO	public	sra	gs,ncbi,s3	gs.US,ncbi.public,s3.us-east-1	SRX3981565	Illumina HiSeq 2500	PAIRED	cDNA	TRANSCRIPTOMIC	Nicotiana tabacum	ILLUMINA	2019-04-21T00:00:00Z	GSM3106680	SRP141439	PRJNA451198	stem						honghuadajinyuan					GSM3106680	Honghuadajinyuan
SRR7050119	RNA-Seq	302	6655353086	SAMN08964226	2468404858	GEO	public	sra	gs,ncbi,s3	gs.US,ncbi.public,s3.us-east-1	SRX3981566	Illumina HiSeq 2500	PAIRED	cDNA	TRANSCRIPTOMIC	Nicotiana tabacum	ILLUMINA	2019-04-21T00:00:00Z	GSM3106681	SRP141439	PRJNA451198	stem						honghuadajinyuan					GSM3106681	Honghuadajinyuan
SRR7050120	RNA-Seq	302	6883619786	SAMN08964225	2565808154	GEO	public	sra	gs,ncbi,s3	gs.US,ncbi.public,s3.us-east-1	SRX3981567	Illumina HiSeq 2500	PAIRED	cDNA	TRANSCRIPTOMIC	Nicotiana tabacum	ILLUMINA	2019-04-21T00:00:00Z	GSM3106682	SRP141439	PRJNA451198	stem						honghuadajinyuan					GSM3106682	Honghuadajinyuan
SRR6434921	RNA-Seq	85	1821381360	SAMN08285137	701329091	UNIVERSITY OF CALIFORNIA-RIVERSIDE	public	sra	gs,ncbi,s3	gs.US,ncbi.public,s3.us-east-1	SRX3526531	Illumina HiSeq 2500	SINGLE	size fractionation	TRANSCRIPTOMIC	Nicotiana tabacum	ILLUMINA	2018-01-02T00:00:00Z	QM24b_95	SRP127804	PRJNA428236	95% flowers	42	United Kingdom	Europe	United Kingdom: Queen Mary	Plant	QM24	95% flowers		B
SRR6434923	RNA-Seq	85	1817938860	SAMN08285139	686068266	UNIVERSITY OF CALIFORNIA-RIVERSIDE	public	sra	gs,ncbi,s3	gs.US,ncbi.public,s3.us-east-1	SRX3526529	Illumina HiSeq 2500	SINGLE	size fractionation	TRANSCRIPTOMIC	Nicotiana tabacum	ILLUMINA	2018-01-02T00:00:00Z	QM25b_60	SRP127804	PRJNA428236	60% flowers	44	United Kingdom	Europe	United Kingdom: Queen Mary	Plant	QM25	60% flowers		B
SRR6434925	RNA-Seq	85	1322535315	SAMN08285141	508065604	UNIVERSITY OF CALIFORNIA-RIVERSIDE	public	sra	gs,ncbi,s3	gs.US,ncbi.public,s3.us-east-1	SRX3526527	Illumina HiSeq 2500	SINGLE	size fractionation	TRANSCRIPTOMIC	Nicotiana tabacum	ILLUMINA	2018-01-02T00:00:00Z	QM25a_85	SRP127804	PRJNA428236	85% flowers	46	United Kingdom	Europe	United Kingdom: Queen Mary	Plant	QM25	85% flowers		A
SRR6434927	RNA-Seq	85	1361504245	SAMN08285143	511351804	UNIVERSITY OF CALIFORNIA-RIVERSIDE	public	sra	gs,ncbi,s3	gs.US,ncbi.public,s3.us-east-1	SRX3526525	Illumina HiSeq 2500	SINGLE	size fractionation	TRANSCRIPTOMIC	Nicotiana tabacum	ILLUMINA	2018-01-02T00:00:00Z	QM25c_85	SRP127804	PRJNA428236	85% flowers	48	United Kingdom	Europe	United Kingdom: Queen Mary	Plant	QM25	85% flowers		C
SRR6434930	RNA-Seq	85	1297468900	SAMN08285124	495479681	UNIVERSITY OF CALIFORNIA-RIVERSIDE	public	sra	gs,ncbi,s3	gs.US,ncbi.public,s3.us-east-1	SRX3526522	Illumina HiSeq 2500	SINGLE	size fractionation	TRANSCRIPTOMIC	Nicotiana tabacum	ILLUMINA	2018-01-02T00:00:00Z	Chulu_c_60	SRP127804	PRJNA428236	60% flowers	29	uncalculated	uncalculated	Not collected	Plant	Chulumani	60% flowers		C
SRR6434934	RNA-Seq	85	1813032745	SAMN08285120	690895991	UNIVERSITY OF CALIFORNIA-RIVERSIDE	public	sra	gs,ncbi,s3	gs.US,ncbi.public,s3.us-east-1	SRX3526518	Illumina HiSeq 2500	SINGLE	size fractionation	TRANSCRIPTOMIC	Nicotiana tabacum	ILLUMINA	2018-01-02T00:00:00Z	095-55_b_95	SRP127804	PRJNA428236	95% flowers	25	Germany	Europe	Germany: Gatersleben	Plant	095-55	95% flowers		B
SRR6434935	RNA-Seq	85	1289039620	SAMN08285119	489597907	UNIVERSITY OF CALIFORNIA-RIVERSIDE	public	sra	gs,ncbi,s3	gs.US,ncbi.public,s3.us-east-1	SRX3526517	Illumina HiSeq 2500	SINGLE	size fractionation	TRANSCRIPTOMIC	Nicotiana tabacum	ILLUMINA	2018-01-02T00:00:00Z	095-55_a_95	SRP127804	PRJNA428236	95% flowers	24	Germany	Europe	Germany: Gatersleben	Plant	095-55	95% flowers		A
SRR6434937	RNA-Seq	85	1436745395	SAMN08285117	548044535	UNIVERSITY OF CALIFORNIA-RIVERSIDE	public	sra	gs,ncbi,s3	gs.US,ncbi.public,s3.us-east-1	SRX3526515	Illumina HiSeq 2500	SINGLE	size fractionation	TRANSCRIPTOMIC	Nicotiana tabacum	ILLUMINA	2018-01-02T00:00:00Z	095-55_b_85	SRP127804	PRJNA428236	85% flowers	22	Germany	Europe	Germany: Gatersleben	Plant	095-55	85% flowers		B
SRR6434962	RNA-Seq	85	1303782190	SAMN08285128	503931784	UNIVERSITY OF CALIFORNIA-RIVERSIDE	public	sra	gs,ncbi,s3	gs.US,ncbi.public,s3.us-east-1	SRX3526490	Illumina HiSeq 2500	SINGLE	size fractionation	TRANSCRIPTOMIC	Nicotiana tabacum	ILLUMINA	2018-01-02T00:00:00Z	Chulu_a_95	SRP127804	PRJNA428236	95% flowers	33	uncalculated	uncalculated	Not collected	Plant	Chulumani	95% flowers		A
SRR6434968	RNA-Seq	85	2378498900	SAMN08285134	903082295	UNIVERSITY OF CALIFORNIA-RIVERSIDE	public	sra	gs,ncbi,s3	gs.US,ncbi.public,s3.us-east-1	SRX3526484	Illumina HiSeq 2500	SINGLE	size fractionation	TRANSCRIPTOMIC	Nicotiana tabacum	ILLUMINA	2018-01-02T00:00:00Z	QM24b_85	SRP127804	PRJNA428236	85% flowers	39	United Kingdom	Europe	United Kingdom: Queen Mary	Plant	QM24	85% flowers		B
SRR8051532	RNA-Seq	1985	8987017384	SAMN10237455	2288710812	UNIVERSITY OF GOERGIA	public	sra	gs,ncbi,s3	gs.US,ncbi.public,s3.us-east-1	SRX4881225	Sequel	SINGLE	RANDOM	TRANSCRIPTOMIC	Nicotiana tabacum	PACBIO_SMRT	2019-11-08T00:00:00Z	BXleaves	SRP161865	PRJNA491378	leaves	m54139_180710_150350	China	Asia	China:Zhengzhou	Plant	BX	young leaves	45	N. tabacum BX	BX
SRR8051533	RNA-Seq	1863	2267924506	SAMN10237454	577458723	UNIVERSITY OF GOERGIA	public	sra	gs,ncbi,s3	gs.US,ncbi.public,s3.us-east-1	SRX4881224	Sequel	SINGLE	RANDOM	TRANSCRIPTOMIC	Nicotiana tabacum	PACBIO_SMRT	2019-11-08T00:00:00Z	K326leaves	SRP161865	PRJNA491378	leaves	m54136_180730_021327	China	Asia	China:Zhengzhou	Plant	K326	young leaves	45	N. tabacum K326	k326
SRR8051534	RNA-Seq	1540	7036482668	SAMN10237455	1795814583	UNIVERSITY OF GOERGIA	public	sra	gs,ncbi,s3	gs.US,ncbi.public,s3.us-east-1	SRX4881223	Sequel	SINGLE	RANDOM	TRANSCRIPTOMIC	Nicotiana tabacum	PACBIO_SMRT	2019-11-08T00:00:00Z	BXleaves	SRP161865	PRJNA491378	leaves	m54139_170902_112530	China	Asia	China:Zhengzhou	Plant	BX	young leaves	45	N. tabacum BX	BX
SRR8051535	RNA-Seq	1984	10367793220	SAMN10237455	2639497891	UNIVERSITY OF GOERGIA	public	sra	gs,ncbi,s3	gs.US,ncbi.public,s3.us-east-1	SRX4881222	Sequel	SINGLE	RANDOM	TRANSCRIPTOMIC	Nicotiana tabacum	PACBIO_SMRT	2019-11-08T00:00:00Z	BXleaves	SRP161865	PRJNA491378	leaves	m54061_170907_204946	China	Asia	China:Zhengzhou	Plant	BX	young leaves	45	N. tabacum BX	BX
SRR8051536	RNA-Seq	1753	8065966216	SAMN10237454	2055681545	UNIVERSITY OF GOERGIA	public	sra	gs,ncbi,s3	gs.US,ncbi.public,s3.us-east-1	SRX4881221	Sequel	SINGLE	RANDOM	TRANSCRIPTOMIC	Nicotiana tabacum	PACBIO_SMRT	2019-11-08T00:00:00Z	K326leaves	SRP161865	PRJNA491378	leaves	m54139_170902_010556	China	Asia	China:Zhengzhou	Plant	K326	young leaves	45	N. tabacum K326	k326
SRR8051537	RNA-Seq	1918	13695351543	SAMN10237454	3486651877	UNIVERSITY OF GOERGIA	public	sra	gs,ncbi,s3	gs.US,ncbi.public,s3.us-east-1	SRX4881220	Sequel	SINGLE	RANDOM	TRANSCRIPTOMIC	Nicotiana tabacum	PACBIO_SMRT	2019-11-08T00:00:00Z	K326leaves	SRP161865	PRJNA491378	leaves	m54139_180718_011342	China	Asia	China:Zhengzhou	Plant	K326	young leaves	45	N. tabacum K326	k326
SRR7205249	RNA-Seq	200	12328072400	SAMN09240490	7437713248	NORTH CAROLINA STATE UNIVERSITY	public	sra	gs,ncbi,s3	gs.US,ncbi.public,s3.us-east-1	SRX4114248	Illumina HiSeq 2500	PAIRED	unspecified	TRANSCRIPTOMIC	Nicotiana tabacum	ILLUMINA	2018-05-23T00:00:00Z	VAM_100PE	SRP148727	PRJNA472668	leaf	VAMRNA_F	USA	North America	USA	Plant	TI 1406		3m															room temp
SRR7205250	RNA-Seq	200	11600830000	SAMN09240489	6979054095	NORTH CAROLINA STATE UNIVERSITY	public	sra	gs,ncbi,s3	gs.US,ncbi.public,s3.us-east-1	SRX4114247	Illumina HiSeq 2500	PAIRED	unspecified	TRANSCRIPTOMIC	Nicotiana tabacum	ILLUMINA	2018-05-23T00:00:00Z	K326va_100PE	SRP148727	PRJNA472668	leaf	K326vaRNA_F	USA	North America	USA	Plant	K326-va		3m															room temp
SRR7205251	RNA-Seq	200	6056886600	SAMN09240488	3655218191	NORTH CAROLINA STATE UNIVERSITY	public	sra	gs,ncbi,s3	gs.US,ncbi.public,s3.us-east-1	SRX4114246	Illumina HiSeq 2500	PAIRED	unspecified	TRANSCRIPTOMIC	Nicotiana tabacum	ILLUMINA	2018-05-23T00:00:00Z	K326_100PE	SRP148727	PRJNA472668	leaf	K326RNA_F	USA	North America	USA	Plant	K326		3m															room temp
SRR6865109	RNA-Seq	50	287169050	SAMN08729518	120178056	GEO	public	sra	gs,ncbi,s3	gs.US,ncbi.public,s3.us-east-1	SRX3808544	Illumina HiSeq 2500	SINGLE	cDNA	TRANSCRIPTOMIC	Nicotiana tabacum	ILLUMINA	2018-09-13T00:00:00Z	GSM3048603	SRP135938	PRJNA438824												GSM3048603	cell suspension	H2O							BY-2	15min
SRR6865110	RNA-Seq	50	265961800	SAMN08729517	110928128	GEO	public	sra	gs,ncbi,s3	gs.US,ncbi.public,s3.us-east-1	SRX3808545	Illumina HiSeq 2500	SINGLE	cDNA	TRANSCRIPTOMIC	Nicotiana tabacum	ILLUMINA	2018-09-13T00:00:00Z	GSM3048604	SRP135938	PRJNA438824												GSM3048604	cell suspension	H2O							BY-2	15min
SRR6865111	RNA-Seq	50	281852050	SAMN08729516	117745509	GEO	public	sra	gs,ncbi,s3	gs.US,ncbi.public,s3.us-east-1	SRX3808546	Illumina HiSeq 2500	SINGLE	cDNA	TRANSCRIPTOMIC	Nicotiana tabacum	ILLUMINA	2018-09-13T00:00:00Z	GSM3048605	SRP135938	PRJNA438824												GSM3048605	cell suspension	H2O							BY-2	15min
SRR6865112	RNA-Seq	50	407997200	SAMN08729515	171193905	GEO	public	sra	gs,ncbi,s3	gs.US,ncbi.public,s3.us-east-1	SRX3808547	Illumina HiSeq 2500	SINGLE	cDNA	TRANSCRIPTOMIC	Nicotiana tabacum	ILLUMINA	2018-09-13T00:00:00Z	GSM3048606	SRP135938	PRJNA438824												GSM3048606	cell suspension	NAG6							BY-2	15min
SRR6865113	RNA-Seq	50	297165550	SAMN08729514	124053956	GEO	public	sra	gs,ncbi,s3	gs.US,ncbi.public,s3.us-east-1	SRX3808548	Illumina HiSeq 2500	SINGLE	cDNA	TRANSCRIPTOMIC	Nicotiana tabacum	ILLUMINA	2018-09-13T00:00:00Z	GSM3048607	SRP135938	PRJNA438824												GSM3048607	cell suspension	NAG6							BY-2	15min
SRR6865114	RNA-Seq	50	372383850	SAMN08729513	155640155	GEO	public	sra	gs,ncbi,s3	gs.US,ncbi.public,s3.us-east-1	SRX3808549	Illumina HiSeq 2500	SINGLE	cDNA	TRANSCRIPTOMIC	Nicotiana tabacum	ILLUMINA	2018-09-13T00:00:00Z	GSM3048608	SRP135938	PRJNA438824												GSM3048608	cell suspension	MpChi+NAG6							BY-2	15min
SRR6865115	RNA-Seq	50	345374450	SAMN08729512	144506763	GEO	public	sra	gs,ncbi,s3	gs.US,ncbi.public,s3.us-east-1	SRX3808550	Illumina HiSeq 2500	SINGLE	cDNA	TRANSCRIPTOMIC	Nicotiana tabacum	ILLUMINA	2018-09-13T00:00:00Z	GSM3048609	SRP135938	PRJNA438824												GSM3048609	cell suspension	MpChi+NAG6							BY-2	15min
SRR6865116	RNA-Seq	50	355756050	SAMN08729511	148053596	GEO	public	sra	gs,ncbi,s3	gs.US,ncbi.public,s3.us-east-1	SRX3808551	Illumina HiSeq 2500	SINGLE	cDNA	TRANSCRIPTOMIC	Nicotiana tabacum	ILLUMINA	2018-09-13T00:00:00Z	GSM3048610	SRP135938	PRJNA438824												GSM3048610	cell suspension	MpChi+NAG6							BY-2	15min
SRR6865117	RNA-Seq	50	165847450	SAMN08729564	68976414	GEO	public	sra	gs,ncbi,s3	gs.US,ncbi.public,s3.us-east-1	SRX3808552	Illumina HiSeq 2500	SINGLE	cDNA	TRANSCRIPTOMIC	Nicotiana tabacum	ILLUMINA	2018-09-13T00:00:00Z	GSM3048611	SRP135938	PRJNA438824												GSM3048611	cell suspension	MpChi							BY-2	15min
SRR6865118	RNA-Seq	50	226884400	SAMN08729563	94569862	GEO	public	sra	gs,ncbi,s3	gs.US,ncbi.public,s3.us-east-1	SRX3808553	Illumina HiSeq 2500	SINGLE	cDNA	TRANSCRIPTOMIC	Nicotiana tabacum	ILLUMINA	2018-09-13T00:00:00Z	GSM3048612	SRP135938	PRJNA438824												GSM3048612	cell suspension	MpChi							BY-2	15min
SRR6865119	RNA-Seq	50	459512650	SAMN08729562	192814884	GEO	public	sra	gs,ncbi,s3	gs.US,ncbi.public,s3.us-east-1	SRX3808554	Illumina HiSeq 2500	SINGLE	cDNA	TRANSCRIPTOMIC	Nicotiana tabacum	ILLUMINA	2018-09-13T00:00:00Z	GSM3048613	SRP135938	PRJNA438824												GSM3048613	cell suspension	MpChi							BY-2	15min
SRR6865120	RNA-Seq	50	378003600	SAMN08729561	157889535	GEO	public	sra	gs,ncbi,s3	gs.US,ncbi.public,s3.us-east-1	SRX3808555	Illumina HiSeq 2500	SINGLE	cDNA	TRANSCRIPTOMIC	Nicotiana tabacum	ILLUMINA	2018-09-13T00:00:00Z	GSM3048614	SRP135938	PRJNA438824												GSM3048614	cell suspension	H2O							BY-2	60min
SRR6865121	RNA-Seq	50	297996100	SAMN08729560	123973616	GEO	public	sra	gs,ncbi,s3	gs.US,ncbi.public,s3.us-east-1	SRX3808556	Illumina HiSeq 2500	SINGLE	cDNA	TRANSCRIPTOMIC	Nicotiana tabacum	ILLUMINA	2018-09-13T00:00:00Z	GSM3048615	SRP135938	PRJNA438824												GSM3048615	cell suspension	H2O							BY-2	60min
SRR6865122	RNA-Seq	50	271965350	SAMN08729559	113571172	GEO	public	sra	gs,ncbi,s3	gs.US,ncbi.public,s3.us-east-1	SRX3808557	Illumina HiSeq 2500	SINGLE	cDNA	TRANSCRIPTOMIC	Nicotiana tabacum	ILLUMINA	2018-09-13T00:00:00Z	GSM3048616	SRP135938	PRJNA438824												GSM3048616	cell suspension	H2O							BY-2	60min
SRR6865123	RNA-Seq	50	400343200	SAMN08729558	166746732	GEO	public	sra	gs,ncbi,s3	gs.US,ncbi.public,s3.us-east-1	SRX3808558	Illumina HiSeq 2500	SINGLE	cDNA	TRANSCRIPTOMIC	Nicotiana tabacum	ILLUMINA	2018-09-13T00:00:00Z	GSM3048617	SRP135938	PRJNA438824												GSM3048617	cell suspension	NAG6							BY-2	60min
SRR6865124	RNA-Seq	50	396759150	SAMN08729557	166806008	GEO	public	sra	gs,ncbi,s3	gs.US,ncbi.public,s3.us-east-1	SRX3808559	Illumina HiSeq 2500	SINGLE	cDNA	TRANSCRIPTOMIC	Nicotiana tabacum	ILLUMINA	2018-09-13T00:00:00Z	GSM3048618	SRP135938	PRJNA438824												GSM3048618	cell suspension	NAG6							BY-2	60min
SRR6865125	RNA-Seq	50	201606800	SAMN08729556	84637045	GEO	public	sra	gs,ncbi,s3	gs.US,ncbi.public,s3.us-east-1	SRX3808560	Illumina HiSeq 2500	SINGLE	cDNA	TRANSCRIPTOMIC	Nicotiana tabacum	ILLUMINA	2018-09-13T00:00:00Z	GSM3048619	SRP135938	PRJNA438824												GSM3048619	cell suspension	NAG6							BY-2	60min
SRR6865126	RNA-Seq	50	289032750	SAMN08729555	121389265	GEO	public	sra	gs,ncbi,s3	gs.US,ncbi.public,s3.us-east-1	SRX3808561	Illumina HiSeq 2500	SINGLE	cDNA	TRANSCRIPTOMIC	Nicotiana tabacum	ILLUMINA	2018-09-13T00:00:00Z	GSM3048620	SRP135938	PRJNA438824												GSM3048620	cell suspension	MpChi+NAG6							BY-2	60min
SRR6865127	RNA-Seq	50	143886000	SAMN08729554	60875594	GEO	public	sra	gs,ncbi,s3	gs.US,ncbi.public,s3.us-east-1	SRX3808562	Illumina HiSeq 2500	SINGLE	cDNA	TRANSCRIPTOMIC	Nicotiana tabacum	ILLUMINA	2018-09-13T00:00:00Z	GSM3048621	SRP135938	PRJNA438824												GSM3048621	cell suspension	MpChi+NAG6							BY-2	60min
SRR6865128	RNA-Seq	50	331846400	SAMN08729553	139339641	GEO	public	sra	gs,ncbi,s3	gs.US,ncbi.public,s3.us-east-1	SRX3808563	Illumina HiSeq 2500	SINGLE	cDNA	TRANSCRIPTOMIC	Nicotiana tabacum	ILLUMINA	2018-09-13T00:00:00Z	GSM3048622	SRP135938	PRJNA438824												GSM3048622	cell suspension	MpChi+NAG6							BY-2	60min
SRR6865129	RNA-Seq	50	416422450	SAMN08729552	174334031	GEO	public	sra	gs,ncbi,s3	gs.US,ncbi.public,s3.us-east-1	SRX3808564	Illumina HiSeq 2500	SINGLE	cDNA	TRANSCRIPTOMIC	Nicotiana tabacum	ILLUMINA	2018-09-13T00:00:00Z	GSM3048623	SRP135938	PRJNA438824												GSM3048623	cell suspension	MpChi							BY-2	60min
SRR6865130	RNA-Seq	50	273750550	SAMN08729551	115296160	GEO	public	sra	gs,ncbi,s3	gs.US,ncbi.public,s3.us-east-1	SRX3808565	Illumina HiSeq 2500	SINGLE	cDNA	TRANSCRIPTOMIC	Nicotiana tabacum	ILLUMINA	2018-09-13T00:00:00Z	GSM3048624	SRP135938	PRJNA438824												GSM3048624	cell suspension	MpChi							BY-2	60min
SRR6865131	RNA-Seq	50	393517700	SAMN08729550	165309885	GEO	public	sra	gs,ncbi,s3	gs.US,ncbi.public,s3.us-east-1	SRX3808566	Illumina HiSeq 2500	SINGLE	cDNA	TRANSCRIPTOMIC	Nicotiana tabacum	ILLUMINA	2018-09-13T00:00:00Z	GSM3048625	SRP135938	PRJNA438824												GSM3048625	cell suspension	MpChi							BY-2	60min
SRR6865132	RNA-Seq	50	363325950	SAMN08729549	152721555	GEO	public	sra	gs,ncbi,s3	gs.US,ncbi.public,s3.us-east-1	SRX3808567	Illumina HiSeq 2500	SINGLE	cDNA	TRANSCRIPTOMIC	Nicotiana tabacum	ILLUMINA	2018-09-13T00:00:00Z	GSM3048626	SRP135938	PRJNA438824												GSM3048626	cell suspension	H2O							BY-2	120min
SRR6865133	RNA-Seq	50	301750150	SAMN08729548	126403963	GEO	public	sra	gs,ncbi,s3	gs.US,ncbi.public,s3.us-east-1	SRX3808568	Illumina HiSeq 2500	SINGLE	cDNA	TRANSCRIPTOMIC	Nicotiana tabacum	ILLUMINA	2018-09-13T00:00:00Z	GSM3048627	SRP135938	PRJNA438824												GSM3048627	cell suspension	H2O							BY-2	120min
SRR6865134	RNA-Seq	50	307562800	SAMN08729547	128997850	GEO	public	sra	gs,ncbi,s3	gs.US,ncbi.public,s3.us-east-1	SRX3808569	Illumina HiSeq 2500	SINGLE	cDNA	TRANSCRIPTOMIC	Nicotiana tabacum	ILLUMINA	2018-09-13T00:00:00Z	GSM3048628	SRP135938	PRJNA438824												GSM3048628	cell suspension	H2O							BY-2	120min
SRR6865135	RNA-Seq	50	271673400	SAMN08729546	114699178	GEO	public	sra	gs,ncbi,s3	gs.US,ncbi.public,s3.us-east-1	SRX3808570	Illumina HiSeq 2500	SINGLE	cDNA	TRANSCRIPTOMIC	Nicotiana tabacum	ILLUMINA	2018-09-13T00:00:00Z	GSM3048629	SRP135938	PRJNA438824												GSM3048629	cell suspension	NAG6							BY-2	120min
SRR6865136	RNA-Seq	50	245025400	SAMN08729545	102842918	GEO	public	sra	gs,ncbi,s3	gs.US,ncbi.public,s3.us-east-1	SRX3808571	Illumina HiSeq 2500	SINGLE	cDNA	TRANSCRIPTOMIC	Nicotiana tabacum	ILLUMINA	2018-09-13T00:00:00Z	GSM3048630	SRP135938	PRJNA438824												GSM3048630	cell suspension	NAG6							BY-2	120min
SRR6865137	RNA-Seq	50	173210300	SAMN08729544	72307239	GEO	public	sra	gs,ncbi,s3	gs.US,ncbi.public,s3.us-east-1	SRX3808572	Illumina HiSeq 2500	SINGLE	cDNA	TRANSCRIPTOMIC	Nicotiana tabacum	ILLUMINA	2018-09-13T00:00:00Z	GSM3048631	SRP135938	PRJNA438824												GSM3048631	cell suspension	NAG6							BY-2	120min
SRR6865138	RNA-Seq	50	332912300	SAMN08729543	140099916	GEO	public	sra	gs,ncbi,s3	gs.US,ncbi.public,s3.us-east-1	SRX3808573	Illumina HiSeq 2500	SINGLE	cDNA	TRANSCRIPTOMIC	Nicotiana tabacum	ILLUMINA	2018-09-13T00:00:00Z	GSM3048632	SRP135938	PRJNA438824												GSM3048632	cell suspension	MpChi+NAG6							BY-2	120min
SRR6865139	RNA-Seq	50	276171150	SAMN08729542	115832536	GEO	public	sra	gs,ncbi,s3	gs.US,ncbi.public,s3.us-east-1	SRX3808574	Illumina HiSeq 2500	SINGLE	cDNA	TRANSCRIPTOMIC	Nicotiana tabacum	ILLUMINA	2018-09-13T00:00:00Z	GSM3048633	SRP135938	PRJNA438824												GSM3048633	cell suspension	MpChi+NAG6							BY-2	120min
SRR6865140	RNA-Seq	50	578449900	SAMN08729541	243326640	GEO	public	sra	gs,ncbi,s3	gs.US,ncbi.public,s3.us-east-1	SRX3808575	Illumina HiSeq 2500	SINGLE	cDNA	TRANSCRIPTOMIC	Nicotiana tabacum	ILLUMINA	2018-09-13T00:00:00Z	GSM3048634	SRP135938	PRJNA438824												GSM3048634	cell suspension	MpChi+NAG6							BY-2	120min
SRR6865141	RNA-Seq	50	303359400	SAMN08729540	127229883	GEO	public	sra	gs,ncbi,s3	gs.US,ncbi.public,s3.us-east-1	SRX3808576	Illumina HiSeq 2500	SINGLE	cDNA	TRANSCRIPTOMIC	Nicotiana tabacum	ILLUMINA	2018-09-13T00:00:00Z	GSM3048635	SRP135938	PRJNA438824												GSM3048635	cell suspension	MpChi							BY-2	120min
SRR6865142	RNA-Seq	50	373359000	SAMN08729539	157190129	GEO	public	sra	gs,ncbi,s3	gs.US,ncbi.public,s3.us-east-1	SRX3808577	Illumina HiSeq 2500	SINGLE	cDNA	TRANSCRIPTOMIC	Nicotiana tabacum	ILLUMINA	2018-09-13T00:00:00Z	GSM3048636	SRP135938	PRJNA438824												GSM3048636	cell suspension	MpChi							BY-2	120min
SRR6865143	RNA-Seq	50	290832750	SAMN08729538	123090964	GEO	public	sra	gs,ncbi,s3	gs.US,ncbi.public,s3.us-east-1	SRX3808578	Illumina HiSeq 2500	SINGLE	cDNA	TRANSCRIPTOMIC	Nicotiana tabacum	ILLUMINA	2018-09-13T00:00:00Z	GSM3048637	SRP135938	PRJNA438824												GSM3048637	cell suspension	MpChi							BY-2	120min
SRR6865144	RNA-Seq	50	100060650	SAMN08729537	42247291	GEO	public	sra	gs,ncbi,s3	gs.US,ncbi.public,s3.us-east-1	SRX3808579	Illumina HiSeq 2500	SINGLE	cDNA	TRANSCRIPTOMIC	Nicotiana tabacum	ILLUMINA	2018-09-13T00:00:00Z	GSM3048638	SRP135938	PRJNA438824												GSM3048638	cell suspension	H2O							BY-2	180min
SRR6865145	RNA-Seq	50	179772600	SAMN08729536	75519966	GEO	public	sra	gs,ncbi,s3	gs.US,ncbi.public,s3.us-east-1	SRX3808580	Illumina HiSeq 2500	SINGLE	cDNA	TRANSCRIPTOMIC	Nicotiana tabacum	ILLUMINA	2018-09-13T00:00:00Z	GSM3048639	SRP135938	PRJNA438824												GSM3048639	cell suspension	H2O							BY-2	180min
SRR6865146	RNA-Seq	50	381416250	SAMN08729535	160432420	GEO	public	sra	gs,ncbi,s3	gs.US,ncbi.public,s3.us-east-1	SRX3808581	Illumina HiSeq 2500	SINGLE	cDNA	TRANSCRIPTOMIC	Nicotiana tabacum	ILLUMINA	2018-09-13T00:00:00Z	GSM3048640	SRP135938	PRJNA438824												GSM3048640	cell suspension	H2O							BY-2	180min
SRR6865147	RNA-Seq	50	396920900	SAMN08729534	167667316	GEO	public	sra	gs,ncbi,s3	gs.US,ncbi.public,s3.us-east-1	SRX3808582	Illumina HiSeq 2500	SINGLE	cDNA	TRANSCRIPTOMIC	Nicotiana tabacum	ILLUMINA	2018-09-13T00:00:00Z	GSM3048641	SRP135938	PRJNA438824												GSM3048641	cell suspension	NAG6							BY-2	180min
SRR6865148	RNA-Seq	50	648756550	SAMN08729533	271782237	GEO	public	sra	gs,ncbi,s3	gs.US,ncbi.public,s3.us-east-1	SRX3808583	Illumina HiSeq 2500	SINGLE	cDNA	TRANSCRIPTOMIC	Nicotiana tabacum	ILLUMINA	2018-09-13T00:00:00Z	GSM3048642	SRP135938	PRJNA438824												GSM3048642	cell suspension	NAG6							BY-2	180min
SRR6865149	RNA-Seq	50	291365550	SAMN08729532	121946737	GEO	public	sra	gs,ncbi,s3	gs.US,ncbi.public,s3.us-east-1	SRX3808584	Illumina HiSeq 2500	SINGLE	cDNA	TRANSCRIPTOMIC	Nicotiana tabacum	ILLUMINA	2018-09-13T00:00:00Z	GSM3048643	SRP135938	PRJNA438824												GSM3048643	cell suspension	NAG6							BY-2	180min
SRR6865150	RNA-Seq	50	425103500	SAMN08729531	177973400	GEO	public	sra	gs,ncbi,s3	gs.US,ncbi.public,s3.us-east-1	SRX3808585	Illumina HiSeq 2500	SINGLE	cDNA	TRANSCRIPTOMIC	Nicotiana tabacum	ILLUMINA	2018-09-13T00:00:00Z	GSM3048644	SRP135938	PRJNA438824												GSM3048644	cell suspension	MpChi+NAG6							BY-2	180min
SRR6865151	RNA-Seq	50	204820100	SAMN08729530	86438229	GEO	public	sra	gs,ncbi,s3	gs.US,ncbi.public,s3.us-east-1	SRX3808586	Illumina HiSeq 2500	SINGLE	cDNA	TRANSCRIPTOMIC	Nicotiana tabacum	ILLUMINA	2018-09-13T00:00:00Z	GSM3048645	SRP135938	PRJNA438824												GSM3048645	cell suspension	MpChi+NAG6							BY-2	180min
SRR6865152	RNA-Seq	50	238947550	SAMN08729529	100118916	GEO	public	sra	gs,ncbi,s3	gs.US,ncbi.public,s3.us-east-1	SRX3808587	Illumina HiSeq 2500	SINGLE	cDNA	TRANSCRIPTOMIC	Nicotiana tabacum	ILLUMINA	2018-09-13T00:00:00Z	GSM3048646	SRP135938	PRJNA438824												GSM3048646	cell suspension	MpChi+NAG6							BY-2	180min
SRR6865153	RNA-Seq	50	370586450	SAMN08729528	154714196	GEO	public	sra	gs,ncbi,s3	gs.US,ncbi.public,s3.us-east-1	SRX3808588	Illumina HiSeq 2500	SINGLE	cDNA	TRANSCRIPTOMIC	Nicotiana tabacum	ILLUMINA	2018-09-13T00:00:00Z	GSM3048647	SRP135938	PRJNA438824												GSM3048647	cell suspension	MpChi							BY-2	180min
SRR6865154	RNA-Seq	50	556567000	SAMN08729527	233539364	GEO	public	sra	gs,ncbi,s3	gs.US,ncbi.public,s3.us-east-1	SRX3808589	Illumina HiSeq 2500	SINGLE	cDNA	TRANSCRIPTOMIC	Nicotiana tabacum	ILLUMINA	2018-09-13T00:00:00Z	GSM3048648	SRP135938	PRJNA438824												GSM3048648	cell suspension	MpChi							BY-2	180min
SRR6865155	RNA-Seq	50	182556800	SAMN08729526	76524693	GEO	public	sra	gs,ncbi,s3	gs.US,ncbi.public,s3.us-east-1	SRX3808590	Illumina HiSeq 2500	SINGLE	cDNA	TRANSCRIPTOMIC	Nicotiana tabacum	ILLUMINA	2018-09-13T00:00:00Z	GSM3048649	SRP135938	PRJNA438824												GSM3048649	cell suspension	MpChi							BY-2	180min
SRR6865156	RNA-Seq	50	301086350	SAMN08729525	127282047	GEO	public	sra	gs,ncbi,s3	gs.US,ncbi.public,s3.us-east-1	SRX3808591	Illumina HiSeq 2500	SINGLE	cDNA	TRANSCRIPTOMIC	Nicotiana tabacum	ILLUMINA	2018-09-13T00:00:00Z	GSM3048650	SRP135938	PRJNA438824												GSM3048650	cell suspension	No treatment							BY-2	0min
SRR6865157	RNA-Seq	50	407453550	SAMN08729524	171581992	GEO	public	sra	gs,ncbi,s3	gs.US,ncbi.public,s3.us-east-1	SRX3808592	Illumina HiSeq 2500	SINGLE	cDNA	TRANSCRIPTOMIC	Nicotiana tabacum	ILLUMINA	2018-09-13T00:00:00Z	GSM3048651	SRP135938	PRJNA438824												GSM3048651	cell suspension	No treatment							BY-2	0min
SRR6865158	RNA-Seq	50	387994650	SAMN08729523	163666974	GEO	public	sra	gs,ncbi,s3	gs.US,ncbi.public,s3.us-east-1	SRX3808593	Illumina HiSeq 2500	SINGLE	cDNA	TRANSCRIPTOMIC	Nicotiana tabacum	ILLUMINA	2018-09-13T00:00:00Z	GSM3048652	SRP135938	PRJNA438824												GSM3048652	cell suspension	No treatment							BY-2	0min
SRR6865159	RNA-Seq	50	161546300	SAMN08729522	69113001	GEO	public	sra	gs,ncbi,s3	gs.US,ncbi.public,s3.us-east-1	SRX3808594	Illumina HiSeq 2500	SINGLE	cDNA	TRANSCRIPTOMIC	Nicotiana tabacum	ILLUMINA	2018-09-13T00:00:00Z	GSM3048653	SRP135938	PRJNA438824												GSM3048653	cell suspension	NAG6							BY-2	15min
SRR6865160	RNA-Seq	50	198791700	SAMN08729521	83800682	GEO	public	sra	gs,ncbi,s3	gs.US,ncbi.public,s3.us-east-1	SRX3808595	Illumina HiSeq 2500	SINGLE	cDNA	TRANSCRIPTOMIC	Nicotiana tabacum	ILLUMINA	2018-09-13T00:00:00Z	GSM3048654	SRP135938	PRJNA438824												GSM3048654	cell suspension	NAG6							BY-2	15min
SRR6865161	RNA-Seq	50	218808450	SAMN08729520	92088362	GEO	public	sra	gs,ncbi,s3	gs.US,ncbi.public,s3.us-east-1	SRX3808596	Illumina HiSeq 2500	SINGLE	cDNA	TRANSCRIPTOMIC	Nicotiana tabacum	ILLUMINA	2018-09-13T00:00:00Z	GSM3048655	SRP135938	PRJNA438824												GSM3048655	cell suspension	NAG6							BY-2	15min
SRR6865162	RNA-Seq	50	123008750	SAMN08729519	52042358	GEO	public	sra	gs,ncbi,s3	gs.US,ncbi.public,s3.us-east-1	SRX3808597	Illumina HiSeq 2500	SINGLE	cDNA	TRANSCRIPTOMIC	Nicotiana tabacum	ILLUMINA	2018-09-13T00:00:00Z	GSM3048656	SRP135938	PRJNA438824												GSM3048656	cell suspension	NAG6							BY-2	15min
SRR7719063	RNA-Seq	300	6164422800	SAMN09862161	2304346212	KUNMING INSTITUTE OF BOTANY, CHINESE ACADEMY OF SCIENCES	public	sra	gs,ncbi,s3	gs.US,ncbi.public,s3.us-east-1	SRX4576007	HiSeq X Ten	PAIRED	RANDOM	TRANSCRIPTOMIC	Nicotiana tabacum	ILLUMINA	2018-08-19T00:00:00Z	o27	SRP158343	PRJNA486679	tobacum leaves	LIB_o27	China	Asia	China: Kunming\, Yunnan	Plant		tobacum leaves		WT	Kunming			WT tobacco parasited by dodder and harvest the tobacco leaves rep3		2017
SRR7719065	RNA-Seq	300	6110483400	SAMN09862155	2298203517	KUNMING INSTITUTE OF BOTANY, CHINESE ACADEMY OF SCIENCES	public	sra	gs,ncbi,s3	gs.US,ncbi.public,s3.us-east-1	SRX4576005	HiSeq X Ten	PAIRED	RANDOM	TRANSCRIPTOMIC	Nicotiana tabacum	ILLUMINA	2018-08-19T00:00:00Z	o22	SRP158343	PRJNA486679	tobacum leaves	LIB_o22	China	Asia	China: Kunming\, Yunnan	Plant		tobacum leaves		AOC	Kunming			AOC tobacco parasited by dodder and harvest the tobacco leaves rep3		2017
SRR7719067	RNA-Seq	300	5791831800	SAMN09862153	2158647349	KUNMING INSTITUTE OF BOTANY, CHINESE ACADEMY OF SCIENCES	public	sra	gs,ncbi,s3	gs.US,ncbi.public,s3.us-east-1	SRX4576003	HiSeq X Ten	PAIRED	RANDOM	TRANSCRIPTOMIC	Nicotiana tabacum	ILLUMINA	2018-08-19T00:00:00Z	o25-1	SRP158343	PRJNA486679	tobacum leaves	LIB_o25-1	China	Asia	China: Kunming\, Yunnan	Plant		tobacum leaves		AOC	Kunming			AOC tobacco parasited by dodder and harvest the tobacco leaves rep1		2017
SRR7719069	RNA-Seq	300	6450206100	SAMN09862159	2454299805	KUNMING INSTITUTE OF BOTANY, CHINESE ACADEMY OF SCIENCES	public	sra	gs,ncbi,s3	gs.US,ncbi.public,s3.us-east-1	SRX4576001	HiSeq X Ten	PAIRED	RANDOM	TRANSCRIPTOMIC	Nicotiana tabacum	ILLUMINA	2018-08-19T00:00:00Z	k41	SRP158343	PRJNA486679	tobacum leaves	LIB_k41	China	Asia	China: Kunming\, Yunnan	Plant		tobacum leaves		AOC	Kunming			S.litura pretreated on dodder for 48 hours and harvest the AOC tobacco leaves rep1		2017
SRR7719071	RNA-Seq	300	5352941700	SAMN09862157	2106751134	KUNMING INSTITUTE OF BOTANY, CHINESE ACADEMY OF SCIENCES	public	sra	gs,ncbi,s3	gs.US,ncbi.public,s3.us-east-1	SRX4575999	HiSeq X Ten	PAIRED	RANDOM	TRANSCRIPTOMIC	Nicotiana tabacum	ILLUMINA	2018-08-19T00:00:00Z	k44	SRP158343	PRJNA486679	tobacum leaves	LIB_k44	China	Asia	China: Kunming\, Yunnan	Plant		tobacum leaves		AOC	Kunming			S.litura pretreated on dodder for 48 hours and harvest the AOC tobacco leaves rep2		2017
SRR7719074	RNA-Seq	300	6362467500	SAMN09862164	2367946837	KUNMING INSTITUTE OF BOTANY, CHINESE ACADEMY OF SCIENCES	public	sra	gs,ncbi,s3	gs.US,ncbi.public,s3.us-east-1	SRX4575996	HiSeq X Ten	PAIRED	RANDOM	TRANSCRIPTOMIC	Nicotiana tabacum	ILLUMINA	2018-08-19T00:00:00Z	o18	SRP158343	PRJNA486679	tobacum leaves	LIB_o18	China	Asia	China: Kunming\, Yunnan	Plant		tobacum leaves		WT	Kunming			S.litura pretreated on dodder for 48 hours and harvest the WT tobacco leaves rep3		2017
SRR6148780	RNA-Seq	298	7566065886	SAMN07632940	3860946933	SICHUAN ACADEMY OF FORESTRY	public	sra	gs,ncbi,s3	gs.US,ncbi.public,s3.us-east-1	SRX3177728	Illumina HiSeq 2000	PAIRED	cDNA	TRANSCRIPTOMIC	Nicotiana tabacum	ILLUMINA	2017-10-12T00:00:00Z	s12	SRP117299	PRJNA406854	leaf		China	Asia	China: Chengdu	Plant		6 leaf			oeJczfp2
SRR6149183	RNA-Seq	298	7288372956	SAMN07632938	3732527743	SICHUAN ACADEMY OF FORESTRY	public	sra	gs,ncbi,s3	gs.US,ncbi.public,s3.us-east-1	SRX3177727	Illumina HiSeq 2000	PAIRED	cDNA	TRANSCRIPTOMIC	Nicotiana tabacum	ILLUMINA	2017-10-16T00:00:00Z	s14	SRP117299	PRJNA406854	leaf		China	Asia	China: Chengdu	Plant		6 leaf			wt2
SRR6149304	RNA-Seq	298	6672867924	SAMN07632937	3387340676	SICHUAN ACADEMY OF FORESTRY	public	sra	gs,ncbi,s3	gs.US,ncbi.public,s3.us-east-1	SRX3177726	Illumina HiSeq 2000	PAIRED	cDNA	TRANSCRIPTOMIC	Nicotiana tabacum	ILLUMINA	2017-10-16T00:00:00Z	s13	SRP117299	PRJNA406854	leaf		China	Asia	China: Chengdu	Plant		6 leaf			wt1
SRR924285	RNA-Seq	180	5910000300	SAMN02217015	3507386767	BEIJING NORMAL UNIVERSITY	public	sra	gs,ncbi,s3	gs.US,ncbi.public,s3.us-east-1	SRX316946	Illumina HiSeq 2000	PAIRED	RANDOM	TRANSCRIPTOMIC	Nicotiana tabacum	ILLUMINA	2015-07-22T00:00:00Z	R1	SRP026451	PRJNA210008			China	Asia	China		Bright Yellow-2	logarithmic phase								2010-09-01	cell culture			BY-2
SRR924313	RNA-Seq	180	5910000300	SAMN02217020	3450548359	BEIJING NORMAL UNIVERSITY	public	sra	gs,ncbi,s3	gs.US,ncbi.public,s3.us-east-1	SRX317021	Illumina HiSeq 2000	PAIRED	RANDOM	TRANSCRIPTOMIC	Nicotiana tabacum	ILLUMINA	2015-07-22T00:00:00Z	R2	SRP026451	PRJNA210008			China	Asia	China		Bright Yellow-2	logarithmic phase								2010-09-01	cell culture			BY-2
SRR252654	RNA-Seq	35	128257535	SAMN00623003	68732676	GEO	public	sra	gs,ncbi,s3	gs.US,ncbi.public,s3.us-east-1	SRX072820	Illumina Genome Analyzer II	SINGLE	other	TRANSCRIPTOMIC	Nicotiana tabacum	ILLUMINA	2017-09-01T00:00:00Z	GSM738857	SRP007003	PRJNA140927	leaves	GSM738857: Tobacco_Mock inoculated					NC89					GSM738857	Tobacco leaves
SRR252655	RNA-Seq	35	130462535	SAMN00623004	70189255	GEO	public	sra	gs,ncbi,s3	gs.US,ncbi.public,s3.us-east-1	SRX072821	Illumina Genome Analyzer II	SINGLE	other	TRANSCRIPTOMIC	Nicotiana tabacum	ILLUMINA	2017-09-01T00:00:00Z	GSM738858	SRP007003	PRJNA140927	leaves	GSM738858: Tobacco_TYLCCNV infected					NC89					GSM738858	Tobacco leaves
SRR252656	RNA-Seq	35	123480000	SAMN00623005	67950384	GEO	public	sra	gs,ncbi,s3	gs.US,ncbi.public,s3.us-east-1	SRX072822	Illumina Genome Analyzer II	SINGLE	other	TRANSCRIPTOMIC	Nicotiana tabacum	ILLUMINA	2017-09-01T00:00:00Z	GSM738859	SRP007003	PRJNA140927	leaves	GSM738859: Tobacco_Whitefly infested					NC89					GSM738859	Tobacco leaves
SRR252657	RNA-Seq	35	126297500	SAMN00623006	70566498	GEO	public	sra	gs,ncbi,s3	gs.US,ncbi.public,s3.us-east-1	SRX072823	Illumina Genome Analyzer II	SINGLE	other	TRANSCRIPTOMIC	Nicotiana tabacum	ILLUMINA	2017-09-01T00:00:00Z	GSM738860	SRP007003	PRJNA140927	leaves	GSM738860: Tobacco_TYLCCNV and whitefly co-infested					NC89					GSM738860	Tobacco leaves
SRR1822320	RNA-Seq	180	4861733040	SAMN03349280	3334977024	YUNNAN NORMAL UNIVERSITY	public	sra	gs,ncbi,s3	gs.US,ncbi.public,s3.us-east-1	SRX885426	Illumina HiSeq 2000	PAIRED	PCR	TRANSCRIPTOMIC	Nicotiana tabacum	ILLUMINA	2015-03-30T00:00:00Z	Rwg20A	SRP055400	PRJNA275475	leaf and root	Gongming's Lab	China	Asia	China	Plant	Yun87	vigorous growing period
SRR2054344	RNA-Seq	49	288388569	SAMN03450831	203215607	YUNNAN NORMAL UNIVERSITY	public	sra	gs,ncbi,s3	gs.US,ncbi.public,s3.us-east-1	SRX1051813	Illumina HiSeq 2000	SINGLE	cDNA	TRANSCRIPTOMIC	Nicotiana tabacum	ILLUMINA	2015-06-06T00:00:00Z	Nicotiana tabacum Yun87,ROOT, HT1	SRP055400	PRJNA275475	root	ROOT_HT1	China	Asia	China	Plant	Yun87	vigorous growing stage						higher temperature\,20 days
SRR2054345	RNA-Seq	49	293377504	SAMN03450832	206601658	YUNNAN NORMAL UNIVERSITY	public	sra	gs,ncbi,s3	gs.US,ncbi.public,s3.us-east-1	SRX1051814	Illumina HiSeq 2000	SINGLE	cDNA	TRANSCRIPTOMIC	Nicotiana tabacum	ILLUMINA	2015-06-06T00:00:00Z	Nicotiana tabacum Yun87,ROOT, HT2	SRP055400	PRJNA275475	root	ROOT_HT2	China	Asia	China	Plant	Yun87	vigorous growing stage						higher temperature\,40 days
SRR2054346	RNA-Seq	49	301562660	SAMN03450833	204465640	YUNNAN NORMAL UNIVERSITY	public	sra	gs,ncbi,s3	gs.US,ncbi.public,s3.us-east-1	SRX1051815	Illumina HiSeq 2000	SINGLE	cDNA	TRANSCRIPTOMIC	Nicotiana tabacum	ILLUMINA	2015-06-06T00:00:00Z	Nicotiana tabacum Yun87,ROOT, HT3	SRP055400	PRJNA275475	root	ROOT_HT3	China	Asia	China	Plant	Yun87	vigorous growing stage						higher temperature\,60 days
SRR2054347	RNA-Seq	49	298657597	SAMN03450834	210659162	YUNNAN NORMAL UNIVERSITY	public	sra	gs,ncbi,s3	gs.US,ncbi.public,s3.us-east-1	SRX1051816	Illumina HiSeq 2000	SINGLE	cDNA	TRANSCRIPTOMIC	Nicotiana tabacum	ILLUMINA	2015-06-06T00:00:00Z	Nicotiana tabacum Yun87,ROOT, MT1	SRP055400	PRJNA275475	root	ROOT_MT1	China	Asia	China	Plant	Yun87	vigorous growing stage						medium temperature\,20 days
SRR2054348	RNA-Seq	49	310572927	SAMN03450835	219133672	YUNNAN NORMAL UNIVERSITY	public	sra	gs,ncbi,s3	gs.US,ncbi.public,s3.us-east-1	SRX1051817	Illumina HiSeq 2000	SINGLE	cDNA	TRANSCRIPTOMIC	Nicotiana tabacum	ILLUMINA	2015-06-06T00:00:00Z	Nicotiana tabacum Yun87,ROOT, MT2	SRP055400	PRJNA275475	root	ROOT_MT2	China	Asia	China	Plant	Yun87	vigorous growing stage						medium temperature\,40 days
SRR2054349	RNA-Seq	49	294853041	SAMN03450836	207559974	YUNNAN NORMAL UNIVERSITY	public	sra	gs,ncbi,s3	gs.US,ncbi.public,s3.us-east-1	SRX1051818	Illumina HiSeq 2000	SINGLE	cDNA	TRANSCRIPTOMIC	Nicotiana tabacum	ILLUMINA	2015-06-06T00:00:00Z	Nicotiana tabacum Yun87,ROOT, MT3	SRP055400	PRJNA275475	root	ROOT-MT3	China	Asia	China	Plant	Yun87	vigorous growing stage						medium temperature\,60 days
SRR2054350	RNA-Seq	49	302976457	SAMN03450837	213694397	YUNNAN NORMAL UNIVERSITY	public	sra	gs,ncbi,s3	gs.US,ncbi.public,s3.us-east-1	SRX1051819	Illumina HiSeq 2000	SINGLE	cDNA	TRANSCRIPTOMIC	Nicotiana tabacum	ILLUMINA	2015-06-06T00:00:00Z	Nicotiana tabacum Yun87,ROOT, LT1	SRP055400	PRJNA275475	root	ROOT_LT1	China	Asia	China	Plant	Yun87	vigorous growing stage						lower temperature\,20 days
SRR2054351	RNA-Seq	49	302592199	SAMN03450838	213690222	YUNNAN NORMAL UNIVERSITY	public	sra	gs,ncbi,s3	gs.US,ncbi.public,s3.us-east-1	SRX1051820	Illumina HiSeq 2000	SINGLE	cDNA	TRANSCRIPTOMIC	Nicotiana tabacum	ILLUMINA	2015-06-06T00:00:00Z	Nicotiana tabacum Yun87,ROOT, LT2	SRP055400	PRJNA275475	root	ROOT_LT2	China	Asia	China	Plant	Yun87	vigorous growing stage						lower temperature\,40 days
SRR2054352	RNA-Seq	49	307073641	SAMN03450839	216268386	YUNNAN NORMAL UNIVERSITY	public	sra	gs,ncbi,s3	gs.US,ncbi.public,s3.us-east-1	SRX1051821	Illumina HiSeq 2000	SINGLE	cDNA	TRANSCRIPTOMIC	Nicotiana tabacum	ILLUMINA	2015-06-06T00:00:00Z	Nicotiana tabacum Yun87,ROOT, LT3	SRP055400	PRJNA275475	root	ROOT_LT3	China	Asia	China	Plant	Yun87	vigorous growing stage						lower temperature\,60 days
SRR2054353	RNA-Seq	49	306627839	SAMN03450840	216734389	YUNNAN NORMAL UNIVERSITY	public	sra	gs,ncbi,s3	gs.US,ncbi.public,s3.us-east-1	SRX1051822	Illumina HiSeq 2000	SINGLE	cDNA	TRANSCRIPTOMIC	Nicotiana tabacum	ILLUMINA	2015-06-06T00:00:00Z	Nicotiana tabacum Yun87,LEAF, HT1	SRP055400	PRJNA275475	leaf	LEAF_HT1	China	Asia	China	Plant	Yun87	vigorous growing stage						higher temperature\,20 days
SRR2054354	RNA-Seq	49	308972097	SAMN03450841	217609036	YUNNAN NORMAL UNIVERSITY	public	sra	gs,ncbi,s3	gs.US,ncbi.public,s3.us-east-1	SRX1051823	Illumina HiSeq 2000	SINGLE	cDNA	TRANSCRIPTOMIC	Nicotiana tabacum	ILLUMINA	2015-06-06T00:00:00Z	Nicotiana tabacum Yun87,LEAF, HT2	SRP055400	PRJNA275475	leaf	LEAF_HT2	China	Asia	China	Plant	Yun87	vigorous growing stage						higher temperature\,40 days
SRR2054355	RNA-Seq	49	291667257	SAMN03450842	205807694	YUNNAN NORMAL UNIVERSITY	public	sra	gs,ncbi,s3	gs.US,ncbi.public,s3.us-east-1	SRX1051824	Illumina HiSeq 2000	SINGLE	cDNA	TRANSCRIPTOMIC	Nicotiana tabacum	ILLUMINA	2015-06-06T00:00:00Z	Nicotiana tabacum Yun87,LEAF, HT3	SRP055400	PRJNA275475	leaf	LEAF_HT3	China	Asia	China	Plant	Yun87	vigorous growing stage						higher temperature\,60 days
SRR2054356	RNA-Seq	49	296844695	SAMN03450843	208759556	YUNNAN NORMAL UNIVERSITY	public	sra	gs,ncbi,s3	gs.US,ncbi.public,s3.us-east-1	SRX1051825	Illumina HiSeq 2000	SINGLE	cDNA	TRANSCRIPTOMIC	Nicotiana tabacum	ILLUMINA	2015-06-06T00:00:00Z	Nicotiana tabacum Yun87,LEAF, MT1	SRP055400	PRJNA275475	leaf	LEAF_MT1	China	Asia	China	Plant	Yun87	vigorous growing stage						medium temperature\,20 days
SRR2054357	RNA-Seq	49	292041568	SAMN03450844	205790247	YUNNAN NORMAL UNIVERSITY	public	sra	gs,ncbi,s3	gs.US,ncbi.public,s3.us-east-1	SRX1051826	Illumina HiSeq 2000	SINGLE	cDNA	TRANSCRIPTOMIC	Nicotiana tabacum	ILLUMINA	2015-06-06T00:00:00Z	Nicotiana tabacum Yun87,LEAF, MT2	SRP055400	PRJNA275475	leaf	LEAF_MT2	China	Asia	China	Plant	Yun87	vigorous growing stage						medium temperature\,40 days
SRR2054359	RNA-Seq	49	300219374	SAMN03450846	212177941	YUNNAN NORMAL UNIVERSITY	public	sra	gs,ncbi,s3	gs.US,ncbi.public,s3.us-east-1	SRX1051828	Illumina HiSeq 2000	SINGLE	cDNA	TRANSCRIPTOMIC	Nicotiana tabacum	ILLUMINA	2015-06-06T00:00:00Z	Nicotiana tabacum Yun87,LEAF, LT1	SRP055400	PRJNA275475	leaf	LEAF_LT1	China	Asia	China	Plant	Yun87	vigorous growing stage						lower temperature\,20 days
SRR2054360	RNA-Seq	49	293835115	SAMN03450847	207329946	YUNNAN NORMAL UNIVERSITY	public	sra	gs,ncbi,s3	gs.US,ncbi.public,s3.us-east-1	SRX1051829	Illumina HiSeq 2000	SINGLE	cDNA	TRANSCRIPTOMIC	Nicotiana tabacum	ILLUMINA	2015-06-06T00:00:00Z	Nicotiana tabacum Yun87,LEAF, LT2	SRP055400	PRJNA275475	leaf	LEAF_LT2	China	Asia	China	Plant	Yun87	vigorous growing stage						lower temperature\,40 days
SRR2054361	RNA-Seq	49	293992454	SAMN03450848	206816978	YUNNAN NORMAL UNIVERSITY	public	sra	gs,ncbi,s3	gs.US,ncbi.public,s3.us-east-1	SRX1051830	Illumina HiSeq 2000	SINGLE	cDNA	TRANSCRIPTOMIC	Nicotiana tabacum	ILLUMINA	2015-06-06T00:00:00Z	Nicotiana tabacum Yun87,LEAF, LT3	SRP055400	PRJNA275475	leaf	LEAF_LT3	China	Asia	China	Plant	Yun87	vigorous growing stage						lower temperature\,60 days
SRR2039181	RNA-Seq	49	307295464	SAMN03450830	216869938	YUNNAN NORMAL UNIVERSITY	public	sra	gs,ncbi,s3	gs.US,ncbi.public,s3.us-east-1	SRX1037577	Illumina HiSeq 2000	SINGLE	cDNA	TRANSCRIPTOMIC	Nicotiana tabacum	ILLUMINA	2015-05-27T00:00:00Z	Nicotiana tabacum Yun87,LEAF, CK	SRP055400	PRJNA275475	leaf	LEAF_CK	China	Asia	China	Plant	Yun87	vigorous growing stage
SRR2039182	RNA-Seq	49	291198376	SAMN03450829	204686075	YUNNAN NORMAL UNIVERSITY	public	sra	gs,ncbi,s3	gs.US,ncbi.public,s3.us-east-1	SRX1037578	Illumina HiSeq 2000	SINGLE	cDNA	TRANSCRIPTOMIC	Nicotiana tabacum	ILLUMINA	2015-05-27T00:00:00Z	Nicotiana tabacum Yun87,ROOT, CK	SRP055400	PRJNA275475	root	ROOT_CK	China	Asia	China	Plant	Yun87	vigorous growing stage
SRR458498	RNA-Seq	180	4651999920	SAMN00849941	2572216356	RESEARCH INSTITUTE OF FORESTRY, CHINESE ACADEMY OF	public	sra	gs,ncbi,s3	gs.US,ncbi.public,s3.us-east-1	SRX136990	Illumina HiSeq 2000	PAIRED	RANDOM	TRANSCRIPTOMIC	Nicotiana tabacum	ILLUMINA	2014-04-08T00:00:00Z	Nicotiana tabacum L. cv. SR1 stem mRNA 5 developmental stages	SRP012108			Nicotiana tabacum L. cv. SR1 stem mRNA 5 developmental stages
SRR2050361	RNA-Seq	200	33227103000	SAMN03761170	22612834218	KMUST	public	sra	gs,ncbi,s3	gs.US,ncbi.public,s3.us-east-1	SRX1048180	Illumina HiSeq 2000	PAIRED	PolyA	TRANSCRIPTOMIC	Nicotiana tabacum	ILLUMINA	2016-05-09T00:00:00Z	v2	SRP059051	PRJNA285832	leaf	cDNA library	China	Asia	China:Yunnan	Plant	v2		2 months
SRR475644	RNA-Seq	49	1902737473	SAMN00854692	1163187353	RESEARCH INSTITUTE OF FORESTRY, CHINESE ACADEMY OF	public	sra	gs,ncbi,s3	gs.US,ncbi.public,s3.us-east-1	SRX139858	Illumina HiSeq 2000	SINGLE	RANDOM	TRANSCRIPTOMIC	Nicotiana tabacum	ILLUMINA	2014-04-11T00:00:00Z	Nicotiana tabacum L.cv.SR1 stem mRNA 5 developmental stages before flowering (RNA-seq)	SRP012144			Nicotiana tabacum L.cv.SR1 stem mRNA 5 developmental stages before flowering (RNA-seq)
SRR475646	RNA-Seq	49	1169358834	SAMN00854693	713474475	RESEARCH INSTITUTE OF FORESTRY, CHINESE ACADEMY OF	public	sra	gs,ncbi,s3	gs.US,ncbi.public,s3.us-east-1	SRX139861	Illumina HiSeq 2000	SINGLE	RANDOM	TRANSCRIPTOMIC	Nicotiana tabacum	ILLUMINA	2014-04-11T00:00:00Z	transgenic tobacco (Nicotiana tabacum L. cv. SR1) stem mRNA(RNA-seq)	SRP012146			transgenic tobacco (Nicotiana tabacum L. cv. SR1) stem mRNAï¼ˆRNA-seqï¼‰
SRR2097241	RNA-Seq	250	8108846250	SAMN03784303	4069014642	HUNAN AGRICULTURAL UNIVERSITY	public	sra	gs,ncbi,s3	gs.US,ncbi.public,s3.us-east-1	SRX1093572	Illumina HiSeq 2500	PAIRED	PolyA	TRANSCRIPTOMIC	Nicotiana tabacum	ILLUMINA	2016-06-15T00:00:00Z	NC3	SRP059707	PRJNA287250	Leaf	Cold-treated tobacco leaf	China	Asia	China: Changsha	Plant	NC567	Seedlings with 5-6 leaves						4h after 4Â¡Ã¦ treatment		2014-08-20		HNTOBACCO	Xianwen\,Zhang					4Â¡Ã¦
SRR2097244	RNA-Seq	250	8873239000	SAMN03784304	4466687282	HUNAN AGRICULTURAL UNIVERSITY	public	sra	gs,ncbi,s3	gs.US,ncbi.public,s3.us-east-1	SRX1093573	Illumina HiSeq 2500	PAIRED	PolyA	TRANSCRIPTOMIC	Nicotiana tabacum	ILLUMINA	2016-06-15T00:00:00Z	NC2	SRP059707	PRJNA287250	Leaf	Cold-treated tobacco leaf	China	Asia	China: Changsha	Plant	NC567	Seedlings with 5-6 leaves						24h after 4Â¡Ã¦ treatment		2014-08-20		HNTOBACCO	Xianwen\,Zhang					4Â¡Ã¦
SRR2097246	RNA-Seq	250	6275258750	SAMN03784305	3151830971	HUNAN AGRICULTURAL UNIVERSITY	public	sra	gs,ncbi,s3	gs.US,ncbi.public,s3.us-east-1	SRX1093574	Illumina HiSeq 2500	PAIRED	PolyA	TRANSCRIPTOMIC	Nicotiana tabacum	ILLUMINA	2016-06-15T00:00:00Z	NC4	SRP059707	PRJNA287250	Leaf	Cold-treated tobacco leaf	China	Asia	China: Changsha	Plant	NC567	Seedlings with 5-6 leaves						48h after 4Â¡Ã¦ treatment		2014-08-20		HNTOBACCO	Xianwen\,Zhang					4Â¡Ã¦
SRR2097248	RNA-Seq	250	7235301750	SAMN03784306	3661990088	HUNAN AGRICULTURAL UNIVERSITY	public	sra	gs,ncbi,s3	gs.US,ncbi.public,s3.us-east-1	SRX1093575	Illumina HiSeq 2500	PAIRED	PolyA	TRANSCRIPTOMIC	Nicotiana tabacum	ILLUMINA	2016-06-15T00:00:00Z	Taiyan3	SRP059707	PRJNA287250	Leaf	Cold-treated tobacco leaf	China	Asia	China: Changsha	Plant	Taiyan8	Seedlings with 5-6 leaves						0h after 4Â¡Ã¦ treatment		2014-08-20		HNTOBACCO	Xianwen\,Zhang					4Â¡Ã¦
SRR2097249	RNA-Seq	250	7233332250	SAMN03784307	3658096501	HUNAN AGRICULTURAL UNIVERSITY	public	sra	gs,ncbi,s3	gs.US,ncbi.public,s3.us-east-1	SRX1093576	Illumina HiSeq 2500	PAIRED	PolyA	TRANSCRIPTOMIC	Nicotiana tabacum	ILLUMINA	2016-06-15T00:00:00Z	Taiyan2	SRP059707	PRJNA287250	Leaf	Cold-treated tobacco leaf	China	Asia	China: Changsha	Plant	Taiyan8	Seedlings with 5-6 leaves						4h after 4Â¡Ã¦ treatment		2014-08-20		HNTOBACCO	Xianwen\,Zhang					4Â¡Ã¦
SRR2097250	RNA-Seq	250	8547949500	SAMN03784308	4259869213	HUNAN AGRICULTURAL UNIVERSITY	public	sra	gs,ncbi,s3	gs.US,ncbi.public,s3.us-east-1	SRX1093577	Illumina HiSeq 2500	PAIRED	PolyA	TRANSCRIPTOMIC	Nicotiana tabacum	ILLUMINA	2016-06-15T00:00:00Z	Taiyan1	SRP059707	PRJNA287250	Leaf	Cold-treated tobacco leaf	China	Asia	China: Changsha	Plant	Taiyan8	Seedlings with 5-6 leaves						24h after 4Â¡Ã¦ treatment		2014-08-20		HNTOBACCO	Xianwen\,Zhang					4Â¡Ã¦
SRR2097252	RNA-Seq	250	6334244500	SAMN03784309	3191414272	HUNAN AGRICULTURAL UNIVERSITY	public	sra	gs,ncbi,s3	gs.US,ncbi.public,s3.us-east-1	SRX1093578	Illumina HiSeq 2500	PAIRED	PolyA	TRANSCRIPTOMIC	Nicotiana tabacum	ILLUMINA	2016-06-15T00:00:00Z	Taiyan4	SRP059707	PRJNA287250	Leaf	Cold-treated tobacco leaf	China	Asia	China: Changsha	Plant	Taiyan8	Seedlings with 5-6 leaves						48h after 4Â¡Ã¦ treatment		2014-08-20		HNTOBACCO	Xianwen\,Zhang					4Â¡Ã¦
SRR1067863	RNA-Seq	100	15762695300	SAMN02319234	12063575326	MIDDLE TENNESSEE STATE UNIVERSITY	public	sra	gs,ncbi,s3	gs.US,ncbi.public,s3.us-east-1	SRX403934	Illumina HiSeq 2000	PAIRED	other	TRANSCRIPTOMIC	Nicotiana tabacum	ILLUMINA	2014-01-02T00:00:00Z	Tobacco leaf transcriptome	SRP034870	PRJNA232842			uncalculated	uncalculated	Murfreesboro\, TN		Petit Havana		45 days old							2011-12-01
SRR1738255	RNA-Seq	200	2929895600	SAMN03274751	1338694182	HUAZHONG AGRICULTURAL UNIVERSITY	public	sra	gs,ncbi,s3	gs.US,ncbi.public,s3.us-east-1	SRX826609	Illumina HiSeq 2000	PAIRED	PCR	TRANSCRIPTOMIC	Nicotiana tabacum	ILLUMINA	2015-01-24T00:00:00Z	CK_rep1	SRP051669	PRJNA271510	Leaves and petals		China	Asia	China: Wuhan	Plant	early flowering tobacco		60days												Early-flowering type
SRR1738659	RNA-Seq	100	3573339600	SAMN03274752	1586916436	HUAZHONG AGRICULTURAL UNIVERSITY	public	sra	gs,ncbi,s3	gs.US,ncbi.public,s3.us-east-1	SRX827011	Illumina HiSeq 2000	PAIRED	PCR	TRANSCRIPTOMIC	Nicotiana tabacum	ILLUMINA	2015-01-24T00:00:00Z	CK_rep2	SRP051669	PRJNA271510	Leaves and petals		China	Asia	China: Wuhan	Plant	early flowering tobacco		60days												Early-flowering type
SRR1739738	RNA-Seq	200	2939253800	SAMN03274753	1341936120	HUAZHONG AGRICULTURAL UNIVERSITY	public	sra	gs,ncbi,s3	gs.US,ncbi.public,s3.us-east-1	SRX828077	Illumina HiSeq 2000	PAIRED	PCR	TRANSCRIPTOMIC	Nicotiana tabacum	ILLUMINA	2015-01-24T00:00:00Z	CK_rep3	SRP051669	PRJNA271510	Leaves and petals		China	Asia	China: Wuhan	Plant	early flowering tobacco		60days												Early-flowering type
SRR1765896	RNA-Seq	200	2203761000	SAMN03274754	1014729959	HUAZHONG AGRICULTURAL UNIVERSITY	public	sra	gs,ncbi,s3	gs.US,ncbi.public,s3.us-east-1	SRX828133	Illumina HiSeq 2000	PAIRED	PCR	TRANSCRIPTOMIC	Nicotiana tabacum	ILLUMINA	2015-01-24T00:00:00Z	RrANR_rep1	SRP051669	PRJNA271510	Leaves and petals		China	Asia	China: Wuhan	Plant	early flowering tobacco		60days												Transgenic type
SRR1765898	RNA-Seq	200	2701010600	SAMN03274755	1231004395	HUAZHONG AGRICULTURAL UNIVERSITY	public	sra	gs,ncbi,s3	gs.US,ncbi.public,s3.us-east-1	SRX847424	Illumina HiSeq 2000	PAIRED	PCR	TRANSCRIPTOMIC	Nicotiana tabacum	ILLUMINA	2015-01-24T00:00:00Z	RrANR_rep2	SRP051669	PRJNA271510	Leaves and petals		China	Asia	China: Wuhan	Plant	early flowering tobacco		60days												Transgenic type
SRR1765909	RNA-Seq	200	4058202800	SAMN03274756	1837526540	HUAZHONG AGRICULTURAL UNIVERSITY	public	sra	gs,ncbi,s3	gs.US,ncbi.public,s3.us-east-1	SRX847425	Illumina HiSeq 2000	PAIRED	PCR	TRANSCRIPTOMIC	Nicotiana tabacum	ILLUMINA	2015-01-24T00:00:00Z	RrANR_rep3	SRP051669	PRJNA271510	Leaves and petals		China	Asia	China: Wuhan	Plant	early flowering tobacco		60days												Transgenic type
SRR1747973	RNA-Seq	273	428044161	SAMN03280119	290990362	UNESP - UNIV ESTADUAL PAULISTA	public	sra	gs,ncbi,s3	gs.US,ncbi.public,s3.us-east-1	SRX835497	Illumina MiSeq	PAIRED	unspecified	TRANSCRIPTOMIC	Nicotiana tabacum	ILLUMINA	2015-01-10T00:00:00Z	Transcriptome response to AtUCP1	SRP051965	PRJNA271947	Whole plant		Brazil	South America	Brazil	Plant	SR1		21-day-old
SRR1747974	RNA-Seq	274	614894784	SAMN03280119	423929804	UNESP - UNIV ESTADUAL PAULISTA	public	sra	gs,ncbi,s3	gs.US,ncbi.public,s3.us-east-1	SRX835497	Illumina MiSeq	PAIRED	unspecified	TRANSCRIPTOMIC	Nicotiana tabacum	ILLUMINA	2015-01-10T00:00:00Z	Transcriptome response to AtUCP1	SRP051965	PRJNA271947	Whole plant		Brazil	South America	Brazil	Plant	SR1		21-day-old
SRR2135340	RNA-Seq	200	16217986000	SAMN03944815	10660771664	NATIONAL BOTANICAL RESEARCH INSTITUTE	public	sra	gs,ncbi,s3	gs.US,ncbi.public,s3.us-east-1	SRX1124988	Illumina HiSeq 2500	PAIRED	cDNA	TRANSCRIPTOMIC	Nicotiana tabacum	ILLUMINA	2017-08-12T00:00:00Z	Nicotiana tabacum-anther	SRP061825	PRJNA291472	anther	Control1	India	Asia	India:Lucknow	Plant	Petit Havana	anther stage 3			SR1
SRR2135404	RNA-Seq	200	15785446600	SAMN03944815	10234389609	NATIONAL BOTANICAL RESEARCH INSTITUTE	public	sra	gs,ncbi,s3	gs.US,ncbi.public,s3.us-east-1	SRX1125098	Illumina HiSeq 2500	PAIRED	cDNA	TRANSCRIPTOMIC	Nicotiana tabacum	ILLUMINA	2017-08-12T00:00:00Z	Nicotiana tabacum-anther	SRP061825	PRJNA291472	anther	Transgenic	India	Asia	India:Lucknow	Plant	Petit Havana	anther stage 3			SR1
SRR299086	RNA-Seq	35	187185320	SAMN00631238	123070588	GEO	public	sra	gs,ncbi,s3	gs.US,ncbi.public,s3.us-east-1	SRX080199	Illumina HiSeq 2000	SINGLE	cDNA	TRANSCRIPTOMIC	Nicotiana tabacum	ILLUMINA	2012-11-09T00:00:00Z	GSM746919	SRP007356	PRJNA143809	leaves	GSM746919: 6dpi control										GSM746919	mock-inoculated tobacco leaves									6dpi
SRR299087	RNA-Seq	35	186825135	SAMN00631239	121886613	GEO	public	sra	gs,ncbi,s3	gs.US,ncbi.public,s3.us-east-1	SRX080200	Illumina HiSeq 2000	SINGLE	cDNA	TRANSCRIPTOMIC	Nicotiana tabacum	ILLUMINA	2012-11-09T00:00:00Z	GSM746920	SRP007356	PRJNA143809	leaves	GSM746920: 6dpi infected										GSM746920	virus-infected tobacco leaves									6dpi
SRR299088	RNA-Seq	35	190312220	SAMN00631240	121433026	GEO	public	sra	gs,ncbi,s3	gs.US,ncbi.public,s3.us-east-1	SRX080201	Illumina HiSeq 2000	SINGLE	cDNA	TRANSCRIPTOMIC	Nicotiana tabacum	ILLUMINA	2012-11-09T00:00:00Z	GSM746921	SRP007356	PRJNA143809	leaves	GSM746921: 9dpi control										GSM746921	mock-inoculated tobacco leaves									9dpi
SRR299089	RNA-Seq	35	180380025	SAMN00631241	119332967	GEO	public	sra	gs,ncbi,s3	gs.US,ncbi.public,s3.us-east-1	SRX080202	Illumina HiSeq 2000	SINGLE	cDNA	TRANSCRIPTOMIC	Nicotiana tabacum	ILLUMINA	2012-11-09T00:00:00Z	GSM746922	SRP007356	PRJNA143809	leaves	GSM746922: 9dpi infected										GSM746922	virus-infected tobacco leaves									9dpi
SRR299090	RNA-Seq	35	182079310	SAMN00631242	117479933	GEO	public	sra	gs,ncbi,s3	gs.US,ncbi.public,s3.us-east-1	SRX080203	Illumina HiSeq 2000	SINGLE	cDNA	TRANSCRIPTOMIC	Nicotiana tabacum	ILLUMINA	2012-11-09T00:00:00Z	GSM746923	SRP007356	PRJNA143809	leaves	GSM746923: 11dpi control										GSM746923	mock-inoculated tobacco leaves									11dpi
SRR299091	RNA-Seq	35	185936485	SAMN00631243	124094255	GEO	public	sra	gs,ncbi,s3	gs.US,ncbi.public,s3.us-east-1	SRX080204	Illumina HiSeq 2000	SINGLE	cDNA	TRANSCRIPTOMIC	Nicotiana tabacum	ILLUMINA	2012-11-09T00:00:00Z	GSM746924	SRP007356	PRJNA143809	leaves	GSM746924: 11dpi infected										GSM746924	virus-infected tobacco leaves									11dpi
SRR299092	RNA-Seq	35	180595520	SAMN00631244	120947891	GEO	public	sra	gs,ncbi,s3	gs.US,ncbi.public,s3.us-east-1	SRX080205	Illumina HiSeq 2000	SINGLE	cDNA	TRANSCRIPTOMIC	Nicotiana tabacum	ILLUMINA	2012-11-09T00:00:00Z	GSM746925	SRP007356	PRJNA143809	leaves	GSM746925: 13dpi control										GSM746925	mock-inoculated tobacco leaves									13dpi
SRR299093	RNA-Seq	35	181126295	SAMN00631245	117425755	GEO	public	sra	gs,ncbi,s3	gs.US,ncbi.public,s3.us-east-1	SRX080206	Illumina HiSeq 2000	SINGLE	cDNA	TRANSCRIPTOMIC	Nicotiana tabacum	ILLUMINA	2012-11-09T00:00:00Z	GSM746926	SRP007356	PRJNA143809	leaves	GSM746926: 13dpi infected										GSM746926	virus-infected tobacco leaves									13dpi
SRR299094	RNA-Seq	35	176686125	SAMN00631246	115215533	GEO	public	sra	gs,ncbi,s3	gs.US,ncbi.public,s3.us-east-1	SRX080207	Illumina HiSeq 2000	SINGLE	cDNA	TRANSCRIPTOMIC	Nicotiana tabacum	ILLUMINA	2012-11-09T00:00:00Z	GSM746927	SRP007356	PRJNA143809	leaves	GSM746927: 16dpi control										GSM746927	mock-inoculated tobacco leaves									16dpi
SRR299095	RNA-Seq	35	175484680	SAMN00631247	112527704	GEO	public	sra	gs,ncbi,s3	gs.US,ncbi.public,s3.us-east-1	SRX080208	Illumina HiSeq 2000	SINGLE	cDNA	TRANSCRIPTOMIC	Nicotiana tabacum	ILLUMINA	2012-11-09T00:00:00Z	GSM746928	SRP007356	PRJNA143809	leaves	GSM746928: 16dpi infected										GSM746928	virus-infected tobacco leaves									16dpi
SRR299096	RNA-Seq	35	177674910	SAMN00631248	114534561	GEO	public	sra	gs,ncbi,s3	gs.US,ncbi.public,s3.us-east-1	SRX080209	Illumina HiSeq 2000	SINGLE	cDNA	TRANSCRIPTOMIC	Nicotiana tabacum	ILLUMINA	2012-11-09T00:00:00Z	GSM746929	SRP007356	PRJNA143809	leaves	GSM746929: 20dpi control										GSM746929	mock-inoculated tobacco leaves									20dpi
SRR299098	RNA-Seq	180	2085538860	SAMN00631250	1224601924	GEO	public	sra	gs,ncbi,s3	gs.US,ncbi.public,s3.us-east-1	SRX080211	Illumina HiSeq 2000	PAIRED	cDNA	TRANSCRIPTOMIC	Nicotiana tabacum	ILLUMINA	2012-11-09T00:00:00Z	GSM746931	SRP007356	PRJNA143809	leaves	GSM746931: mock and infected tobacco RNA-Seq										GSM746931	mock-inoculated and virus-infected tobacco leaves
SRR949062	RNA-Seq	100	300350000	SAMN02189847	218792730	YUNNAN AGRICULTURAL UNIVERSITY	public	sra	gs,ncbi,s3	gs.US,ncbi.public,s3.us-east-1	SRX332610	Illumina HiSeq 2000	SINGLE	RANDOM	TRANSCRIPTOMIC	Nicotiana tabacum	ILLUMINA	2014-05-01T00:00:00Z	Y87TRA	SRP028591	PRJNA206414		Y87DC40-L1								Yunnan characteristic fresh scent of tobacco varieties						2011	leaf
SRR949063	RNA-Seq	100	300321200	SAMN02189847	219666666	YUNNAN AGRICULTURAL UNIVERSITY	public	sra	gs,ncbi,s3	gs.US,ncbi.public,s3.us-east-1	SRX332611	Illumina HiSeq 2000	SINGLE	RANDOM	TRANSCRIPTOMIC	Nicotiana tabacum	ILLUMINA	2014-05-01T00:00:00Z	Y87TRA	SRP028591	PRJNA206414		Y87DC60_L1								Yunnan characteristic fresh scent of tobacco varieties						2011	leaf
SRR949064	RNA-Seq	100	400835100	SAMN02189847	290637879	YUNNAN AGRICULTURAL UNIVERSITY	public	sra	gs,ncbi,s3	gs.US,ncbi.public,s3.us-east-1	SRX332612	Illumina HiSeq 2000	SINGLE	RANDOM	TRANSCRIPTOMIC	Nicotiana tabacum	ILLUMINA	2014-05-01T00:00:00Z	Y87TRA	SRP028591	PRJNA206414		Y87JC40_L1								Yunnan characteristic fresh scent of tobacco varieties						2011	leaf
SRR949065	RNA-Seq	100	474795800	SAMN02189847	342476187	YUNNAN AGRICULTURAL UNIVERSITY	public	sra	gs,ncbi,s3	gs.US,ncbi.public,s3.us-east-1	SRX332613	Illumina HiSeq 2000	SINGLE	RANDOM	TRANSCRIPTOMIC	Nicotiana tabacum	ILLUMINA	2014-05-01T00:00:00Z	Y87TRA	SRP028591	PRJNA206414		Y87JC60_L1								Yunnan characteristic fresh scent of tobacco varieties						2011	leaf
SRR949066	RNA-Seq	100	428432500	SAMN02189847	311019374	YUNNAN AGRICULTURAL UNIVERSITY	public	sra	gs,ncbi,s3	gs.US,ncbi.public,s3.us-east-1	SRX332614	Illumina HiSeq 2000	SINGLE	RANDOM	TRANSCRIPTOMIC	Nicotiana tabacum	ILLUMINA	2014-05-01T00:00:00Z	Y87TRA	SRP028591	PRJNA206414		Y87NRf40_L1								Yunnan characteristic fresh scent of tobacco varieties						2011	leaf
SRR949067	RNA-Seq	100	480301400	SAMN02189847	347046165	YUNNAN AGRICULTURAL UNIVERSITY	public	sra	gs,ncbi,s3	gs.US,ncbi.public,s3.us-east-1	SRX332615	Illumina HiSeq 2000	SINGLE	RANDOM	TRANSCRIPTOMIC	Nicotiana tabacum	ILLUMINA	2014-05-01T00:00:00Z	Y87TRA	SRP028591	PRJNA206414		Y87NRf60_L1								Yunnan characteristic fresh scent of tobacco varieties						2011	leaf
SRR949068	RNA-Seq	100	424776600	SAMN02189847	307561631	YUNNAN AGRICULTURAL UNIVERSITY	public	sra	gs,ncbi,s3	gs.US,ncbi.public,s3.us-east-1	SRX332617	Illumina HiSeq 2000	SINGLE	RANDOM	TRANSCRIPTOMIC	Nicotiana tabacum	ILLUMINA	2014-05-01T00:00:00Z	Y87TRA	SRP028591	PRJNA206414		Y87YS40_L1								Yunnan characteristic fresh scent of tobacco varieties						2011	leaf
SRR949069	RNA-Seq	100	440885700	SAMN02189847	321102520	YUNNAN AGRICULTURAL UNIVERSITY	public	sra	gs,ncbi,s3	gs.US,ncbi.public,s3.us-east-1	SRX332616	Illumina HiSeq 2000	SINGLE	RANDOM	TRANSCRIPTOMIC	Nicotiana tabacum	ILLUMINA	2014-05-01T00:00:00Z	Y87TRA	SRP028591	PRJNA206414		Y87NRm40_L1								Yunnan characteristic fresh scent of tobacco varieties						2011	leaf
SRR949070	RNA-Seq	100	429733800	SAMN02189847	310964353	YUNNAN AGRICULTURAL UNIVERSITY	public	sra	gs,ncbi,s3	gs.US,ncbi.public,s3.us-east-1	SRX332618	Illumina HiSeq 2000	SINGLE	RANDOM	TRANSCRIPTOMIC	Nicotiana tabacum	ILLUMINA	2014-05-01T00:00:00Z	Y87TRA	SRP028591	PRJNA206414		Y87NRm60_L1								Yunnan characteristic fresh scent of tobacco varieties						2011	leaf
SRR949071	RNA-Seq	100	459460400	SAMN02189847	331295892	YUNNAN AGRICULTURAL UNIVERSITY	public	sra	gs,ncbi,s3	gs.US,ncbi.public,s3.us-east-1	SRX332619	Illumina HiSeq 2000	SINGLE	RANDOM	TRANSCRIPTOMIC	Nicotiana tabacum	ILLUMINA	2014-05-01T00:00:00Z	Y87TRA	SRP028591	PRJNA206414		Y87YS60_L1								Yunnan characteristic fresh scent of tobacco varieties						2011	leaf
SRR949072	RNA-Seq	100	460884100	SAMN02189847	335595817	YUNNAN AGRICULTURAL UNIVERSITY	public	sra	gs,ncbi,s3	gs.US,ncbi.public,s3.us-east-1	SRX332620	Illumina HiSeq 2000	SINGLE	RANDOM	TRANSCRIPTOMIC	Nicotiana tabacum	ILLUMINA	2014-05-01T00:00:00Z	Y87TRA	SRP028591	PRJNA206414		Y87ZW40_Run1								Yunnan characteristic fresh scent of tobacco varieties						2011	leaf
SRR949073	RNA-Seq	100	482122200	SAMN02189847	347734369	YUNNAN AGRICULTURAL UNIVERSITY	public	sra	gs,ncbi,s3	gs.US,ncbi.public,s3.us-east-1	SRX332621	Illumina HiSeq 1000	SINGLE	RANDOM	TRANSCRIPTOMIC	Nicotiana tabacum	ILLUMINA	2014-05-01T00:00:00Z	Y87TRA	SRP028591	PRJNA206414		Y87ZW60_L1								Yunnan characteristic fresh scent of tobacco varieties						2011	leaf
SRR955761	RNA-Seq	202	11023088490	SAMN02316609	8132006146	PHILIP MORRIS INTERNATIONAL R&D	public	sra	gs,ncbi,s3	gs.US,ncbi.public,s3.us-east-1	SRX338101	Illumina HiSeq 2000	PAIRED	RANDOM	TRANSCRIPTOMIC	Nicotiana tabacum	ILLUMINA	2014-05-08T00:00:00Z	Ntab-TN90-L1	SRP029183	PRJNA208209							TN90			1
SRR955762	RNA-Seq	202	16660675786	SAMN02316610	12267235473	PHILIP MORRIS INTERNATIONAL R&D	public	sra	gs,ncbi,s3	gs.US,ncbi.public,s3.us-east-1	SRX338102	Illumina HiSeq 2000	PAIRED	RANDOM	TRANSCRIPTOMIC	Nicotiana tabacum	ILLUMINA	2014-05-08T00:00:00Z	Ntab-TN90-L2	SRP029183	PRJNA208209							TN90			2
SRR955763	RNA-Seq	202	12103445494	SAMN02316611	8866724340	PHILIP MORRIS INTERNATIONAL R&D	public	sra	gs,ncbi,s3	gs.US,ncbi.public,s3.us-east-1	SRX338103	Illumina HiSeq 2000	PAIRED	RANDOM	TRANSCRIPTOMIC	Nicotiana tabacum	ILLUMINA	2014-05-08T00:00:00Z	Ntab-TN90-L3	SRP029183	PRJNA208209							TN90			3
SRR955765	RNA-Seq	202	9970185710	SAMN02316612	7480311091	PHILIP MORRIS INTERNATIONAL R&D	public	sra	gs,ncbi,s3	gs.US,ncbi.public,s3.us-east-1	SRX338104	Illumina HiSeq 2000	PAIRED	RANDOM	TRANSCRIPTOMIC	Nicotiana tabacum	ILLUMINA	2014-05-08T00:00:00Z	Ntab-TN90-R1	SRP029183	PRJNA208209							TN90			1
SRR955766	RNA-Seq	202	9270605776	SAMN02316613	6938404421	PHILIP MORRIS INTERNATIONAL R&D	public	sra	gs,ncbi,s3	gs.US,ncbi.public,s3.us-east-1	SRX338105	Illumina HiSeq 2000	PAIRED	RANDOM	TRANSCRIPTOMIC	Nicotiana tabacum	ILLUMINA	2014-05-08T00:00:00Z	Ntab-TN90-R2	SRP029183	PRJNA208209							TN90			2
SRR955767	RNA-Seq	202	10541089624	SAMN02316614	7874253393	PHILIP MORRIS INTERNATIONAL R&D	public	sra	gs,ncbi,s3	gs.US,ncbi.public,s3.us-east-1	SRX338106	Illumina HiSeq 2000	PAIRED	RANDOM	TRANSCRIPTOMIC	Nicotiana tabacum	ILLUMINA	2014-05-08T00:00:00Z	Ntab-TN90-R3	SRP029183	PRJNA208209							TN90			3
SRR955772	RNA-Seq	202	8870899286	SAMN02316615	6509841357	PHILIP MORRIS INTERNATIONAL R&D	public	sra	gs,ncbi,s3	gs.US,ncbi.public,s3.us-east-1	SRX338110	Illumina HiSeq 2000	PAIRED	RANDOM	TRANSCRIPTOMIC	Nicotiana tabacum	ILLUMINA	2014-05-08T00:00:00Z	Ntab-K326-L1	SRP029184	PRJNA208210							K326			1
SRR955773	RNA-Seq	202	11928723170	SAMN02316616	8714285319	PHILIP MORRIS INTERNATIONAL R&D	public	sra	gs,ncbi,s3	gs.US,ncbi.public,s3.us-east-1	SRX338111	Illumina HiSeq 2000	PAIRED	RANDOM	TRANSCRIPTOMIC	Nicotiana tabacum	ILLUMINA	2014-05-08T00:00:00Z	Ntab-K326-L2	SRP029184	PRJNA208210							K326			2
SRR955774	RNA-Seq	202	18431574638	SAMN02316617	13541618533	PHILIP MORRIS INTERNATIONAL R&D	public	sra	gs,ncbi,s3	gs.US,ncbi.public,s3.us-east-1	SRX338112	Illumina HiSeq 2000	PAIRED	RANDOM	TRANSCRIPTOMIC	Nicotiana tabacum	ILLUMINA	2014-05-08T00:00:00Z	Ntab-K326-L3	SRP029184	PRJNA208210							K326			3
SRR955776	RNA-Seq	202	13598515366	SAMN02316618	10149377456	PHILIP MORRIS INTERNATIONAL R&D	public	sra	gs,ncbi,s3	gs.US,ncbi.public,s3.us-east-1	SRX338113	Illumina HiSeq 2000	PAIRED	RANDOM	TRANSCRIPTOMIC	Nicotiana tabacum	ILLUMINA	2014-05-08T00:00:00Z	Ntab-K326-R1	SRP029184	PRJNA208210							K326			1
SRR955777	RNA-Seq	202	14142793256	SAMN02316619	10573121878	PHILIP MORRIS INTERNATIONAL R&D	public	sra	gs,ncbi,s3	gs.US,ncbi.public,s3.us-east-1	SRX338114	Illumina HiSeq 2000	PAIRED	RANDOM	TRANSCRIPTOMIC	Nicotiana tabacum	ILLUMINA	2014-05-08T00:00:00Z	Ntab-K326-R2	SRP029184	PRJNA208210							K326			2
SRR955778	RNA-Seq	202	13604877154	SAMN02316620	10171233007	PHILIP MORRIS INTERNATIONAL R&D	public	sra	gs,ncbi,s3	gs.US,ncbi.public,s3.us-east-1	SRX338115	Illumina HiSeq 2000	PAIRED	RANDOM	TRANSCRIPTOMIC	Nicotiana tabacum	ILLUMINA	2014-05-08T00:00:00Z	Ntab-K326-R3	SRP029184	PRJNA208210							K326			3
SRR955783	RNA-Seq	202	11615734876	SAMN02316621	8543372361	PHILIP MORRIS INTERNATIONAL R&D	public	sra	gs,ncbi,s3	gs.US,ncbi.public,s3.us-east-1	SRX338120	Illumina HiSeq 2000	PAIRED	RANDOM	TRANSCRIPTOMIC	Nicotiana tabacum	ILLUMINA	2014-05-08T00:00:00Z	Ntab-BX-L1	SRP029185	PRJNA208211							Basma Xanthi			1
SRR955784	RNA-Seq	202	10084462564	SAMN02316622	7356860412	PHILIP MORRIS INTERNATIONAL R&D	public	sra	gs,ncbi,s3	gs.US,ncbi.public,s3.us-east-1	SRX338121	Illumina HiSeq 2000	PAIRED	RANDOM	TRANSCRIPTOMIC	Nicotiana tabacum	ILLUMINA	2014-05-08T00:00:00Z	Ntab-BX-L2	SRP029185	PRJNA208211							Basma Xanthi			2
SRR955785	RNA-Seq	202	10859217404	SAMN02316623	7961855966	PHILIP MORRIS INTERNATIONAL R&D	public	sra	gs,ncbi,s3	gs.US,ncbi.public,s3.us-east-1	SRX338122	Illumina HiSeq 2000	PAIRED	RANDOM	TRANSCRIPTOMIC	Nicotiana tabacum	ILLUMINA	2014-05-08T00:00:00Z	Ntab-BX-L3	SRP029185	PRJNA208211							Basma Xanthi			3
SRR955786	RNA-Seq	202	16841664150	SAMN02316624	12604418647	PHILIP MORRIS INTERNATIONAL R&D	public	sra	gs,ncbi,s3	gs.US,ncbi.public,s3.us-east-1	SRX338123	Illumina HiSeq 2000	PAIRED	RANDOM	TRANSCRIPTOMIC	Nicotiana tabacum	ILLUMINA	2014-05-08T00:00:00Z	Ntab-BX-R1	SRP029185	PRJNA208211							Basma Xanthi			1
SRR955787	RNA-Seq	202	14297085906	SAMN02316625	10701885862	PHILIP MORRIS INTERNATIONAL R&D	public	sra	gs,ncbi,s3	gs.US,ncbi.public,s3.us-east-1	SRX338124	Illumina HiSeq 2000	PAIRED	RANDOM	TRANSCRIPTOMIC	Nicotiana tabacum	ILLUMINA	2014-05-08T00:00:00Z	Ntab-BX-R2	SRP029185	PRJNA208211							Basma Xanthi			2
SRR955788	RNA-Seq	202	17790561978	SAMN02316626	13311635084	PHILIP MORRIS INTERNATIONAL R&D	public	sra	gs,ncbi,s3	gs.US,ncbi.public,s3.us-east-1	SRX338125	Illumina HiSeq 2000	PAIRED	RANDOM	TRANSCRIPTOMIC	Nicotiana tabacum	ILLUMINA	2014-05-08T00:00:00Z	Ntab-BX-R3	SRP029185	PRJNA208211							Basma Xanthi			3
SRR611804	RNA-Seq	49	1048721373	SAMN01804506	694825348	RESEARCH INSTITUTE OF FORESTRY, CHINESE ACADEMY OF	public	sra	gs,ncbi,s3	gs.US,ncbi.public,s3.us-east-1	SRX203279	Illumina HiSeq 2000	SINGLE	RANDOM	TRANSCRIPTOMIC	Nicotiana tabacum	ILLUMINA	2015-07-22T00:00:00Z	First three Internodes of tobacco stem	SRP017113	PRJNA179174
SRR8061182	miRNA-Seq	39	352652976	SAMN10245524	207058714	IPICYT	public	sra	gs,ncbi,s3	gs.US,ncbi.public,s3.us-east-1	SRX4890694	Illumina Genome Analyzer II	SINGLE	size fractionation	TRANSCRIPTOMIC	Nicotiana tabacum	ILLUMINA	2019-01-31T00:00:00Z	L8_R1	SRP165801	PRJNA496532	leaves	sRNA-seq_L8_R1	Mexico	North America	Mexico:Queretaro\, el Marques	Plant	Xanthi nc		1 month after germination						biological replicate 1			Biosystems Engineering Group. School of Engineering. Autonomous University of Queretaro-Campus Amazcala. Carretera a Chichimequillas\, Km. 1\, S/N\, El Marques\, Quertaro C.P. 76229\, Mxico	Ramn Gerardo Guevara-Gonzlez		transgenic plant expressing CchGLP gene from Capsicum chinense var Jacq.
SRR8061183	miRNA-Seq	39	18739968	SAMN10245523	11099747	IPICYT	public	sra	gs,ncbi,s3	gs.US,ncbi.public,s3.us-east-1	SRX4890693	Illumina Genome Analyzer II	SINGLE	size fractionation	TRANSCRIPTOMIC	Nicotiana tabacum	ILLUMINA	2019-01-31T00:00:00Z	L1_R3	SRP165801	PRJNA496532	leaves	sRNA-seq_L1_R3	Mexico	North America	Mexico:Queretaro\, el Marques	Plant	Xanthi nc		1 month after germination						biological replicate 3			Biosystems Engineering Group. School of Engineering. Autonomous University of Queretaro-Campus Amazcala. Carretera a Chichimequillas\, Km. 1\, S/N\, El Marques\, Quertaro C.P. 76229\, Mxico	Ramn Gerardo Guevara-Gonzlez		azygous control plant (harbouring but not expressing CchGLP)
SRR8061184	miRNA-Seq	39	18258123	SAMN10245522	10923417	IPICYT	public	sra	gs,ncbi,s3	gs.US,ncbi.public,s3.us-east-1	SRX4890692	Illumina Genome Analyzer II	SINGLE	size fractionation	TRANSCRIPTOMIC	Nicotiana tabacum	ILLUMINA	2019-01-31T00:00:00Z	L1_R2	SRP165801	PRJNA496532	leaves	sRNA-seq_L1_R2	Mexico	North America	Mexico:Queretaro\, el Marques	Plant	Xanthi nc		1 month after germination						biological replicate 2			Biosystems Engineering Group. School of Engineering. Autonomous University of Queretaro-Campus Amazcala. Carretera a Chichimequillas\, Km. 1\, S/N\, El Marques\, Quertaro C.P. 76229\, Mxico	Ramn Gerardo Guevara-Gonzlez		azygous control plant (harbouring but not expressing CchGLP)
SRR8061185	miRNA-Seq	39	17898231	SAMN10245521	10742327	IPICYT	public	sra	gs,ncbi,s3	gs.US,ncbi.public,s3.us-east-1	SRX4890691	Illumina Genome Analyzer II	SINGLE	size fractionation	TRANSCRIPTOMIC	Nicotiana tabacum	ILLUMINA	2019-01-31T00:00:00Z	L1_R1	SRP165801	PRJNA496532	leaves	sRNA-seq_L1_R1	Mexico	North America	Mexico:Queretaro\, el Marques	Plant	Xanthi nc		1 month after germination						biological replicate 1			Biosystems Engineering Group. School of Engineering. Autonomous University of Queretaro-Campus Amazcala. Carretera a Chichimequillas\, Km. 1\, S/N\, El Marques\, Quertaro C.P. 76229\, Mxico	Ramn Gerardo Guevara-Gonzlez		azygous control plant (harbouring but not expressing CchGLP)
SRR8061186	miRNA-Seq	39	366637596	SAMN10245526	212123915	IPICYT	public	sra	gs,ncbi,s3	gs.US,ncbi.public,s3.us-east-1	SRX4890690	Illumina Genome Analyzer II	SINGLE	size fractionation	TRANSCRIPTOMIC	Nicotiana tabacum	ILLUMINA	2019-01-31T00:00:00Z	L8_R3	SRP165801	PRJNA496532	leaves	sRNA-seq_L8_R3	Mexico	North America	Mexico:Queretaro\, el Marques	Plant	Xanthi nc		1 month after germination						biological replicate 3			Biosystems Engineering Group. School of Engineering. Autonomous University of Queretaro-Campus Amazcala. Carretera a Chichimequillas\, Km. 1\, S/N\, El Marques\, Quertaro C.P. 76229\, Mxico	Ramn Gerardo Guevara-Gonzlez		transgenic plant expressing CchGLP gene from Capsicum chinense var Jacq.
SRR8061187	miRNA-Seq	39	358252050	SAMN10245525	209698137	IPICYT	public	sra	gs,ncbi,s3	gs.US,ncbi.public,s3.us-east-1	SRX4890689	Illumina Genome Analyzer II	SINGLE	size fractionation	TRANSCRIPTOMIC	Nicotiana tabacum	ILLUMINA	2019-01-31T00:00:00Z	L8_R2	SRP165801	PRJNA496532	leaves	sRNA-seq_L8_R2	Mexico	North America	Mexico:Queretaro\, el Marques	Plant	Xanthi nc		1 month after germination						biological replicate 2			Biosystems Engineering Group. School of Engineering. Autonomous University of Queretaro-Campus Amazcala. Carretera a Chichimequillas\, Km. 1\, S/N\, El Marques\, Quertaro C.P. 76229\, Mxico	Ramn Gerardo Guevara-Gonzlez		transgenic plant expressing CchGLP gene from Capsicum chinense var Jacq.
SRR7216514	RNA-Seq	300	12247298700	SAMN09258422	4905888096	HENAN AGRICULTURAL UNIVERSITY	public	sra	gs,ncbi,s3	gs.US,ncbi.public,s3.us-east-1	SRX4123388	Illumina HiSeq 2500	PAIRED	PCR	TRANSCRIPTOMIC	Nicotiana tabacum	ILLUMINA	2019-06-21T00:00:00Z	L-6-1	SRP148925	PRJNA473019	root	L-6-1	China	Asia	China	Plant	Nicotiana tabacum L. cv. K326	not collected	not collected	Low-N-6h				Low-N-6h
SRR7216515	RNA-Seq	300	8516280000	SAMN09258423	3911403111	HENAN AGRICULTURAL UNIVERSITY	public	sra	gs,ncbi,s3	gs.US,ncbi.public,s3.us-east-1	SRX4123387	Illumina HiSeq 2500	PAIRED	PCR	TRANSCRIPTOMIC	Nicotiana tabacum	ILLUMINA	2019-06-21T00:00:00Z	L-6-2	SRP148925	PRJNA473019	root	L-6-2	China	Asia	China	Plant	Nicotiana tabacum L. cv. K326	not collected	not collected	Low-N-6h-replicate1				Low-N-6h
SRR7216516	RNA-Seq	299	12729782596	SAMN09258420	5712292681	HENAN AGRICULTURAL UNIVERSITY	public	sra	gs,ncbi,s3	gs.US,ncbi.public,s3.us-east-1	SRX4123386	Illumina HiSeq 2500	PAIRED	PCR	TRANSCRIPTOMIC	Nicotiana tabacum	ILLUMINA	2019-06-21T00:00:00Z	L-24-2	SRP148925	PRJNA473019	root	L-24-2	China	Asia	China	Plant	Nicotiana tabacum L. cv. K326	not collected	not collected	Low-N-24h-replicate1				Low-N-24h
SRR7216517	RNA-Seq	300	12914480400	SAMN09258421	5157148208	HENAN AGRICULTURAL UNIVERSITY	public	sra	gs,ncbi,s3	gs.US,ncbi.public,s3.us-east-1	SRX4123385	Illumina HiSeq 2500	PAIRED	PCR	TRANSCRIPTOMIC	Nicotiana tabacum	ILLUMINA	2019-06-21T00:00:00Z	L-24-3	SRP148925	PRJNA473019	root	L-24-3	China	Asia	China	Plant	Nicotiana tabacum L. cv. K326	not collected	not collected	Low-N-24h-replicate2				Low-N-24h
SRR7216518	RNA-Seq	300	7957329900	SAMN09258418	3667947355	HENAN AGRICULTURAL UNIVERSITY	public	sra	gs,ncbi,s3	gs.US,ncbi.public,s3.us-east-1	SRX4123384	Illumina HiSeq 2500	PAIRED	PCR	TRANSCRIPTOMIC	Nicotiana tabacum	ILLUMINA	2019-06-21T00:00:00Z	L-12-3	SRP148925	PRJNA473019	root	L-12-3	China	Asia	China	Plant	Nicotiana tabacum L. cv. K326	not collected	not collected	Low-N-12h-replicate2				Low-N-12h
SRR7216519	RNA-Seq	300	13828791900	SAMN09258419	5534614876	HENAN AGRICULTURAL UNIVERSITY	public	sra	gs,ncbi,s3	gs.US,ncbi.public,s3.us-east-1	SRX4123383	Illumina HiSeq 2500	PAIRED	PCR	TRANSCRIPTOMIC	Nicotiana tabacum	ILLUMINA	2019-06-21T00:00:00Z	L-24-1	SRP148925	PRJNA473019	root	L-24-1	China	Asia	China	Plant	Nicotiana tabacum L. cv. K326	not collected	not collected	Low-N-24h				Low-N-24h
SRR7216520	RNA-Seq	300	10204965600	SAMN09258416	4614451650	HENAN AGRICULTURAL UNIVERSITY	public	sra	gs,ncbi,s3	gs.US,ncbi.public,s3.us-east-1	SRX4123382	Illumina HiSeq 2500	PAIRED	PCR	TRANSCRIPTOMIC	Nicotiana tabacum	ILLUMINA	2019-06-21T00:00:00Z	L-12-1	SRP148925	PRJNA473019	root	L-12-1	China	Asia	China	Plant	Nicotiana tabacum L. cv. K326	not collected	not collected	Low-N-12h				Low-N-12h
SRR7216522	RNA-Seq	300	8510690400	SAMN09258414	3841324832	HENAN AGRICULTURAL UNIVERSITY	public	sra	gs,ncbi,s3	gs.US,ncbi.public,s3.us-east-1	SRX4123380	Illumina HiSeq 2500	PAIRED	PCR	TRANSCRIPTOMIC	Nicotiana tabacum	ILLUMINA	2019-06-21T00:00:00Z	H-6-2	SRP148925	PRJNA473019	root	H-6-2	China	Asia	China	Plant	Nicotiana tabacum L. cv. K326	not collected	not collected	High-N-6h-replicate1				High-N-6h
SRR7216523	RNA-Seq	300	10495872900	SAMN09258415	4748062831	HENAN AGRICULTURAL UNIVERSITY	public	sra	gs,ncbi,s3	gs.US,ncbi.public,s3.us-east-1	SRX4123379	Illumina HiSeq 2500	PAIRED	PCR	TRANSCRIPTOMIC	Nicotiana tabacum	ILLUMINA	2019-06-21T00:00:00Z	H-6-3	SRP148925	PRJNA473019	root	H-6-3	China	Asia	China	Plant	Nicotiana tabacum L. cv. K326	not collected	not collected	High-N-6h-replicate2				High-N-6h
SRR7216524	RNA-Seq	300	8112510000	SAMN09258410	3689870321	HENAN AGRICULTURAL UNIVERSITY	public	sra	gs,ncbi,s3	gs.US,ncbi.public,s3.us-east-1	SRX4123378	Illumina HiSeq 2500	PAIRED	PCR	TRANSCRIPTOMIC	Nicotiana tabacum	ILLUMINA	2019-06-21T00:00:00Z	H-24-1	SRP148925	PRJNA473019	root	H-24-1	China	Asia	China	Plant	Nicotiana tabacum L. cv. K326	not collected	not collected	High-N-24h				High-N-24h
SRR7216525	RNA-Seq	300	8977790400	SAMN09258411	4135168577	HENAN AGRICULTURAL UNIVERSITY	public	sra	gs,ncbi,s3	gs.US,ncbi.public,s3.us-east-1	SRX4123377	Illumina HiSeq 2500	PAIRED	PCR	TRANSCRIPTOMIC	Nicotiana tabacum	ILLUMINA	2019-06-21T00:00:00Z	H-24-2	SRP148925	PRJNA473019	root	H-24-2	China	Asia	China	Plant	Nicotiana tabacum L. cv. K326	not collected	not collected	High-N-24h-replicate1				High-N-24h
SRR7216526	RNA-Seq	300	8262483300	SAMN09258408	3814988637	HENAN AGRICULTURAL UNIVERSITY	public	sra	gs,ncbi,s3	gs.US,ncbi.public,s3.us-east-1	SRX4123376	Illumina HiSeq 2500	PAIRED	PCR	TRANSCRIPTOMIC	Nicotiana tabacum	ILLUMINA	2019-06-21T00:00:00Z	H-12-2	SRP148925	PRJNA473019	root	H-12-2	China	Asia	China	Plant	Nicotiana tabacum L. cv. K326	not collected	not collected	High-N-12h-replicate1				High-N-12h
SRR7216527	RNA-Seq	300	8251813500	SAMN09258409	3728149529	HENAN AGRICULTURAL UNIVERSITY	public	sra	gs,ncbi,s3	gs.US,ncbi.public,s3.us-east-1	SRX4123375	Illumina HiSeq 2500	PAIRED	PCR	TRANSCRIPTOMIC	Nicotiana tabacum	ILLUMINA	2019-06-21T00:00:00Z	H-12-3	SRP148925	PRJNA473019	root	H-12-3	China	Asia	China	Plant	Nicotiana tabacum L. cv. K326	not collected	not collected	High-N-12h-replicate2				High-N-12h
SRR7216528	RNA-Seq	300	9160407600	SAMN09258406	4092838877	HENAN AGRICULTURAL UNIVERSITY	public	sra	gs,ncbi,s3	gs.US,ncbi.public,s3.us-east-1	SRX4123374	Illumina HiSeq 2500	PAIRED	PCR	TRANSCRIPTOMIC	Nicotiana tabacum	ILLUMINA	2019-06-21T00:00:00Z	CK-3	SRP148925	PRJNA473019	root	CK-3	China	Asia	China	Plant	Nicotiana tabacum L. cv. K326	not collected	not collected	control-replicate2				control
SRR7216529	RNA-Seq	300	8777987700	SAMN09258407	3917904372	HENAN AGRICULTURAL UNIVERSITY	public	sra	gs,ncbi,s3	gs.US,ncbi.public,s3.us-east-1	SRX4123373	Illumina HiSeq 2500	PAIRED	PCR	TRANSCRIPTOMIC	Nicotiana tabacum	ILLUMINA	2019-06-21T00:00:00Z	H-12-1	SRP148925	PRJNA473019	root	H-12-1	China	Asia	China	Plant	Nicotiana tabacum L. cv. K326	not collected	not collected	High-N-12h				High-N-12h
SRR7216530	RNA-Seq	300	9117982200	SAMN09258404	4097684250	HENAN AGRICULTURAL UNIVERSITY	public	sra	gs,ncbi,s3	gs.US,ncbi.public,s3.us-east-1	SRX4123372	Illumina HiSeq 2500	PAIRED	PCR	TRANSCRIPTOMIC	Nicotiana tabacum	ILLUMINA	2019-06-21T00:00:00Z	CK-1	SRP148925	PRJNA473019	root	CK-1	China	Asia	China	Plant	Nicotiana tabacum L. cv. K326	not collected	not collected	control				control
SRR7216531	RNA-Seq	300	8754762900	SAMN09258405	3887406498	HENAN AGRICULTURAL UNIVERSITY	public	sra	gs,ncbi,s3	gs.US,ncbi.public,s3.us-east-1	SRX4123371	Illumina HiSeq 2500	PAIRED	PCR	TRANSCRIPTOMIC	Nicotiana tabacum	ILLUMINA	2019-06-21T00:00:00Z	CK-2	SRP148925	PRJNA473019	root	CK-2	China	Asia	China	Plant	Nicotiana tabacum L. cv. K326	not collected	not collected	control-replicate1				control
SRR7216532	RNA-Seq	300	7979918100	SAMN09258424	3662163754	HENAN AGRICULTURAL UNIVERSITY	public	sra	gs,ncbi,s3	gs.US,ncbi.public,s3.us-east-1	SRX4123370	Illumina HiSeq 2500	PAIRED	PCR	TRANSCRIPTOMIC	Nicotiana tabacum	ILLUMINA	2019-06-21T00:00:00Z	L-6-3	SRP148925	PRJNA473019	root	L-6-3	China	Asia	China	Plant	Nicotiana tabacum L. cv. K326	not collected	not collected	Low-N-6h-replicate2				Low-N-6h
SRR7216533	RNA-Seq	300	9892989600	SAMN09258412	4227103483	HENAN AGRICULTURAL UNIVERSITY	public	sra	gs,ncbi,s3	gs.US,ncbi.public,s3.us-east-1	SRX4123369	Illumina HiSeq 2500	PAIRED	PCR	TRANSCRIPTOMIC	Nicotiana tabacum	ILLUMINA	2019-06-21T00:00:00Z	H-24-3	SRP148925	PRJNA473019	root	H-24-3	China	Asia	China	Plant	Nicotiana tabacum L. cv. K326	not collected	not collected	High-N-24h-replicate2				High-N-24h
SRR7216534	RNA-Seq	300	10104874800	SAMN09258413	4480921125	HENAN AGRICULTURAL UNIVERSITY	public	sra	gs,ncbi,s3	gs.US,ncbi.public,s3.us-east-1	SRX4123368	Illumina HiSeq 2500	PAIRED	PCR	TRANSCRIPTOMIC	Nicotiana tabacum	ILLUMINA	2019-06-21T00:00:00Z	H-6-1	SRP148925	PRJNA473019	root	H-6-1	China	Asia	China	Plant	Nicotiana tabacum L. cv. K326	not collected	not collected	High-N-6h				High-N-6h
SRR8113426	RNA-Seq	100	6575735600	SAMN10290311	4396009995	GUANGXI UNIVERSITY	public	sra	gs,ncbi,s3	gs.US,ncbi.public,s3.us-east-1	SRX4939810	BGISEQ-500	PAIRED	size fractionation	TRANSCRIPTOMIC	Nicotiana tabacum	BGISEQ	2018-12-14T00:00:00Z	K346	SRP166916	PRJNA498357	leaves	Transgenic2	China	Asia	China:Nanning	Plant			110 days after emergence	not collected	not collected					not collected	not collected	not collected			not collected
SRR8113427	RNA-Seq	100	6685172200	SAMN10290311	4529029674	GUANGXI UNIVERSITY	public	sra	gs,ncbi,s3	gs.US,ncbi.public,s3.us-east-1	SRX4939809	BGISEQ-500	PAIRED	size fractionation	TRANSCRIPTOMIC	Nicotiana tabacum	BGISEQ	2018-12-14T00:00:00Z	K346	SRP166916	PRJNA498357	leaves	Transgenic3	China	Asia	China:Nanning	Plant			110 days after emergence	not collected	not collected					not collected	not collected	not collected			not collected
SRR8113428	RNA-Seq	100	6537539800	SAMN10290311	4273344582	GUANGXI UNIVERSITY	public	sra	gs,ncbi,s3	gs.US,ncbi.public,s3.us-east-1	SRX4939808	BGISEQ-500	PAIRED	size fractionation	TRANSCRIPTOMIC	Nicotiana tabacum	BGISEQ	2018-12-14T00:00:00Z	K346	SRP166916	PRJNA498357	leaves	WT1	China	Asia	China:Nanning	Plant			110 days after emergence	not collected	not collected					not collected	not collected	not collected			not collected
SRR8113429	RNA-Seq	100	6001271000	SAMN10290311	3950548915	GUANGXI UNIVERSITY	public	sra	gs,ncbi,s3	gs.US,ncbi.public,s3.us-east-1	SRX4939807	BGISEQ-500	PAIRED	size fractionation	TRANSCRIPTOMIC	Nicotiana tabacum	BGISEQ	2018-12-14T00:00:00Z	K346	SRP166916	PRJNA498357	leaves	WT2	China	Asia	China:Nanning	Plant			110 days after emergence	not collected	not collected					not collected	not collected	not collected			not collected
SRR8113430	RNA-Seq	100	6537969400	SAMN10290311	4299682454	GUANGXI UNIVERSITY	public	sra	gs,ncbi,s3	gs.US,ncbi.public,s3.us-east-1	SRX4939806	BGISEQ-500	PAIRED	size fractionation	TRANSCRIPTOMIC	Nicotiana tabacum	BGISEQ	2018-12-14T00:00:00Z	K346	SRP166916	PRJNA498357	leaves	WT3	China	Asia	China:Nanning	Plant			110 days after emergence	not collected	not collected					not collected	not collected	not collected			not collected
SRR8113431	RNA-Seq	100	6538713000	SAMN10290311	4268335758	GUANGXI UNIVERSITY	public	sra	gs,ncbi,s3	gs.US,ncbi.public,s3.us-east-1	SRX4939805	BGISEQ-500	PAIRED	size fractionation	TRANSCRIPTOMIC	Nicotiana tabacum	BGISEQ	2018-12-14T00:00:00Z	K346	SRP166916	PRJNA498357	leaves	Transgenic1	China	Asia	China:Nanning	Plant			110 days after emergence	not collected	not collected					not collected	not collected	not collected			not collected
SRR8146468	RNA-Seq	300	8193041400	SAMN10345637	2566066829	YANGZHOU UNIVERSITY	public	sra	gs,ncbi,s3	gs.US,ncbi.public,s3.us-east-1	SRX4967067	Illumina HiSeq 2000	PAIRED	size fractionation	TRANSCRIPTOMIC	Nicotiana tabacum	ILLUMINA	2019-11-02T00:00:00Z	high_temperature_1	SRP167676	PRJNA501793	leaf	high_temperature_1	China	Asia	China: Yangzhou	Plant	not collected	not collected	not collected	not collected	not collected			high temperature1				Yangzhou University
SRR8146469	RNA-Seq	300	8933505300	SAMN10345638	2816456984	YANGZHOU UNIVERSITY	public	sra	gs,ncbi,s3	gs.US,ncbi.public,s3.us-east-1	SRX4967066	Illumina HiSeq 2000	PAIRED	size fractionation	TRANSCRIPTOMIC	Nicotiana tabacum	ILLUMINA	2019-11-02T00:00:00Z	high_temperature_2	SRP167676	PRJNA501793	leaf	high_temperature_2	China	Asia	China: Yangzhou	Plant	not collected	not collected	not collected	not collected	not collected			high temperature2				Yangzhou University
SRR8146470	RNA-Seq	300	7752760200	SAMN10345639	2447549337	YANGZHOU UNIVERSITY	public	sra	gs,ncbi,s3	gs.US,ncbi.public,s3.us-east-1	SRX4967065	Illumina HiSeq 2000	PAIRED	size fractionation	TRANSCRIPTOMIC	Nicotiana tabacum	ILLUMINA	2019-11-02T00:00:00Z	high_temperature_3	SRP167676	PRJNA501793	leaf	high_temperature_3	China	Asia	China: Yangzhou	Plant	not collected	not collected	not collected	not collected	not collected			high temperature3				Yangzhou University
SRR8146471	RNA-Seq	300	6067120200	SAMN10345640	1907032952	YANGZHOU UNIVERSITY	public	sra	gs,ncbi,s3	gs.US,ncbi.public,s3.us-east-1	SRX4967064	Illumina HiSeq 2000	PAIRED	size fractionation	TRANSCRIPTOMIC	Nicotiana tabacum	ILLUMINA	2019-11-02T00:00:00Z	Control_1	SRP167676	PRJNA501793	leaf	Control_1	China	Asia	China: Yangzhou	Plant	not collected	not collected	not collected	not collected	not collected			Control1				Yangzhou University
SRR8146472	RNA-Seq	300	7978305000	SAMN10345641	2526172987	YANGZHOU UNIVERSITY	public	sra	gs,ncbi,s3	gs.US,ncbi.public,s3.us-east-1	SRX4967063	Illumina HiSeq 2000	PAIRED	size fractionation	TRANSCRIPTOMIC	Nicotiana tabacum	ILLUMINA	2019-11-02T00:00:00Z	Control_2	SRP167676	PRJNA501793	leaf	Control_2	China	Asia	China: Yangzhou	Plant	not collected	not collected	not collected	not collected	not collected			Control2				Yangzhou University
SRR8146473	RNA-Seq	300	8083380300	SAMN10345642	2541690256	YANGZHOU UNIVERSITY	public	sra	gs,ncbi,s3	gs.US,ncbi.public,s3.us-east-1	SRX4967062	Illumina HiSeq 2000	PAIRED	size fractionation	TRANSCRIPTOMIC	Nicotiana tabacum	ILLUMINA	2019-11-02T00:00:00Z	Control_3	SRP167676	PRJNA501793	leaf	Control_3	China	Asia	China: Yangzhou	Plant	not collected	not collected	not collected	not collected	not collected			Control3				Yangzhou University
SRR8477360	RNA-Seq	300	9725983200	SAMN08801658	4115393556	HENAN AGRICULTURAL UNIVERSITY	public	sra	gs,ncbi,s3	gs.US,ncbi.public,s3.us-east-1	SRX5282870	Illumina HiSeq 2000	PAIRED	cDNA	TRANSCRIPTOMIC	Nicotiana tabacum	ILLUMINA	2019-01-24T00:00:00Z	T1_60d	SRP181619	PRJNA516367	leaves	T1_60d_2	China	Asia	China: xinfeng\,jiangxi	Plant	Yunyan 87	before topping	2 month	not collected	not collected
SRR8477363	RNA-Seq	300	11992909800	SAMN08801660	5207539785	HENAN AGRICULTURAL UNIVERSITY	public	sra	gs,ncbi,s3	gs.US,ncbi.public,s3.us-east-1	SRX5282867	Illumina HiSeq 2000	PAIRED	cDNA	TRANSCRIPTOMIC	Nicotiana tabacum	ILLUMINA	2019-01-24T00:00:00Z	T2_60d	SRP181619	PRJNA516367	leaves	T2_60d_2	China	Asia	China:xinfeng\, jiangxi	Plant	Yunyan 87	before topping	2 month	not collected	not collected
SRR8477359	RNA-Seq	300	7739925000	SAMN08801658	3257367912	HENAN AGRICULTURAL UNIVERSITY	public	sra	gs,ncbi,s3	gs.US,ncbi.public,s3.us-east-1	SRX5282871	Illumina HiSeq 2000	PAIRED	cDNA	TRANSCRIPTOMIC	Nicotiana tabacum	ILLUMINA	2019-01-24T00:00:00Z	T1_60d	SRP181619	PRJNA516367	leaves	T1_60d_1	China	Asia	China: xinfeng\,jiangxi	Plant	Yunyan 87	before topping	2 month	not collected	not collected
SRR8477361	RNA-Seq	300	9421450200	SAMN08801658	3965996157	HENAN AGRICULTURAL UNIVERSITY	public	sra	gs,ncbi,s3	gs.US,ncbi.public,s3.us-east-1	SRX5282869	Illumina HiSeq 2000	PAIRED	cDNA	TRANSCRIPTOMIC	Nicotiana tabacum	ILLUMINA	2019-01-24T00:00:00Z	T1_60d	SRP181619	PRJNA516367	leaves	T1_60d_3	China	Asia	China: xinfeng\,jiangxi	Plant	Yunyan 87	before topping	2 month	not collected	not collected
SRR8477364	RNA-Seq	300	8667659100	SAMN08801660	3649194186	HENAN AGRICULTURAL UNIVERSITY	public	sra	gs,ncbi,s3	gs.US,ncbi.public,s3.us-east-1	SRX5282866	Illumina HiSeq 2000	PAIRED	cDNA	TRANSCRIPTOMIC	Nicotiana tabacum	ILLUMINA	2019-01-24T00:00:00Z	T2_60d	SRP181619	PRJNA516367	leaves	T2_60d_3	China	Asia	China:xinfeng\, jiangxi	Plant	Yunyan 87	before topping	2 month	not collected	not collected
SRR8156248	RNA-Seq	1057	18868334	SAMN10352299	4935841	FUJIAN AGRICULTURE AND FORESTRY UNIVERSITY	public	sra	gs,ncbi,s3	gs.US,ncbi.public,s3.us-east-1	SRX4977151	Illumina HiSeq 4000	SINGLE	cDNA	TRANSCRIPTOMIC	Nicotiana tabacum	ILLUMINA	2018-11-05T00:00:00Z	A1, AA1 and H2O	SRP167819	PRJNA503090	root	FAFUHSZNt2018	China	Asia	China: Fuzhou	Plant	NC89		4-week-old
SRR7540337	RNA-Seq	179	6050970912	SAMN09685096	4138063586	HENAN UNIVERSITY	public	sra	gs,ncbi,s3	gs.US,ncbi.public,s3.us-east-1	SRX4407884	Illumina HiSeq 2000	PAIRED	Oligo-dT	TRANSCRIPTOMIC	Nicotiana tabacum	ILLUMINA	2019-01-31T00:00:00Z	BWR0-1A	SRP154415	PRJNA481448	root	BWR0-1A	China	Asia	China:Kunming	Plant		mature stage		BWR0-1A
SRR7540338	RNA-Seq	179	6180065089	SAMN09685095	4281200827	HENAN UNIVERSITY	public	sra	gs,ncbi,s3	gs.US,ncbi.public,s3.us-east-1	SRX4407883	Illumina HiSeq 2000	PAIRED	Oligo-dT	TRANSCRIPTOMIC	Nicotiana tabacum	ILLUMINA	2019-01-31T00:00:00Z	BWR0.5-3A	SRP154415	PRJNA481448	root	BWR0.5-3A	China	Asia	China:Kunming	Plant		mature stage		BWR0.5-3A
SRR7540339	RNA-Seq	179	6060651499	SAMN09685094	4177404151	HENAN UNIVERSITY	public	sra	gs,ncbi,s3	gs.US,ncbi.public,s3.us-east-1	SRX4407882	Illumina HiSeq 2000	PAIRED	Oligo-dT	TRANSCRIPTOMIC	Nicotiana tabacum	ILLUMINA	2019-01-31T00:00:00Z	BWR0.5-2A	SRP154415	PRJNA481448	root	BWR0.5-2A	China	Asia	China:Kunming	Plant		mature stage		BWR0.5-2A
SRR7540340	RNA-Seq	179	6014319666	SAMN09685093	4166085294	HENAN UNIVERSITY	public	sra	gs,ncbi,s3	gs.US,ncbi.public,s3.us-east-1	SRX4407881	Illumina HiSeq 2000	PAIRED	Oligo-dT	TRANSCRIPTOMIC	Nicotiana tabacum	ILLUMINA	2019-01-31T00:00:00Z	BWR0.5-1A	SRP154415	PRJNA481448	root	BWR0.5-1A	China	Asia	China:Kunming	Plant		mature stage		BWR0.5-1A
SRR7540341	RNA-Seq	179	6171249013	SAMN09685100	4257737051	HENAN UNIVERSITY	public	sra	gs,ncbi,s3	gs.US,ncbi.public,s3.us-east-1	SRX4407880	Illumina HiSeq 2000	PAIRED	Oligo-dT	TRANSCRIPTOMIC	Nicotiana tabacum	ILLUMINA	2019-01-31T00:00:00Z	BWR1-2A	SRP154415	PRJNA481448	root	BWR1-2A	China	Asia	China:Kunming	Plant		mature stage		BWR1-2A
SRR7540342	RNA-Seq	179	6178930223	SAMN09685099	4182037792	HENAN UNIVERSITY	public	sra	gs,ncbi,s3	gs.US,ncbi.public,s3.us-east-1	SRX4407879	Illumina HiSeq 2000	PAIRED	Oligo-dT	TRANSCRIPTOMIC	Nicotiana tabacum	ILLUMINA	2019-01-31T00:00:00Z	BWR1-1A	SRP154415	PRJNA481448	root	BWR1-1A	China	Asia	China:Kunming	Plant		mature stage		BWR1-1A
SRR7540343	RNA-Seq	179	6013873850	SAMN09685098	4103278447	HENAN UNIVERSITY	public	sra	gs,ncbi,s3	gs.US,ncbi.public,s3.us-east-1	SRX4407878	Illumina HiSeq 2000	PAIRED	Oligo-dT	TRANSCRIPTOMIC	Nicotiana tabacum	ILLUMINA	2019-01-31T00:00:00Z	BWR0-3A	SRP154415	PRJNA481448	root	BWR0-3A	China	Asia	China:Kunming	Plant		mature stage		BWR0-3A
SRR7540344	RNA-Seq	179	6098734777	SAMN09685097	4159947255	HENAN UNIVERSITY	public	sra	gs,ncbi,s3	gs.US,ncbi.public,s3.us-east-1	SRX4407877	Illumina HiSeq 2000	PAIRED	Oligo-dT	TRANSCRIPTOMIC	Nicotiana tabacum	ILLUMINA	2019-01-31T00:00:00Z	BWR0-2A	SRP154415	PRJNA481448	root	BWR0-2A	China	Asia	China:Kunming	Plant		mature stage		BWR0-2A
SRR7540345	RNA-Seq	179	6031042567	SAMN09685102	4156762788	HENAN UNIVERSITY	public	sra	gs,ncbi,s3	gs.US,ncbi.public,s3.us-east-1	SRX4407876	Illumina HiSeq 2000	PAIRED	Oligo-dT	TRANSCRIPTOMIC	Nicotiana tabacum	ILLUMINA	2019-01-31T00:00:00Z	BWR3-1A	SRP154415	PRJNA481448	root	BWR3-1A	China	Asia	China:Kunming	Plant		mature stage		BWR3-1A
SRR7540346	RNA-Seq	179	6165417277	SAMN09685101	4173416179	HENAN UNIVERSITY	public	sra	gs,ncbi,s3	gs.US,ncbi.public,s3.us-east-1	SRX4407875	Illumina HiSeq 2000	PAIRED	Oligo-dT	TRANSCRIPTOMIC	Nicotiana tabacum	ILLUMINA	2019-01-31T00:00:00Z	BWR1-3A	SRP154415	PRJNA481448	root	BWR1-3A	China	Asia	China:Kunming	Plant		mature stage		BWR1-3A
SRR7540347	RNA-Seq	179	4902475599	SAMN09685104	3371777025	HENAN UNIVERSITY	public	sra	gs,ncbi,s3	gs.US,ncbi.public,s3.us-east-1	SRX4407874	Illumina HiSeq 2000	PAIRED	Oligo-dT	TRANSCRIPTOMIC	Nicotiana tabacum	ILLUMINA	2019-01-31T00:00:00Z	BWR3-3A	SRP154415	PRJNA481448	root	BWR3-3A	China	Asia	China:Kunming	Plant		mature stage		BWR3-3A
SRR7540349	RNA-Seq	179	6156977304	SAMN09685106	4180511101	HENAN UNIVERSITY	public	sra	gs,ncbi,s3	gs.US,ncbi.public,s3.us-east-1	SRX4407872	Illumina HiSeq 2000	PAIRED	Oligo-dT	TRANSCRIPTOMIC	Nicotiana tabacum	ILLUMINA	2019-01-31T00:00:00Z	BWR5-2A	SRP154415	PRJNA481448	root	BWR5-2A	China	Asia	China:Kunming	Plant		mature stage		BWR5-2A
SRR7540350	RNA-Seq	179	6024183421	SAMN09685105	4065540673	HENAN UNIVERSITY	public	sra	gs,ncbi,s3	gs.US,ncbi.public,s3.us-east-1	SRX4407871	Illumina HiSeq 2000	PAIRED	Oligo-dT	TRANSCRIPTOMIC	Nicotiana tabacum	ILLUMINA	2019-01-31T00:00:00Z	BWR5-1A	SRP154415	PRJNA481448	root	BWR5-1A	China	Asia	China:Kunming	Plant		mature stage		BWR5-1A
SRR7540351	RNA-Seq	179	6085429957	SAMN09685108	4121740512	HENAN UNIVERSITY	public	sra	gs,ncbi,s3	gs.US,ncbi.public,s3.us-east-1	SRX4407870	Illumina HiSeq 2000	PAIRED	Oligo-dT	TRANSCRIPTOMIC	Nicotiana tabacum	ILLUMINA	2019-01-31T00:00:00Z	BWR8-1A	SRP154415	PRJNA481448	root	BWR8-1A	China	Asia	China:Kunming	Plant		mature stage		BWR8-1A
SRR7540352	RNA-Seq	179	6486971571	SAMN09685107	3973257441	HENAN UNIVERSITY	public	sra	gs,ncbi,s3	gs.US,ncbi.public,s3.us-east-1	SRX4407869	Illumina HiSeq 2000	PAIRED	Oligo-dT	TRANSCRIPTOMIC	Nicotiana tabacum	ILLUMINA	2019-01-31T00:00:00Z	BWR5-3A	SRP154415	PRJNA481448	root	BWR5-3A	China	Asia	China:Kunming	Plant		mature stage		BWR5-3A
SRR7540353	RNA-Seq	179	6061302571	SAMN09685110	3964096814	HENAN UNIVERSITY	public	sra	gs,ncbi,s3	gs.US,ncbi.public,s3.us-east-1	SRX4407868	Illumina HiSeq 2000	PAIRED	Oligo-dT	TRANSCRIPTOMIC	Nicotiana tabacum	ILLUMINA	2019-01-31T00:00:00Z	BWR8-3A	SRP154415	PRJNA481448	root	BWR8-3A	China	Asia	China:Kunming	Plant		mature stage		BWR8-3A
SRR7540354	RNA-Seq	179	6164896904	SAMN09685109	4069918367	HENAN UNIVERSITY	public	sra	gs,ncbi,s3	gs.US,ncbi.public,s3.us-east-1	SRX4407867	Illumina HiSeq 2000	PAIRED	Oligo-dT	TRANSCRIPTOMIC	Nicotiana tabacum	ILLUMINA	2019-01-31T00:00:00Z	BWR8-2A	SRP154415	PRJNA481448	root	BWR8-2A	China	Asia	China:Kunming	Plant		mature stage		BWR8-2A
SRR7540355	RNA-Seq	179	6012477331	SAMN09685112	3963668799	HENAN UNIVERSITY	public	sra	gs,ncbi,s3	gs.US,ncbi.public,s3.us-east-1	SRX4407866	Illumina HiSeq 2000	PAIRED	Oligo-dT	TRANSCRIPTOMIC	Nicotiana tabacum	ILLUMINA	2019-01-31T00:00:00Z	BWR24-2A	SRP154415	PRJNA481448	root	BWR24-2A	China	Asia	China:Kunming	Plant		mature stage		BWR24-2A
SRR7540356	RNA-Seq	179	6602651741	SAMN09685111	4009846477	HENAN UNIVERSITY	public	sra	gs,ncbi,s3	gs.US,ncbi.public,s3.us-east-1	SRX4407865	Illumina HiSeq 2000	PAIRED	Oligo-dT	TRANSCRIPTOMIC	Nicotiana tabacum	ILLUMINA	2019-01-31T00:00:00Z	BWR24-1A	SRP154415	PRJNA481448	root	BWR24-1A	China	Asia	China:Kunming	Plant		mature stage		BWR24-1A
SRR7540357	RNA-Seq	179	6067084416	SAMN09685113	4001962606	HENAN UNIVERSITY	public	sra	gs,ncbi,s3	gs.US,ncbi.public,s3.us-east-1	SRX4407864	Illumina HiSeq 2000	PAIRED	Oligo-dT	TRANSCRIPTOMIC	Nicotiana tabacum	ILLUMINA	2019-01-31T00:00:00Z	BWR24-3A	SRP154415	PRJNA481448	root	BWR24-3A	China	Asia	China:Kunming	Plant		mature stage		BWR24-3A
SRR8690256	RNA-Seq	300	10543334400	SAMN10920284	4879072499	SHENYANG AGRICULTRUAL UNIVERSITY	public	sra	gs,ncbi,s3	gs.US,ncbi.public,s3.us-east-1	SRX5486123	HiSeq X Ten	PAIRED	RANDOM	TRANSCRIPTOMIC	Nicotiana tabacum	ILLUMINA	2019-03-06T00:00:00Z	CytPM	SRP187755	PRJNA525695	Tobacco cells	CytPM01	China	Asia	China: Shenyang	Plant	Tobacco Bright Yellow	not applicable	not applicable	not applicable	not applicable					2017-01-01			Mengnan An	Tobacco BY-2
SRR8699319	RNA-Seq	99	4935231666	SAMN11089768	2967553924	GEO	public	sra	gs,ncbi,s3	gs.US,ncbi.public,s3.us-east-1	SRX5495062	Illumina HiSeq 2500	SINGLE	cDNA	TRANSCRIPTOMIC	Nicotiana tabacum	ILLUMINA	2019-03-10T00:00:00Z	GSM3660847	SRP187950	PRJNA526208	de-etiolating tobacco leaves											GSM3660847	pool of two youngest leaves from each of three replica plants	control (no darkness)														0000 minutes (no treatment)
SRR8699320	RNA-Seq	99	2912679136	SAMN11089767	1734331151	GEO	public	sra	gs,ncbi,s3	gs.US,ncbi.public,s3.us-east-1	SRX5495063	Illumina HiSeq 2500	SINGLE	cDNA	TRANSCRIPTOMIC	Nicotiana tabacum	ILLUMINA	2019-03-10T00:00:00Z	GSM3660848	SRP187950	PRJNA526208	de-etiolating tobacco leaves											GSM3660848	pool of two youngest leaves from each of three replica plants	Extended dark														0000 minutes
SRR8699321	RNA-Seq	99	2780927591	SAMN11089766	1653300081	GEO	public	sra	gs,ncbi,s3	gs.US,ncbi.public,s3.us-east-1	SRX5495064	Illumina HiSeq 2500	SINGLE	cDNA	TRANSCRIPTOMIC	Nicotiana tabacum	ILLUMINA	2019-03-10T00:00:00Z	GSM3660849	SRP187950	PRJNA526208	de-etiolating tobacco leaves											GSM3660849	pool of two youngest leaves from each of three replica plants	Extended dark														0005 minutes
SRR8699322	RNA-Seq	99	3132759668	SAMN11089765	1864848095	GEO	public	sra	gs,ncbi,s3	gs.US,ncbi.public,s3.us-east-1	SRX5495065	Illumina HiSeq 2500	SINGLE	cDNA	TRANSCRIPTOMIC	Nicotiana tabacum	ILLUMINA	2019-03-10T00:00:00Z	GSM3660850	SRP187950	PRJNA526208	de-etiolating tobacco leaves											GSM3660850	pool of two youngest leaves from each of three replica plants	Extended dark														0010 minutes
SRR8699323	RNA-Seq	99	3576909219	SAMN11089764	2130822168	GEO	public	sra	gs,ncbi,s3	gs.US,ncbi.public,s3.us-east-1	SRX5495066	Illumina HiSeq 2500	SINGLE	cDNA	TRANSCRIPTOMIC	Nicotiana tabacum	ILLUMINA	2019-03-10T00:00:00Z	GSM3660851	SRP187950	PRJNA526208	de-etiolating tobacco leaves											GSM3660851	pool of two youngest leaves from each of three replica plants	Extended dark														0030 minutes
SRR8699324	RNA-Seq	99	4167736252	SAMN11089763	2517812028	GEO	public	sra	gs,ncbi,s3	gs.US,ncbi.public,s3.us-east-1	SRX5495067	Illumina HiSeq 2500	SINGLE	cDNA	TRANSCRIPTOMIC	Nicotiana tabacum	ILLUMINA	2019-03-10T00:00:00Z	GSM3660852	SRP187950	PRJNA526208	de-etiolating tobacco leaves											GSM3660852	pool of two youngest leaves from each of three replica plants	Extended dark														0060 minutes
SRR8699325	RNA-Seq	99	5358896238	SAMN11089762	3399640161	GEO	public	sra	gs,ncbi,s3	gs.US,ncbi.public,s3.us-east-1	SRX5495068	Illumina HiSeq 2500	SINGLE	cDNA	TRANSCRIPTOMIC	Nicotiana tabacum	ILLUMINA	2019-03-10T00:00:00Z	GSM3660853	SRP187950	PRJNA526208	de-etiolating tobacco leaves											GSM3660853	pool of two youngest leaves from each of three replica plants	Extended dark														0120 minutes
SRR8699326	RNA-Seq	99	3453194296	SAMN11089761	2244526289	GEO	public	sra	gs,ncbi,s3	gs.US,ncbi.public,s3.us-east-1	SRX5495069	Illumina HiSeq 2500	SINGLE	cDNA	TRANSCRIPTOMIC	Nicotiana tabacum	ILLUMINA	2019-03-10T00:00:00Z	GSM3660854	SRP187950	PRJNA526208	de-etiolating tobacco leaves											GSM3660854	pool of two youngest leaves from each of three replica plants	Extended dark														0240 minutes
SRR8699327	RNA-Seq	99	3463356614	SAMN11089760	2259047720	GEO	public	sra	gs,ncbi,s3	gs.US,ncbi.public,s3.us-east-1	SRX5495070	Illumina HiSeq 2500	SINGLE	cDNA	TRANSCRIPTOMIC	Nicotiana tabacum	ILLUMINA	2019-03-10T00:00:00Z	GSM3660855	SRP187950	PRJNA526208	de-etiolating tobacco leaves											GSM3660855	pool of two youngest leaves from each of three replica plants	Extended dark														0480 minutes
SRR8699328	RNA-Seq	99	3259517689	SAMN11089759	2060708780	GEO	public	sra	gs,ncbi,s3	gs.US,ncbi.public,s3.us-east-1	SRX5495071	Illumina HiSeq 2500	SINGLE	cDNA	TRANSCRIPTOMIC	Nicotiana tabacum	ILLUMINA	2019-03-10T00:00:00Z	GSM3660856	SRP187950	PRJNA526208	de-etiolating tobacco leaves											GSM3660856	pool of two youngest leaves from each of three replica plants	Extended dark														0960 minutes
SRR8699329	RNA-Seq	99	2941302897	SAMN11089758	1817766410	GEO	public	sra	gs,ncbi,s3	gs.US,ncbi.public,s3.us-east-1	SRX5495072	Illumina HiSeq 2500	SINGLE	cDNA	TRANSCRIPTOMIC	Nicotiana tabacum	ILLUMINA	2019-03-10T00:00:00Z	GSM3660857	SRP187950	PRJNA526208	de-etiolating tobacco leaves											GSM3660857	pool of two youngest leaves from each of three replica plants	Extended dark														2400 minutes
SRR8699330	RNA-Seq	99	2897331486	SAMN11089757	1834338763	GEO	public	sra	gs,ncbi,s3	gs.US,ncbi.public,s3.us-east-1	SRX5495073	Illumina HiSeq 2500	SINGLE	cDNA	TRANSCRIPTOMIC	Nicotiana tabacum	ILLUMINA	2019-03-10T00:00:00Z	GSM3660858	SRP187950	PRJNA526208	de-etiolating tobacco leaves											GSM3660858	pool of two youngest leaves from each of three replica plants	Extended dark														3840 minutes
SRR8699331	RNA-Seq	99	3420806442	SAMN11089756	2164246654	GEO	public	sra	gs,ncbi,s3	gs.US,ncbi.public,s3.us-east-1	SRX5495074	Illumina HiSeq 2500	SINGLE	cDNA	TRANSCRIPTOMIC	Nicotiana tabacum	ILLUMINA	2019-03-10T00:00:00Z	GSM3660859	SRP187950	PRJNA526208	de-etiolating tobacco leaves											GSM3660859	pool of two youngest leaves from each of three replica plants	Extended dark														6720 minutes
SRR8699332	RNA-Seq	99	3312213170	SAMN11089755	2086724307	GEO	public	sra	gs,ncbi,s3	gs.US,ncbi.public,s3.us-east-1	SRX5495075	Illumina HiSeq 2500	SINGLE	cDNA	TRANSCRIPTOMIC	Nicotiana tabacum	ILLUMINA	2019-03-10T00:00:00Z	GSM3660860	SRP187950	PRJNA526208	de-etiolating tobacco leaves											GSM3660860	pool of two youngest leaves from each of three replica plants	control (no darkness)														Control minunts
SRR8699333	RNA-Seq	99	2665124464	SAMN11089754	1688242117	GEO	public	sra	gs,ncbi,s3	gs.US,ncbi.public,s3.us-east-1	SRX5495076	Illumina HiSeq 2500	SINGLE	cDNA	TRANSCRIPTOMIC	Nicotiana tabacum	ILLUMINA	2019-03-10T00:00:00Z	GSM3660861	SRP187950	PRJNA526208	de-etiolating tobacco leaves											GSM3660861	pool of two youngest leaves from each of three replica plants	Extended dark														0000 minutes
SRR8699334	RNA-Seq	99	2879740047	SAMN11089753	1818286332	GEO	public	sra	gs,ncbi,s3	gs.US,ncbi.public,s3.us-east-1	SRX5495077	Illumina HiSeq 2500	SINGLE	cDNA	TRANSCRIPTOMIC	Nicotiana tabacum	ILLUMINA	2019-03-10T00:00:00Z	GSM3660862	SRP187950	PRJNA526208	de-etiolating tobacco leaves											GSM3660862	pool of two youngest leaves from each of three replica plants	Extended dark														0005 minutes
SRR8699335	RNA-Seq	99	2564121092	SAMN11089752	1575209271	GEO	public	sra	gs,ncbi,s3	gs.US,ncbi.public,s3.us-east-1	SRX5495078	Illumina HiSeq 2500	SINGLE	cDNA	TRANSCRIPTOMIC	Nicotiana tabacum	ILLUMINA	2019-03-10T00:00:00Z	GSM3660863	SRP187950	PRJNA526208	de-etiolating tobacco leaves											GSM3660863	pool of two youngest leaves from each of three replica plants	Extended dark														0010 minutes
SRR8699336	RNA-Seq	99	2652768114	SAMN11089751	1632645822	GEO	public	sra	gs,ncbi,s3	gs.US,ncbi.public,s3.us-east-1	SRX5495079	Illumina HiSeq 2500	SINGLE	cDNA	TRANSCRIPTOMIC	Nicotiana tabacum	ILLUMINA	2019-03-10T00:00:00Z	GSM3660864	SRP187950	PRJNA526208	de-etiolating tobacco leaves											GSM3660864	pool of two youngest leaves from each of three replica plants	Extended dark														0030 minutes
SRR8699337	RNA-Seq	99	3091372554	SAMN11089750	1895379817	GEO	public	sra	gs,ncbi,s3	gs.US,ncbi.public,s3.us-east-1	SRX5495080	Illumina HiSeq 2500	SINGLE	cDNA	TRANSCRIPTOMIC	Nicotiana tabacum	ILLUMINA	2019-03-10T00:00:00Z	GSM3660865	SRP187950	PRJNA526208	de-etiolating tobacco leaves											GSM3660865	pool of two youngest leaves from each of three replica plants	Extended dark														0060 minutes
SRR8699338	RNA-Seq	99	2722934206	SAMN11089749	1666315820	GEO	public	sra	gs,ncbi,s3	gs.US,ncbi.public,s3.us-east-1	SRX5495081	Illumina HiSeq 2500	SINGLE	cDNA	TRANSCRIPTOMIC	Nicotiana tabacum	ILLUMINA	2019-03-10T00:00:00Z	GSM3660866	SRP187950	PRJNA526208	de-etiolating tobacco leaves											GSM3660866	pool of two youngest leaves from each of three replica plants	Extended dark														0120 minutes
SRR8699339	RNA-Seq	99	3485482409	SAMN11089748	2135147268	GEO	public	sra	gs,ncbi,s3	gs.US,ncbi.public,s3.us-east-1	SRX5495082	Illumina HiSeq 2500	SINGLE	cDNA	TRANSCRIPTOMIC	Nicotiana tabacum	ILLUMINA	2019-03-10T00:00:00Z	GSM3660867	SRP187950	PRJNA526208	de-etiolating tobacco leaves											GSM3660867	pool of two youngest leaves from each of three replica plants	Extended dark														0240 minutes
SRR8699340	RNA-Seq	99	2836003509	SAMN11089747	1751979393	GEO	public	sra	gs,ncbi,s3	gs.US,ncbi.public,s3.us-east-1	SRX5495083	Illumina HiSeq 2500	SINGLE	cDNA	TRANSCRIPTOMIC	Nicotiana tabacum	ILLUMINA	2019-03-10T00:00:00Z	GSM3660868	SRP187950	PRJNA526208	de-etiolating tobacco leaves											GSM3660868	pool of two youngest leaves from each of three replica plants	Extended dark														0480 minutes
SRR8699341	RNA-Seq	99	3126151316	SAMN11089746	1923319298	GEO	public	sra	gs,ncbi,s3	gs.US,ncbi.public,s3.us-east-1	SRX5495084	Illumina HiSeq 2500	SINGLE	cDNA	TRANSCRIPTOMIC	Nicotiana tabacum	ILLUMINA	2019-03-10T00:00:00Z	GSM3660869	SRP187950	PRJNA526208	de-etiolating tobacco leaves											GSM3660869	pool of two youngest leaves from each of three replica plants	Extended dark														0960 minutes
SRR8699342	RNA-Seq	99	3032141207	SAMN11089784	1877246514	GEO	public	sra	gs,ncbi,s3	gs.US,ncbi.public,s3.us-east-1	SRX5495085	Illumina HiSeq 2500	SINGLE	cDNA	TRANSCRIPTOMIC	Nicotiana tabacum	ILLUMINA	2019-03-10T00:00:00Z	GSM3660870	SRP187950	PRJNA526208	de-etiolating tobacco leaves											GSM3660870	pool of two youngest leaves from each of three replica plants	Extended dark														2400 minutes
SRR8699343	RNA-Seq	99	3171345744	SAMN11089783	1952246443	GEO	public	sra	gs,ncbi,s3	gs.US,ncbi.public,s3.us-east-1	SRX5495086	Illumina HiSeq 2500	SINGLE	cDNA	TRANSCRIPTOMIC	Nicotiana tabacum	ILLUMINA	2019-03-10T00:00:00Z	GSM3660871	SRP187950	PRJNA526208	de-etiolating tobacco leaves											GSM3660871	pool of two youngest leaves from each of three replica plants	Extended dark														3840 minutes
SRR8699344	RNA-Seq	99	2840705108	SAMN11089782	1749056490	GEO	public	sra	gs,ncbi,s3	gs.US,ncbi.public,s3.us-east-1	SRX5495087	Illumina HiSeq 2500	SINGLE	cDNA	TRANSCRIPTOMIC	Nicotiana tabacum	ILLUMINA	2019-03-10T00:00:00Z	GSM3660872	SRP187950	PRJNA526208	de-etiolating tobacco leaves											GSM3660872	pool of two youngest leaves from each of three replica plants	Extended dark														6720 minutes
SRR8699345	RNA-Seq	99	3127914803	SAMN11089771	1916625242	GEO	public	sra	gs,ncbi,s3	gs.US,ncbi.public,s3.us-east-1	SRX5495088	Illumina HiSeq 2500	SINGLE	cDNA	TRANSCRIPTOMIC	Nicotiana tabacum	ILLUMINA	2019-03-10T00:00:00Z	GSM3660873	SRP187950	PRJNA526208	de-etiolating tobacco leaves											GSM3660873	pool of two youngest leaves from each of three replica plants	control (no darkness)														Control minunts
SRR8699346	RNA-Seq	99	2787744739	SAMN11089770	1718504341	GEO	public	sra	gs,ncbi,s3	gs.US,ncbi.public,s3.us-east-1	SRX5495089	Illumina HiSeq 2500	SINGLE	cDNA	TRANSCRIPTOMIC	Nicotiana tabacum	ILLUMINA	2019-03-10T00:00:00Z	GSM3660874	SRP187950	PRJNA526208	de-etiolating tobacco leaves											GSM3660874	pool of two youngest leaves from each of three replica plants	Extended dark														0000 minutes
SRR8699347	RNA-Seq	99	3731223724	SAMN11089769	2288352298	GEO	public	sra	gs,ncbi,s3	gs.US,ncbi.public,s3.us-east-1	SRX5495090	Illumina HiSeq 2500	SINGLE	cDNA	TRANSCRIPTOMIC	Nicotiana tabacum	ILLUMINA	2019-03-10T00:00:00Z	GSM3660875	SRP187950	PRJNA526208	de-etiolating tobacco leaves											GSM3660875	pool of two youngest leaves from each of three replica plants	Extended dark														0005 minutes
SRR8699348	RNA-Seq	99	3319264459	SAMN11089773	2036741154	GEO	public	sra	gs,ncbi,s3	gs.US,ncbi.public,s3.us-east-1	SRX5495091	Illumina HiSeq 2500	SINGLE	cDNA	TRANSCRIPTOMIC	Nicotiana tabacum	ILLUMINA	2019-03-10T00:00:00Z	GSM3660876	SRP187950	PRJNA526208	de-etiolating tobacco leaves											GSM3660876	pool of two youngest leaves from each of three replica plants	Extended dark														0010 minutes
SRR8699349	RNA-Seq	99	3997750765	SAMN11089772	2553333303	GEO	public	sra	gs,ncbi,s3	gs.US,ncbi.public,s3.us-east-1	SRX5495092	Illumina HiSeq 2500	SINGLE	cDNA	TRANSCRIPTOMIC	Nicotiana tabacum	ILLUMINA	2019-03-10T00:00:00Z	GSM3660877	SRP187950	PRJNA526208	de-etiolating tobacco leaves											GSM3660877	pool of two youngest leaves from each of three replica plants	Extended dark														0030 minutes
SRR8699350	RNA-Seq	99	5025611813	SAMN11089781	3253468234	GEO	public	sra	gs,ncbi,s3	gs.US,ncbi.public,s3.us-east-1	SRX5495093	Illumina HiSeq 2500	SINGLE	cDNA	TRANSCRIPTOMIC	Nicotiana tabacum	ILLUMINA	2019-03-10T00:00:00Z	GSM3660878	SRP187950	PRJNA526208	de-etiolating tobacco leaves											GSM3660878	pool of two youngest leaves from each of three replica plants	Extended dark														0060 minutes
SRR8699351	RNA-Seq	99	2933422568	SAMN11089780	1806196558	GEO	public	sra	gs,ncbi,s3	gs.US,ncbi.public,s3.us-east-1	SRX5495094	Illumina HiSeq 2500	SINGLE	cDNA	TRANSCRIPTOMIC	Nicotiana tabacum	ILLUMINA	2019-03-10T00:00:00Z	GSM3660879	SRP187950	PRJNA526208	de-etiolating tobacco leaves											GSM3660879	pool of two youngest leaves from each of three replica plants	Extended dark														0120 minutes
SRR8699352	RNA-Seq	99	2616716611	SAMN11089779	1608322037	GEO	public	sra	gs,ncbi,s3	gs.US,ncbi.public,s3.us-east-1	SRX5495095	Illumina HiSeq 2500	SINGLE	cDNA	TRANSCRIPTOMIC	Nicotiana tabacum	ILLUMINA	2019-03-10T00:00:00Z	GSM3660880	SRP187950	PRJNA526208	de-etiolating tobacco leaves											GSM3660880	pool of two youngest leaves from each of three replica plants	Extended dark														0240 minutes
SRR8699353	RNA-Seq	99	2651701144	SAMN11089778	1624266665	GEO	public	sra	gs,ncbi,s3	gs.US,ncbi.public,s3.us-east-1	SRX5495096	Illumina HiSeq 2500	SINGLE	cDNA	TRANSCRIPTOMIC	Nicotiana tabacum	ILLUMINA	2019-03-10T00:00:00Z	GSM3660881	SRP187950	PRJNA526208	de-etiolating tobacco leaves											GSM3660881	pool of two youngest leaves from each of three replica plants	Extended dark														0480 minutes
SRR8699354	RNA-Seq	99	2860296807	SAMN11089777	1748028973	GEO	public	sra	gs,ncbi,s3	gs.US,ncbi.public,s3.us-east-1	SRX5495097	Illumina HiSeq 2500	SINGLE	cDNA	TRANSCRIPTOMIC	Nicotiana tabacum	ILLUMINA	2019-03-10T00:00:00Z	GSM3660882	SRP187950	PRJNA526208	de-etiolating tobacco leaves											GSM3660882	pool of two youngest leaves from each of three replica plants	Extended dark														0960 minutes
SRR8699355	RNA-Seq	99	2931562657	SAMN11089776	1793653583	GEO	public	sra	gs,ncbi,s3	gs.US,ncbi.public,s3.us-east-1	SRX5495098	Illumina HiSeq 2500	SINGLE	cDNA	TRANSCRIPTOMIC	Nicotiana tabacum	ILLUMINA	2019-03-10T00:00:00Z	GSM3660883	SRP187950	PRJNA526208	de-etiolating tobacco leaves											GSM3660883	pool of two youngest leaves from each of three replica plants	Extended dark														2400 minutes
SRR8699356	RNA-Seq	99	2971033378	SAMN11089775	1814954021	GEO	public	sra	gs,ncbi,s3	gs.US,ncbi.public,s3.us-east-1	SRX5495099	Illumina HiSeq 2500	SINGLE	cDNA	TRANSCRIPTOMIC	Nicotiana tabacum	ILLUMINA	2019-03-10T00:00:00Z	GSM3660884	SRP187950	PRJNA526208	de-etiolating tobacco leaves											GSM3660884	pool of two youngest leaves from each of three replica plants	Extended dark														3840 minutes
SRR8699357	RNA-Seq	99	2735836784	SAMN11089774	1678534191	GEO	public	sra	gs,ncbi,s3	gs.US,ncbi.public,s3.us-east-1	SRX5495100	Illumina HiSeq 2500	SINGLE	cDNA	TRANSCRIPTOMIC	Nicotiana tabacum	ILLUMINA	2019-03-10T00:00:00Z	GSM3660885	SRP187950	PRJNA526208	de-etiolating tobacco leaves											GSM3660885	pool of two youngest leaves from each of three replica plants	Extended dark														6720 minutes
SRR7896335	RNA-Seq	50	852334600	SAMN10118518	288462745	GEO	public	sra	gs,ncbi,s3	gs.US,ncbi.public,s3.us-east-1	SRX4733776	Illumina HiSeq 2000	SINGLE	cDNA	TRANSCRIPTOMIC	Nicotiana tabacum	ILLUMINA	2018-11-05T00:00:00Z	GSM3399611	SRP162477	PRJNA492923							Samsun					GSM3399611	Control plantlets cultured for 10 days without MVOC exposure
SRR7896336	RNA-Seq	50	910650400	SAMN10118525	308434423	GEO	public	sra	gs,ncbi,s3	gs.US,ncbi.public,s3.us-east-1	SRX4733777	Illumina HiSeq 2000	SINGLE	cDNA	TRANSCRIPTOMIC	Nicotiana tabacum	ILLUMINA	2018-11-05T00:00:00Z	GSM3399612	SRP162477	PRJNA492923							Samsun					GSM3399612	Control plantlets cultured for 10 days without MVOC exposure
SRR7896337	RNA-Seq	50	777530750	SAMN10118524	264408569	GEO	public	sra	gs,ncbi,s3	gs.US,ncbi.public,s3.us-east-1	SRX4733778	Illumina HiSeq 2000	SINGLE	cDNA	TRANSCRIPTOMIC	Nicotiana tabacum	ILLUMINA	2018-11-05T00:00:00Z	GSM3399613	SRP162477	PRJNA492923							Samsun					GSM3399613	Control plantlets cultured for 10 days without MVOC exposure
SRR7896338	RNA-Seq	50	894433900	SAMN10118523	303032358	GEO	public	sra	gs,ncbi,s3	gs.US,ncbi.public,s3.us-east-1	SRX4733779	Illumina HiSeq 2000	SINGLE	cDNA	TRANSCRIPTOMIC	Nicotiana tabacum	ILLUMINA	2018-11-05T00:00:00Z	GSM3399614	SRP162477	PRJNA492923							Samsun					GSM3399614	Control plantlets cultured for 10 days without MVOC exposure
SRR7896339	RNA-Seq	50	876544250	SAMN10118522	296859785	GEO	public	sra	gs,ncbi,s3	gs.US,ncbi.public,s3.us-east-1	SRX4733780	Illumina HiSeq 2000	SINGLE	cDNA	TRANSCRIPTOMIC	Nicotiana tabacum	ILLUMINA	2018-11-05T00:00:00Z	GSM3399615	SRP162477	PRJNA492923							Samsun					GSM3399615	Treated plantlets cultured for 10 days with MVOC exposure
SRR7896340	RNA-Seq	50	830526300	SAMN10118521	281427258	GEO	public	sra	gs,ncbi,s3	gs.US,ncbi.public,s3.us-east-1	SRX4733781	Illumina HiSeq 2000	SINGLE	cDNA	TRANSCRIPTOMIC	Nicotiana tabacum	ILLUMINA	2018-11-05T00:00:00Z	GSM3399616	SRP162477	PRJNA492923							Samsun					GSM3399616	Treated plantlets cultured for 10 days with MVOC exposure
SRR7896341	RNA-Seq	50	960197400	SAMN10118520	324355446	GEO	public	sra	gs,ncbi,s3	gs.US,ncbi.public,s3.us-east-1	SRX4733782	Illumina HiSeq 2000	SINGLE	cDNA	TRANSCRIPTOMIC	Nicotiana tabacum	ILLUMINA	2018-11-05T00:00:00Z	GSM3399617	SRP162477	PRJNA492923							Samsun					GSM3399617	Treated plantlets cultured for 10 days with MVOC exposure
SRR7896342	RNA-Seq	50	888364050	SAMN10118519	301355798	GEO	public	sra	gs,ncbi,s3	gs.US,ncbi.public,s3.us-east-1	SRX4733783	Illumina HiSeq 2000	SINGLE	cDNA	TRANSCRIPTOMIC	Nicotiana tabacum	ILLUMINA	2018-11-05T00:00:00Z	GSM3399618	SRP162477	PRJNA492923							Samsun					GSM3399618	Treated plantlets cultured for 10 days with MVOC exposure
SRR8115234	RNA-Seq	250	2852099250	SAMN10332765	1311126624	UNIVERSITY	public	sra	gs,ncbi,s3	gs.US,ncbi.public,s3.us-east-1	SRX4941542	Illumina HiSeq 2000	PAIRED	cDNA	TRANSCRIPTOMIC	Nicotiana tabacum	ILLUMINA	2018-10-28T00:00:00Z	DFR_3	SRP167003	PRJNA498348	leaf and flower	DFR_3	China	Asia	China:huazhong agricultural university	Plant	Basma Xanthi		open flower						replicate = biological replicate 6
SRR8115235	RNA-Seq	250	2323766000	SAMN10332764	1071020925	UNIVERSITY	public	sra	gs,ncbi,s3	gs.US,ncbi.public,s3.us-east-1	SRX4941541	Illumina HiSeq 2000	PAIRED	cDNA	TRANSCRIPTOMIC	Nicotiana tabacum	ILLUMINA	2018-10-28T00:00:00Z	DFR_2	SRP167003	PRJNA498348	leaf and flower	DFR_2	China	Asia	China:huazhong agricultural university	Plant	Basma Xanthi		open flower						replicate = biological replicate 5
SRR8115236	RNA-Seq	250	1677880500	SAMN10332763	781009687	UNIVERSITY	public	sra	gs,ncbi,s3	gs.US,ncbi.public,s3.us-east-1	SRX4941540	Illumina HiSeq 2000	PAIRED	cDNA	TRANSCRIPTOMIC	Nicotiana tabacum	ILLUMINA	2018-10-28T00:00:00Z	DFR_1	SRP167003	PRJNA498348	leaf and flower	DFR_1	China	Asia	China:huazhong agricultural university	Plant	Basma Xanthi		open flower						replicate = biological replicate 4
SRR8115237	RNA-Seq	250	2327352250	SAMN10332762	1078183779	UNIVERSITY	public	sra	gs,ncbi,s3	gs.US,ncbi.public,s3.us-east-1	SRX4941539	Illumina HiSeq 2000	PAIRED	cDNA	TRANSCRIPTOMIC	Nicotiana tabacum	ILLUMINA	2018-10-28T00:00:00Z	CK_DFR_3	SRP167003	PRJNA498348	leaf and flower	CK_DFR_3	China	Asia	China:huazhong agricultural university	Plant	Basma Xanthi		open flower						replicate = biological replicate 3
SRR8115238	RNA-Seq	300	3578023800	SAMN10332755	1636143755	UNIVERSITY	public	sra	gs,ncbi,s3	gs.US,ncbi.public,s3.us-east-1	SRX4941538	Illumina HiSeq 2000	PAIRED	cDNA	TRANSCRIPTOMIC	Nicotiana tabacum	ILLUMINA	2018-10-26T00:00:00Z	CK_MYB10_2	SRP167003	PRJNA498348	flower	CK_MYB10_2	China	Asia	China:huazhong agricultural university	Plant	Basma Xanthi		open flowe						replicate = biological replicate 2
SRR8115239	RNA-Seq	300	3584502000	SAMN10332754	1609310246	UNIVERSITY	public	sra	gs,ncbi,s3	gs.US,ncbi.public,s3.us-east-1	SRX4941537	Illumina HiSeq 2000	PAIRED	cDNA	TRANSCRIPTOMIC	Nicotiana tabacum	ILLUMINA	2018-10-26T00:00:00Z	CK_MYB10_1	SRP167003	PRJNA498348	flower	CK_MYB10_1	China	Asia	China:huazhong agricultural university	Plant	Basma Xanthi		open flowe						replicate = biological replicate 1
SRR8115240	RNA-Seq	300	2768219400	SAMN10332757	1242331019	UNIVERSITY	public	sra	gs,ncbi,s3	gs.US,ncbi.public,s3.us-east-1	SRX4941536	Illumina HiSeq 2000	PAIRED	cDNA	TRANSCRIPTOMIC	Nicotiana tabacum	ILLUMINA	2018-10-26T00:00:00Z	MYB10_1	SRP167003	PRJNA498348	flower	MYB10_1	China	Asia	China:huazhong agricultural university	Plant	Basma Xanthi		open flowe						replicate = biological replicate 4
SRR8115241	RNA-Seq	300	3541926900	SAMN10332756	1594146831	UNIVERSITY	public	sra	gs,ncbi,s3	gs.US,ncbi.public,s3.us-east-1	SRX4941535	Illumina HiSeq 2000	PAIRED	cDNA	TRANSCRIPTOMIC	Nicotiana tabacum	ILLUMINA	2018-10-26T00:00:00Z	CK_MYB10_3	SRP167003	PRJNA498348	flower	CK_MYB10_3	China	Asia	China:huazhong agricultural university	Plant	Basma Xanthi		open flowe						replicate = biological replicate 3
SRR8115243	RNA-Seq	300	3362232600	SAMN10332758	1496614171	UNIVERSITY	public	sra	gs,ncbi,s3	gs.US,ncbi.public,s3.us-east-1	SRX4941533	Illumina HiSeq 2000	PAIRED	cDNA	TRANSCRIPTOMIC	Nicotiana tabacum	ILLUMINA	2018-10-26T00:00:00Z	MYB10_2	SRP167003	PRJNA498348	flower	MYB10_2	China	Asia	China:huazhong agricultural university	Plant	Basma Xanthi		open flowe						replicate = biological replicate 5
SRR8115244	RNA-Seq	250	1762474500	SAMN10332761	822374422	UNIVERSITY	public	sra	gs,ncbi,s3	gs.US,ncbi.public,s3.us-east-1	SRX4941532	Illumina HiSeq 2000	PAIRED	cDNA	TRANSCRIPTOMIC	Nicotiana tabacum	ILLUMINA	2018-10-28T00:00:00Z	CK_DFR_2	SRP167003	PRJNA498348	leaf and flower	CK_DFR_2	China	Asia	China:huazhong agricultural university	Plant	Basma Xanthi		open flower						replicate = biological replicate 2
SRR8115245	RNA-Seq	250	2444333250	SAMN10332760	1135405517	UNIVERSITY	public	sra	gs,ncbi,s3	gs.US,ncbi.public,s3.us-east-1	SRX4941531	Illumina HiSeq 2000	PAIRED	cDNA	TRANSCRIPTOMIC	Nicotiana tabacum	ILLUMINA	2018-10-28T00:00:00Z	CK_DFR_1	SRP167003	PRJNA498348	leaf and flower	CK_DFR_1	China	Asia	China:huazhong agricultural university	Plant	Basma Xanthi		open flower						replicate = biological replicate 1
SRR8090343	ncRNA-Seq	51	408556818	SAMN10275092	278723612	GEO	public	sra	gs,ncbi,s3	gs.US,ncbi.public,s3.us-east-1	SRX4917215	Illumina HiScanSQ	SINGLE	size fractionation	TRANSCRIPTOMIC	Nicotiana tabacum	ILLUMINA	2019-10-01T00:00:00Z	GSM3440932	SRP166418	PRJNA497995							Bright Yellow 2					GSM3440932	TBSV incubated cells	exposed TBSV dsRNA to the BYL
SRR8090344	ncRNA-Seq	51	297476472	SAMN10275091	206780899	GEO	public	sra	gs,ncbi,s3	gs.US,ncbi.public,s3.us-east-1	SRX4917216	Illumina HiScanSQ	SINGLE	size fractionation	TRANSCRIPTOMIC	Nicotiana tabacum	ILLUMINA	2019-10-01T00:00:00Z	GSM3440933	SRP166418	PRJNA497995							Bright Yellow 2					GSM3440933	TBSV incubated cells	exposed TBSV dsRNA to the BYL
SRR8090346	ncRNA-Seq	51	454843602	SAMN10275089	317703558	GEO	public	sra	gs,ncbi,s3	gs.US,ncbi.public,s3.us-east-1	SRX4917218	Illumina HiScanSQ	SINGLE	size fractionation	TRANSCRIPTOMIC	Nicotiana tabacum	ILLUMINA	2019-10-01T00:00:00Z	GSM3440935	SRP166418	PRJNA497995							Bright Yellow 2					GSM3440935	TBSV incubated cells with subsequent AGO1-IP	exposed TBSV dsRNA to the BYL
SRR8090347	ncRNA-Seq	51	517590891	SAMN10275088	333190568	GEO	public	sra	gs,ncbi,s3	gs.US,ncbi.public,s3.us-east-1	SRX4917219	Illumina HiScanSQ	SINGLE	size fractionation	TRANSCRIPTOMIC	Nicotiana tabacum	ILLUMINA	2019-10-01T00:00:00Z	GSM3440936	SRP166418	PRJNA497995							Bright Yellow 2					GSM3440936	TBSV incubated cells with subsequent AGO1-IP	exposed TBSV dsRNA to the BYL
SRR8090348	ncRNA-Seq	51	536378169	SAMN10275087	359603402	GEO	public	sra	gs,ncbi,s3	gs.US,ncbi.public,s3.us-east-1	SRX4917220	Illumina HiScanSQ	SINGLE	size fractionation	TRANSCRIPTOMIC	Nicotiana tabacum	ILLUMINA	2019-10-01T00:00:00Z	GSM3440937	SRP166418	PRJNA497995							Bright Yellow 2					GSM3440937	TBSV incubated cells with subsequent AGO2-IP	exposed TBSV dsRNA to the BYL
SRR8096934	RNA-Seq	50	2585979000	SAMN10280980	1263150928	GEO	public	sra	gs,ncbi,s3	gs.US,ncbi.public,s3.us-east-1	SRX4923782	Illumina HiSeq 2500	SINGLE	cDNA	TRANSCRIPTOMIC	Nicotiana tabacum	ILLUMINA	2019-05-16T00:00:00Z	GSM3443237	SRP166520	PRJNA498075												GSM3443237
SRR8096937	RNA-Seq	50	2380598550	SAMN10280977	1186758373	GEO	public	sra	gs,ncbi,s3	gs.US,ncbi.public,s3.us-east-1	SRX4923785	Illumina HiSeq 2500	SINGLE	cDNA	TRANSCRIPTOMIC	Nicotiana tabacum	ILLUMINA	2019-05-16T00:00:00Z	GSM3443240	SRP166520	PRJNA498075												GSM3443240
SRR8096939	RNA-Seq	50	2229755050	SAMN10280975	1093462231	GEO	public	sra	gs,ncbi,s3	gs.US,ncbi.public,s3.us-east-1	SRX4923787	Illumina HiSeq 2500	SINGLE	cDNA	TRANSCRIPTOMIC	Nicotiana tabacum	ILLUMINA	2019-05-16T00:00:00Z	GSM3443242	SRP166520	PRJNA498075												GSM3443242
SRR6910600	RNA-Seq	300	8090171400	SAMN08801661	3410264676	HENAN AGRICULTURAL UNIVERSITY	public	sra	gs,ncbi,s3	gs.US,ncbi.public,s3.us-east-1	SRX3858624	Illumina HiSeq 2000	PAIRED	cDNA	TRANSCRIPTOMIC	Nicotiana tabacum	ILLUMINA	2018-03-28T00:00:00Z	T2_75d	SRP136648	PRJNA445873	leaves	T2_75d_1	China	Asia	China:xinfeng\, jiangxi	Plant	Yunyan 87	after topping	2.5 month	not collected	not collected
SRR6910601	RNA-Seq	300	8667659100	SAMN08801660	3649194084	HENAN AGRICULTURAL UNIVERSITY	public	sra	gs,ncbi,s3	gs.US,ncbi.public,s3.us-east-1	SRX3858623	Illumina HiSeq 2000	PAIRED	cDNA	TRANSCRIPTOMIC	Nicotiana tabacum	ILLUMINA	2018-03-28T00:00:00Z	T2_60d	SRP136648	PRJNA445873	leaves	T2_60d_3	China	Asia	China:xinfeng\, jiangxi	Plant	Yunyan 87	before topping	2 month	not collected	not collected
SRR6910602	RNA-Seq	300	7899541800	SAMN08801659	3303282745	HENAN AGRICULTURAL UNIVERSITY	public	sra	gs,ncbi,s3	gs.US,ncbi.public,s3.us-east-1	SRX3858622	Illumina HiSeq 2000	PAIRED	cDNA	TRANSCRIPTOMIC	Nicotiana tabacum	ILLUMINA	2018-03-28T00:00:00Z	T1_75d	SRP136648	PRJNA445873	leaves	T1_75d_1	China	Asia	China: xinfeng\,jiangxi	Plant	Yunyan 87	after topping	2.5 month	not collected	not collected
SRR6910603	RNA-Seq	300	9421450200	SAMN08801658	3965996114	HENAN AGRICULTURAL UNIVERSITY	public	sra	gs,ncbi,s3	gs.US,ncbi.public,s3.us-east-1	SRX3858621	Illumina HiSeq 2000	PAIRED	cDNA	TRANSCRIPTOMIC	Nicotiana tabacum	ILLUMINA	2018-03-28T00:00:00Z	T1_60d	SRP136648	PRJNA445873	leaves	T1_60d_3	China	Asia	China: xinfeng\,jiangxi	Plant	Yunyan 87	before topping	2 month	not collected	not collected
SRR6910604	RNA-Seq	300	9725983200	SAMN08801658	4115393602	HENAN AGRICULTURAL UNIVERSITY	public	sra	gs,ncbi,s3	gs.US,ncbi.public,s3.us-east-1	SRX3858620	Illumina HiSeq 2000	PAIRED	cDNA	TRANSCRIPTOMIC	Nicotiana tabacum	ILLUMINA	2018-03-28T00:00:00Z	T1_60d	SRP136648	PRJNA445873	leaves	T1_60d_2	China	Asia	China: xinfeng\,jiangxi	Plant	Yunyan 87	before topping	2 month	not collected	not collected
SRR6910605	RNA-Seq	300	7739925000	SAMN08801658	3257367808	HENAN AGRICULTURAL UNIVERSITY	public	sra	gs,ncbi,s3	gs.US,ncbi.public,s3.us-east-1	SRX3858619	Illumina HiSeq 2000	PAIRED	cDNA	TRANSCRIPTOMIC	Nicotiana tabacum	ILLUMINA	2018-03-28T00:00:00Z	T1_60d	SRP136648	PRJNA445873	leaves	T1_60d_1	China	Asia	China: xinfeng\,jiangxi	Plant	Yunyan 87	before topping	2 month	not collected	not collected
SRR6910606	RNA-Seq	300	11992909800	SAMN08801660	5207539755	HENAN AGRICULTURAL UNIVERSITY	public	sra	gs,ncbi,s3	gs.US,ncbi.public,s3.us-east-1	SRX3858618	Illumina HiSeq 2000	PAIRED	cDNA	TRANSCRIPTOMIC	Nicotiana tabacum	ILLUMINA	2018-03-28T00:00:00Z	T2_60d	SRP136648	PRJNA445873	leaves	T2_60d_2	China	Asia	China:xinfeng\, jiangxi	Plant	Yunyan 87	before topping	2 month	not collected	not collected
SRR6910607	RNA-Seq	300	8176327200	SAMN08801660	3468406499	HENAN AGRICULTURAL UNIVERSITY	public	sra	gs,ncbi,s3	gs.US,ncbi.public,s3.us-east-1	SRX3858617	Illumina HiSeq 2000	PAIRED	cDNA	TRANSCRIPTOMIC	Nicotiana tabacum	ILLUMINA	2018-03-28T00:00:00Z	T2_60d	SRP136648	PRJNA445873	leaves	T2_60d_1	China	Asia	China:xinfeng\, jiangxi	Plant	Yunyan 87	before topping	2 month	not collected	not collected
SRR6910608	RNA-Seq	300	10454168700	SAMN08801659	4454716474	HENAN AGRICULTURAL UNIVERSITY	public	sra	gs,ncbi,s3	gs.US,ncbi.public,s3.us-east-1	SRX3858616	Illumina HiSeq 2000	PAIRED	cDNA	TRANSCRIPTOMIC	Nicotiana tabacum	ILLUMINA	2018-03-28T00:00:00Z	T1_75d	SRP136648	PRJNA445873	leaves	T1_75d_3	China	Asia	China: xinfeng\,jiangxi	Plant	Yunyan 87	after topping	2.5 month	not collected	not collected
SRR6910609	RNA-Seq	300	9555177900	SAMN08801659	4034255782	HENAN AGRICULTURAL UNIVERSITY	public	sra	gs,ncbi,s3	gs.US,ncbi.public,s3.us-east-1	SRX3858615	Illumina HiSeq 2000	PAIRED	cDNA	TRANSCRIPTOMIC	Nicotiana tabacum	ILLUMINA	2018-03-28T00:00:00Z	T1_75d	SRP136648	PRJNA445873	leaves	T1_75d_2	China	Asia	China: xinfeng\,jiangxi	Plant	Yunyan 87	after topping	2.5 month	not collected	not collected
SRR6910610	RNA-Seq	300	9793740000	SAMN08801661	4162445871	HENAN AGRICULTURAL UNIVERSITY	public	sra	gs,ncbi,s3	gs.US,ncbi.public,s3.us-east-1	SRX3858614	Illumina HiSeq 2000	PAIRED	cDNA	TRANSCRIPTOMIC	Nicotiana tabacum	ILLUMINA	2018-03-28T00:00:00Z	T2_75d	SRP136648	PRJNA445873	leaves	T2_75d_3	China	Asia	China:xinfeng\, jiangxi	Plant	Yunyan 87	after topping	2.5 month	not collected	not collected
SRR6910611	RNA-Seq	300	11035095600	SAMN08801661	4683554679	HENAN AGRICULTURAL UNIVERSITY	public	sra	gs,ncbi,s3	gs.US,ncbi.public,s3.us-east-1	SRX3858613	Illumina HiSeq 2000	PAIRED	cDNA	TRANSCRIPTOMIC	Nicotiana tabacum	ILLUMINA	2018-03-28T00:00:00Z	T2_75d	SRP136648	PRJNA445873	leaves	T2_75d_2	China	Asia	China:xinfeng\, jiangxi	Plant	Yunyan 87	after topping	2.5 month	not collected	not collected
SRR8706312	ncRNA-Seq	300	24610185300	SAMN11097372	10186348651	ZHEJIANG UNIVERSITY	public	sra	gs,ncbi,s3	gs.US,ncbi.public,s3.us-east-1	SRX5501796	Illumina HiSeq 2500	PAIRED	cDNA	TRANSCRIPTOMIC	Nicotiana tabacum	ILLUMINA	2019-04-30T00:00:00Z	circRNA-TY1	SRP188048	PRJNA526387	root	circRNA-TY1	China	Asia	China:Hang Zhou	Plant	K326	after topping	48h	K326	China			TY1			circRNA
SRR8706313	ncRNA-Seq	300	25517699100	SAMN11097371	10584058779	ZHEJIANG UNIVERSITY	public	sra	gs,ncbi,s3	gs.US,ncbi.public,s3.us-east-1	SRX5501795	Illumina HiSeq 2500	PAIRED	cDNA	TRANSCRIPTOMIC	Nicotiana tabacum	ILLUMINA	2019-04-30T00:00:00Z	circRNA-NT3	SRP188048	PRJNA526387	root	circRNA-NT3	China	Asia	China:Hang Zhou	Plant	K326	after topping	48h	K326	China			NT3			circRNA
SRR8706314	ncRNA-Seq	300	26744892000	SAMN11097374	11268406325	ZHEJIANG UNIVERSITY	public	sra	gs,ncbi,s3	gs.US,ncbi.public,s3.us-east-1	SRX5501794	Illumina HiSeq 2500	PAIRED	cDNA	TRANSCRIPTOMIC	Nicotiana tabacum	ILLUMINA	2019-04-30T00:00:00Z	circRNA-TY3	SRP188048	PRJNA526387	root	circRNA-TY3	China	Asia	China:Hang Zhou	Plant	K326	after topping	48h	K326	China			TY3			circRNA
SRR8706316	miRNA-Seq	50	977514250	SAMN11097368	531677594	ZHEJIANG UNIVERSITY	public	sra	gs,ncbi,s3	gs.US,ncbi.public,s3.us-east-1	SRX5501792	Illumina HiSeq 2500	SINGLE	cDNA	TRANSCRIPTOMIC	Nicotiana tabacum	ILLUMINA	2019-04-30T00:00:00Z	miRNA-TY3	SRP188048	PRJNA526387	root	miRNA-TY3	China	Asia	China:Hang Zhou	Plant	K326	after topping	48h	K326	China			TY3			miRNA
SRR8706317	miRNA-Seq	50	1465076800	SAMN11097367	930689651	ZHEJIANG UNIVERSITY	public	sra	gs,ncbi,s3	gs.US,ncbi.public,s3.us-east-1	SRX5501791	Illumina HiSeq 2500	SINGLE	cDNA	TRANSCRIPTOMIC	Nicotiana tabacum	ILLUMINA	2019-04-30T00:00:00Z	miRNA-TY2	SRP188048	PRJNA526387	root	miRNA-TY2	China	Asia	China:Hang Zhou	Plant	K326	after topping	48h	K326	China			TY2			miRNA
SRR8706319	ncRNA-Seq	300	20303737800	SAMN11097369	8081000369	ZHEJIANG UNIVERSITY	public	sra	gs,ncbi,s3	gs.US,ncbi.public,s3.us-east-1	SRX5501789	Illumina HiSeq 2500	PAIRED	cDNA	TRANSCRIPTOMIC	Nicotiana tabacum	ILLUMINA	2019-04-30T00:00:00Z	circRNA-NT1	SRP188048	PRJNA526387	root	circRNA-NT1	China	Asia	China:Hang Zhou	Plant	K326	after topping	48h	K326	China			NT1			circRNA
SRR8706320	RNA-Seq	300	12124136100	SAMN11097376	4795150872	ZHEJIANG UNIVERSITY	public	sra	gs,ncbi,s3	gs.US,ncbi.public,s3.us-east-1	SRX5501788	Illumina HiSeq 2500	PAIRED	cDNA	TRANSCRIPTOMIC	Nicotiana tabacum	ILLUMINA	2019-04-30T00:00:00Z	lncRNA-NT2	SRP188048	PRJNA526387	root	lncRNA-NT2	China	Asia	China:Hang Zhou	Plant	K326	after topping	48h	K326	China			NT2			lncRNA
SRR8706321	RNA-Seq	300	12175362600	SAMN11097375	4899708509	ZHEJIANG UNIVERSITY	public	sra	gs,ncbi,s3	gs.US,ncbi.public,s3.us-east-1	SRX5501787	Illumina HiSeq 2500	PAIRED	cDNA	TRANSCRIPTOMIC	Nicotiana tabacum	ILLUMINA	2019-04-30T00:00:00Z	lncRNA-NT1	SRP188048	PRJNA526387	root	lncRNA-NT1	China	Asia	China:Hang Zhou	Plant	K326	after topping	48h	K326	China			NT1			lncRNA
SRR8706322	miRNA-Seq	50	1734630250	SAMN11097366	922176154	ZHEJIANG UNIVERSITY	public	sra	gs,ncbi,s3	gs.US,ncbi.public,s3.us-east-1	SRX5501786	Illumina HiSeq 2500	SINGLE	cDNA	TRANSCRIPTOMIC	Nicotiana tabacum	ILLUMINA	2019-04-30T00:00:00Z	miRNA-TY1	SRP188048	PRJNA526387	root	miRNA-TY1	China	Asia	China:Hang Zhou	Plant	K326	after topping	48h	K326	China			TY1			miRNA
SRR8706324	miRNA-Seq	50	1194916300	SAMN11097364	764075900	ZHEJIANG UNIVERSITY	public	sra	gs,ncbi,s3	gs.US,ncbi.public,s3.us-east-1	SRX5501784	Illumina HiSeq 2500	SINGLE	cDNA	TRANSCRIPTOMIC	Nicotiana tabacum	ILLUMINA	2019-04-30T00:00:00Z	miRNA-NT2	SRP188048	PRJNA526387	root	miRNA-NT2	China	Asia	China:Hang Zhou	Plant	K326	after topping	48h	K326	China			NT2			miRNA
SRR8706325	miRNA-Seq	50	1334556200	SAMN11097363	858454800	ZHEJIANG UNIVERSITY	public	sra	gs,ncbi,s3	gs.US,ncbi.public,s3.us-east-1	SRX5501783	Illumina HiSeq 2500	SINGLE	cDNA	TRANSCRIPTOMIC	Nicotiana tabacum	ILLUMINA	2019-04-30T00:00:00Z	miRNA-NT1	SRP188048	PRJNA526387	root	miRNA-NT1	China	Asia	China:Hang Zhou	Plant	K326	after topping	48h	K326	China			NT1			miRNA
SRR8706326	RNA-Seq	300	17031039000	SAMN11097362	6756354723	ZHEJIANG UNIVERSITY	public	sra	gs,ncbi,s3	gs.US,ncbi.public,s3.us-east-1	SRX5501782	Illumina HiSeq 2500	PAIRED	cDNA	TRANSCRIPTOMIC	Nicotiana tabacum	ILLUMINA	2019-04-30T00:00:00Z	mRNA-TY3	SRP188048	PRJNA526387	root	mRNA-TY3	China	Asia	China:Hang Zhou	Plant	K326	after topping	48h	K326	China			TY3			mRNA
SRR8706327	RNA-Seq	300	17368084500	SAMN11097361	6730358442	ZHEJIANG UNIVERSITY	public	sra	gs,ncbi,s3	gs.US,ncbi.public,s3.us-east-1	SRX5501781	Illumina HiSeq 2500	PAIRED	cDNA	TRANSCRIPTOMIC	Nicotiana tabacum	ILLUMINA	2019-04-30T00:00:00Z	mRNA-TY2	SRP188048	PRJNA526387	root	mRNA-TY2	China	Asia	China:Hang Zhou	Plant	K326	after topping	48h	K326	China			TY2			mRNA
SRR8706328	RNA-Seq	300	17706667200	SAMN11097360	6939279040	ZHEJIANG UNIVERSITY	public	sra	gs,ncbi,s3	gs.US,ncbi.public,s3.us-east-1	SRX5501780	Illumina HiSeq 2500	PAIRED	cDNA	TRANSCRIPTOMIC	Nicotiana tabacum	ILLUMINA	2019-04-30T00:00:00Z	mRNA-TY1	SRP188048	PRJNA526387	root	mRNA-TY1	China	Asia	China:Hang Zhou	Plant	K326	after topping	48h	K326	China			TY1			mRNA
SRR8706329	RNA-Seq	300	16022596800	SAMN11097359	6342127134	ZHEJIANG UNIVERSITY	public	sra	gs,ncbi,s3	gs.US,ncbi.public,s3.us-east-1	SRX5501779	Illumina HiSeq 2500	PAIRED	cDNA	TRANSCRIPTOMIC	Nicotiana tabacum	ILLUMINA	2019-04-30T00:00:00Z	mRNA-NT3	SRP188048	PRJNA526387	root	mRNA-NT3	China	Asia	China:Hang Zhou	Plant	K326	after topping	48h	K326	China			NT3			mRNA
SRR8706330	RNA-Seq	300	16789579200	SAMN11097358	6674594081	ZHEJIANG UNIVERSITY	public	sra	gs,ncbi,s3	gs.US,ncbi.public,s3.us-east-1	SRX5501778	Illumina HiSeq 2500	PAIRED	cDNA	TRANSCRIPTOMIC	Nicotiana tabacum	ILLUMINA	2019-04-30T00:00:00Z	mRNA-NT2	SRP188048	PRJNA526387	root	mRNA-NT2	China	Asia	China:Hang Zhou	Plant	K326	after topping	48h	K326	China			NT2			mRNA
SRR8706331	RNA-Seq	300	17736441300	SAMN11097357	6966061837	ZHEJIANG UNIVERSITY	public	sra	gs,ncbi,s3	gs.US,ncbi.public,s3.us-east-1	SRX5501777	Illumina HiSeq 2500	PAIRED	cDNA	TRANSCRIPTOMIC	Nicotiana tabacum	ILLUMINA	2019-04-30T00:00:00Z	mRNA-NT1	SRP188048	PRJNA526387	root	mRNA-NT1	China	Asia	China:Hang Zhou	Plant	K326	after topping	48h	K326	China			NT1			mRNA
SRR8706332	RNA-Seq	300	11977041000	SAMN11097377	4736473369	ZHEJIANG UNIVERSITY	public	sra	gs,ncbi,s3	gs.US,ncbi.public,s3.us-east-1	SRX5501776	Illumina HiSeq 2500	PAIRED	cDNA	TRANSCRIPTOMIC	Nicotiana tabacum	ILLUMINA	2019-04-30T00:00:00Z	lncRNA-NT3	SRP188048	PRJNA526387	root	lncRNA-NT3	China	Asia	China:Hang Zhou	Plant	K326	after topping	48h	K326	China			NT3			lncRNA
SRR8706333	RNA-Seq	300	11139591600	SAMN11097378	4393354361	ZHEJIANG UNIVERSITY	public	sra	gs,ncbi,s3	gs.US,ncbi.public,s3.us-east-1	SRX5501775	Illumina HiSeq 2500	PAIRED	cDNA	TRANSCRIPTOMIC	Nicotiana tabacum	ILLUMINA	2019-04-30T00:00:00Z	lncRNA-TY1	SRP188048	PRJNA526387	root	lncRNA-TY1	China	Asia	China:Hang Zhou	Plant	K326	after topping	48h	K326	China			TY1			lncRNA
SRR8706334	RNA-Seq	300	12110958600	SAMN11097379	4813985211	ZHEJIANG UNIVERSITY	public	sra	gs,ncbi,s3	gs.US,ncbi.public,s3.us-east-1	SRX5501774	Illumina HiSeq 2500	PAIRED	cDNA	TRANSCRIPTOMIC	Nicotiana tabacum	ILLUMINA	2019-04-30T00:00:00Z	lncRNA-TY2	SRP188048	PRJNA526387	root	lncRNA-TY2	China	Asia	China:Hang Zhou	Plant	K326	after topping	48h	K326	China			TY2			lncRNA
SRR8706335	RNA-Seq	300	11930246700	SAMN11097380	4751017401	ZHEJIANG UNIVERSITY	public	sra	gs,ncbi,s3	gs.US,ncbi.public,s3.us-east-1	SRX5501773	Illumina HiSeq 2500	PAIRED	cDNA	TRANSCRIPTOMIC	Nicotiana tabacum	ILLUMINA	2019-04-30T00:00:00Z	lncRNA-TY3	SRP188048	PRJNA526387	root	lncRNA-TY3	China	Asia	China:Hang Zhou	Plant	K326	after topping	48h	K326	China			TY3			lncRNA
SRR8203787	RNA-Seq	300	7052512800	SAMN10434493	3017724518	GENEBANG	public	sra	gs,ncbi,s3	gs.US,ncbi.public,s3.us-east-1	SRX5023170	Illumina HiSeq 2000	PAIRED	cDNA	TRANSCRIPTOMIC	Nicotiana tabacum	ILLUMINA	2018-11-18T00:00:00Z	H2O-3	SRP169494	PRJNA505749	root	H2O-3	USA	North America	USA:North Carolina	Plant	NC89	six leaves	4-week-old	H2O	wild type-rep3
SRR8203788	RNA-Seq	300	7059353700	SAMN10434487	3068050287	GENEBANG	public	sra	gs,ncbi,s3	gs.US,ncbi.public,s3.us-east-1	SRX5023169	Illumina HiSeq 2000	PAIRED	cDNA	TRANSCRIPTOMIC	Nicotiana tabacum	ILLUMINA	2018-11-18T00:00:00Z	A1-3	SRP169494	PRJNA505749	root	A1-3	USA	North America	USA:North Carolina	Plant	NC89	six leaves	4-week-old	A1	wild type-rep3
SRR8203790	RNA-Seq	300	6157221900	SAMN10434485	2316856054	GENEBANG	public	sra	gs,ncbi,s3	gs.US,ncbi.public,s3.us-east-1	SRX5023167	Illumina HiSeq 2000	PAIRED	cDNA	TRANSCRIPTOMIC	Nicotiana tabacum	ILLUMINA	2018-11-18T00:00:00Z	A1-1	SRP169494	PRJNA505749	root	A1-1	USA	North America	USA:North Carolina	Plant	NC89	six leaves	4-week-old	A1	wild type-rep1
SRR8203791	RNA-Seq	300	7170825900	SAMN10434486	3098292801	GENEBANG	public	sra	gs,ncbi,s3	gs.US,ncbi.public,s3.us-east-1	SRX5023166	Illumina HiSeq 2000	PAIRED	cDNA	TRANSCRIPTOMIC	Nicotiana tabacum	ILLUMINA	2018-11-18T00:00:00Z	A1-2	SRP169494	PRJNA505749	root	A1-2	USA	North America	USA:North Carolina	Plant	NC89	six leaves	4-week-old	A1	wild type-rep2
SRR8203792	RNA-Seq	300	6131244000	SAMN10434491	2392051182	GENEBANG	public	sra	gs,ncbi,s3	gs.US,ncbi.public,s3.us-east-1	SRX5023165	Illumina HiSeq 2000	PAIRED	cDNA	TRANSCRIPTOMIC	Nicotiana tabacum	ILLUMINA	2018-11-18T00:00:00Z	H2O-1	SRP169494	PRJNA505749	root	H2O-1	USA	North America	USA:North Carolina	Plant	NC89	six leaves	4-week-old	H2O	wild type-rep1
SRR8203793	RNA-Seq	300	7155849900	SAMN10434492	3105878137	GENEBANG	public	sra	gs,ncbi,s3	gs.US,ncbi.public,s3.us-east-1	SRX5023164	Illumina HiSeq 2000	PAIRED	cDNA	TRANSCRIPTOMIC	Nicotiana tabacum	ILLUMINA	2018-11-18T00:00:00Z	H2O-2	SRP169494	PRJNA505749	root	H2O-2	USA	North America	USA:North Carolina	Plant	NC89	six leaves	4-week-old	H2O	wild type-rep2
SRR8203794	RNA-Seq	300	7233320100	SAMN10434489	3132820154	GENEBANG	public	sra	gs,ncbi,s3	gs.US,ncbi.public,s3.us-east-1	SRX5023163	Illumina HiSeq 2000	PAIRED	cDNA	TRANSCRIPTOMIC	Nicotiana tabacum	ILLUMINA	2018-11-18T00:00:00Z	AA1-2	SRP169494	PRJNA505749	root	AA1-2	USA	North America	USA:North Carolina	Plant	NC89	six leaves	4-week-old	AA1	wild type-rep2
SRR8203795	RNA-Seq	300	7160631300	SAMN10434490	3075994801	GENEBANG	public	sra	gs,ncbi,s3	gs.US,ncbi.public,s3.us-east-1	SRX5023162	Illumina HiSeq 2000	PAIRED	cDNA	TRANSCRIPTOMIC	Nicotiana tabacum	ILLUMINA	2018-11-18T00:00:00Z	AA1-3	SRP169494	PRJNA505749	root	AA1-3	USA	North America	USA:North Carolina	Plant	NC89	six leaves	4-week-old	AA1	wild type-rep3
SRR8205398	RNA-Seq	300	7052512800	SAMN10434493	3017724518	GENEBANG	public	sra	gs,ncbi,s3	gs.US,ncbi.public,s3.us-east-1	SRX5024731	Illumina HiSeq 2000	PAIRED	cDNA	TRANSCRIPTOMIC	Nicotiana tabacum	ILLUMINA	2018-11-19T00:00:00Z	H2O-3	SRP169494	PRJNA505749	root	H2O-3	USA	North America	USA:North Carolina	Plant	NC89	six leaves	4-week-old	H2O	wild type-rep3
SRR8205399	RNA-Seq	300	7170825900	SAMN10434486	3098292801	GENEBANG	public	sra	gs,ncbi,s3	gs.US,ncbi.public,s3.us-east-1	SRX5024730	Illumina HiSeq 2000	PAIRED	cDNA	TRANSCRIPTOMIC	Nicotiana tabacum	ILLUMINA	2018-11-19T00:00:00Z	A1-2	SRP169494	PRJNA505749	root	A1-2	USA	North America	USA:North Carolina	Plant	NC89	six leaves	4-week-old	A1	wild type-rep2
SRR8205400	RNA-Seq	300	6157221900	SAMN10434485	2316856272	GENEBANG	public	sra	gs,ncbi,s3	gs.US,ncbi.public,s3.us-east-1	SRX5024729	Illumina HiSeq 2000	PAIRED	cDNA	TRANSCRIPTOMIC	Nicotiana tabacum	ILLUMINA	2018-11-19T00:00:00Z	A1-1	SRP169494	PRJNA505749	root	A1-1	USA	North America	USA:North Carolina	Plant	NC89	six leaves	4-week-old	A1	wild type-rep1
SRR8205401	RNA-Seq	300	6160976400	SAMN10434488	2325013861	GENEBANG	public	sra	gs,ncbi,s3	gs.US,ncbi.public,s3.us-east-1	SRX5024728	Illumina HiSeq 2000	PAIRED	cDNA	TRANSCRIPTOMIC	Nicotiana tabacum	ILLUMINA	2018-11-19T00:00:00Z	AA1-1	SRP169494	PRJNA505749	root	AA1-1	USA	North America	USA:North Carolina	Plant	NC89	six leaves	4-week-old	AA1	wild type-rep1
SRR8205402	RNA-Seq	300	7059353700	SAMN10434487	3068050287	GENEBANG	public	sra	gs,ncbi,s3	gs.US,ncbi.public,s3.us-east-1	SRX5024727	Illumina HiSeq 2000	PAIRED	cDNA	TRANSCRIPTOMIC	Nicotiana tabacum	ILLUMINA	2018-11-19T00:00:00Z	A1-3	SRP169494	PRJNA505749	root	A1-3	USA	North America	USA:North Carolina	Plant	NC89	six leaves	4-week-old	A1	wild type-rep3
SRR8205403	RNA-Seq	300	7160631300	SAMN10434490	3075994801	GENEBANG	public	sra	gs,ncbi,s3	gs.US,ncbi.public,s3.us-east-1	SRX5024726	Illumina HiSeq 2000	PAIRED	cDNA	TRANSCRIPTOMIC	Nicotiana tabacum	ILLUMINA	2018-11-19T00:00:00Z	AA1-3	SRP169494	PRJNA505749	root	AA1-3	USA	North America	USA:North Carolina	Plant	NC89	six leaves	4-week-old	AA1	wild type-rep3
SRR8205404	RNA-Seq	300	7233320100	SAMN10434489	3132820154	GENEBANG	public	sra	gs,ncbi,s3	gs.US,ncbi.public,s3.us-east-1	SRX5024725	Illumina HiSeq 2000	PAIRED	cDNA	TRANSCRIPTOMIC	Nicotiana tabacum	ILLUMINA	2018-11-19T00:00:00Z	AA1-2	SRP169494	PRJNA505749	root	AA1-2	USA	North America	USA:North Carolina	Plant	NC89	six leaves	4-week-old	AA1	wild type-rep2
SRR8205405	RNA-Seq	300	7155849900	SAMN10434492	3105878137	GENEBANG	public	sra	gs,ncbi,s3	gs.US,ncbi.public,s3.us-east-1	SRX5024724	Illumina HiSeq 2000	PAIRED	cDNA	TRANSCRIPTOMIC	Nicotiana tabacum	ILLUMINA	2018-11-19T00:00:00Z	H2O-2	SRP169494	PRJNA505749	root	H2O-2	USA	North America	USA:North Carolina	Plant	NC89	six leaves	4-week-old	H2O	wild type-rep2
SRR8205406	RNA-Seq	300	6131244000	SAMN10434491	2392050666	GENEBANG	public	sra	gs,ncbi,s3	gs.US,ncbi.public,s3.us-east-1	SRX5024723	Illumina HiSeq 2000	PAIRED	cDNA	TRANSCRIPTOMIC	Nicotiana tabacum	ILLUMINA	2018-11-19T00:00:00Z	H2O-1	SRP169494	PRJNA505749	root	H2O-1	USA	North America	USA:North Carolina	Plant	NC89	six leaves	4-week-old	H2O	wild type-rep1
SRR3657166	RNA-Seq	250	26764329750	SAMN05225436	13493951935	SUNYUNHAO	public	sra	gs,ncbi,s3	gs.US,ncbi.public,s3.us-east-1	SRX1836906	Illumina HiSeq 2000	PAIRED	cDNA	TRANSCRIPTOMIC	Nicotiana tabacum	ILLUMINA	2016-06-12T00:00:00Z	nicotiana infected by ralstonia	SRP076375	PRJNA325225	leave		China	Asia	China	Plant			8 weeks		cv. Xanthi							School of Life Sciences\, Sun Yat-sen University	Yunhao Sun
SRR3657308	RNA-Seq	250	26764329750	SAMN05225436	13493951935	SUNYUNHAO	public	sra	gs,ncbi,s3	gs.US,ncbi.public,s3.us-east-1	SRX1836906	Illumina HiSeq 2000	PAIRED	cDNA	TRANSCRIPTOMIC	Nicotiana tabacum	ILLUMINA	2016-06-12T00:00:00Z	nicotiana infected by ralstonia	SRP076375	PRJNA325225	leave		China	Asia	China	Plant			8 weeks		cv. Xanthi							School of Life Sciences\, Sun Yat-sen University	Yunhao Sun
SRR5216368	RNA-Seq	101	4210130157	SAMN06277577	2988433889	IPICYT	public	sra	gs,ncbi,s3	gs.US,ncbi.public,s3.us-east-1	SRX2526579	Illumina HiSeq 2000	SINGLE	cDNA	TRANSCRIPTOMIC	Nicotiana tabacum	ILLUMINA	2017-02-03T00:00:00Z	L8	SRP098492	PRJNA369138	leaf	L8	Mexico	North America	Mexico:Queretaro\, el Marques	Plant	Xanthi nc	not collected	not collected					tobaco plants with expression of CcGLP		2015-06-05	tissue sample
SRR5216369	RNA-Seq	101	4675787526	SAMN06277576	2899059132	IPICYT	public	sra	gs,ncbi,s3	gs.US,ncbi.public,s3.us-east-1	SRX2526580	Illumina HiSeq 2000	SINGLE	cDNA	TRANSCRIPTOMIC	Nicotiana tabacum	ILLUMINA	2017-02-03T00:00:00Z	L1	SRP098492	PRJNA369138	leaf	L1	Mexico	North America	Mexico:Queretaro\, el Marques	Plant	Xanthi nc	not collected	not collected					tobaco plants without expression of CcGLP		2015-06-05	tissue sample
SRR7992602	RNA-Seq	150	3789181950	SAMN10227712	1427190592	GEO	public	sra	gs,ncbi,s3	gs.US,ncbi.public,s3.us-east-1	SRX4823668	Illumina HiSeq 4000	PAIRED	cDNA	TRANSCRIPTOMIC	Nicotiana tabacum	ILLUMINA	2019-06-06T00:00:00Z	GSM3424841	SRP164893	PRJNA495478												GSM3424841	cell suspension		1								S
SRR7992604	RNA-Seq	150	3405658950	SAMN10227710	1288266908	GEO	public	sra	gs,ncbi,s3	gs.US,ncbi.public,s3.us-east-1	SRX4823670	Illumina HiSeq 4000	PAIRED	cDNA	TRANSCRIPTOMIC	Nicotiana tabacum	ILLUMINA	2019-06-06T00:00:00Z	GSM3424843	SRP164893	PRJNA495478												GSM3424843	cell suspension		1								M
SRR7992605	RNA-Seq	150	3375221250	SAMN10227709	1301872945	GEO	public	sra	gs,ncbi,s3	gs.US,ncbi.public,s3.us-east-1	SRX4823671	Illumina HiSeq 4000	PAIRED	cDNA	TRANSCRIPTOMIC	Nicotiana tabacum	ILLUMINA	2019-06-06T00:00:00Z	GSM3424844	SRP164893	PRJNA495478												GSM3424844	cell suspension		1								G1
SRR7992608	RNA-Seq	150	4769147400	SAMN10227706	1800852668	GEO	public	sra	gs,ncbi,s3	gs.US,ncbi.public,s3.us-east-1	SRX4823674	Illumina HiSeq 4000	PAIRED	cDNA	TRANSCRIPTOMIC	Nicotiana tabacum	ILLUMINA	2019-06-06T00:00:00Z	GSM3424847	SRP164893	PRJNA495478												GSM3424847	cell suspension		2								M
SRR7992609	RNA-Seq	150	3075745950	SAMN10227705	1169070981	GEO	public	sra	gs,ncbi,s3	gs.US,ncbi.public,s3.us-east-1	SRX4823675	Illumina HiSeq 4000	PAIRED	cDNA	TRANSCRIPTOMIC	Nicotiana tabacum	ILLUMINA	2019-06-06T00:00:00Z	GSM3424848	SRP164893	PRJNA495478												GSM3424848	cell suspension		2								G1
SRR7992611	RNA-Seq	150	4081488600	SAMN10227703	1536044494	GEO	public	sra	gs,ncbi,s3	gs.US,ncbi.public,s3.us-east-1	SRX4823677	Illumina HiSeq 4000	PAIRED	cDNA	TRANSCRIPTOMIC	Nicotiana tabacum	ILLUMINA	2019-06-06T00:00:00Z	GSM3424850	SRP164893	PRJNA495478												GSM3424850	cell suspension		3								G2
SRR7992613	RNA-Seq	150	3923703900	SAMN10227701	1462920251	GEO	public	sra	gs,ncbi,s3	gs.US,ncbi.public,s3.us-east-1	SRX4823679	Illumina HiSeq 4000	PAIRED	cDNA	TRANSCRIPTOMIC	Nicotiana tabacum	ILLUMINA	2019-06-06T00:00:00Z	GSM3424852	SRP164893	PRJNA495478												GSM3424852	cell suspension		3								G1
SRR6058996	RNA-Seq	298	6271455108	SAMN07632939	3201055712	SICHUAN ACADEMY OF FORESTRY	public	sra	gs,ncbi,s3	gs.US,ncbi.public,s3.us-east-1	SRX3177729	Illumina HiSeq 2000	PAIRED	cDNA	TRANSCRIPTOMIC	Nicotiana tabacum	ILLUMINA	2017-09-27T00:00:00Z	s11	SRP117299	PRJNA406854	leaf		China	Asia	China: Chengdu	Plant		6 leaf			oeJczfp1
SRR7975991	RNA-Seq	299	7003520174	SAMN10187169	3042743435	UNIVERSITY OF GOERGIA	public	sra	gs,ncbi,s3	gs.US,ncbi.public,s3.us-east-1	SRX4808825	HiSeq X Ten	PAIRED	RANDOM	TRANSCRIPTOMIC	Nicotiana tabacum	ILLUMINA	2019-10-02T00:00:00Z	DK2-3	SRP161865	PRJNA491378	leaf	DK2-3	China	Asia	China:Zhengzhou	Plant	K326	young	45 days	DK2-3 Leaf	k326
SRR7975992	RNA-Seq	298	6170097082	SAMN10187170	2579030696	UNIVERSITY OF GOERGIA	public	sra	gs,ncbi,s3	gs.US,ncbi.public,s3.us-east-1	SRX4808824	HiSeq X Ten	PAIRED	RANDOM	TRANSCRIPTOMIC	Nicotiana tabacum	ILLUMINA	2019-10-02T00:00:00Z	CK5-1	SRP161865	PRJNA491378	leaf	CK5-1	China	Asia	China:Zhengzhou	Plant	K326	young	45 days	CK5-1 Leaf	k326
SRR7975993	RNA-Seq	299	7879160270	SAMN10187167	3357875478	UNIVERSITY OF GOERGIA	public	sra	gs,ncbi,s3	gs.US,ncbi.public,s3.us-east-1	SRX4808823	HiSeq X Ten	PAIRED	RANDOM	TRANSCRIPTOMIC	Nicotiana tabacum	ILLUMINA	2019-10-02T00:00:00Z	DK2-1	SRP161865	PRJNA491378	leaf	DK2-1	China	Asia	China:Zhengzhou	Plant	K326	young	45 days	DK2-1 Leaf	k326
SRR7975994	RNA-Seq	299	7993816606	SAMN10187168	3400624620	UNIVERSITY OF GOERGIA	public	sra	gs,ncbi,s3	gs.US,ncbi.public,s3.us-east-1	SRX4808822	HiSeq X Ten	PAIRED	RANDOM	TRANSCRIPTOMIC	Nicotiana tabacum	ILLUMINA	2019-10-02T00:00:00Z	DK2-2	SRP161865	PRJNA491378	leaf	DK2-2	China	Asia	China:Zhengzhou	Plant	K326	young	45 days	DK2-2 Leaf	k326
SRR7975995	RNA-Seq	299	7605249896	SAMN10187165	3206172008	UNIVERSITY OF GOERGIA	public	sra	gs,ncbi,s3	gs.US,ncbi.public,s3.us-east-1	SRX4808821	HiSeq X Ten	PAIRED	RANDOM	TRANSCRIPTOMIC	Nicotiana tabacum	ILLUMINA	2019-10-02T00:00:00Z	CK2-2	SRP161865	PRJNA491378	leaf	CK2-2	China	Asia	China:Zhengzhou	Plant	K326	young	45 days	CK2-2 Leaf	k326
SRR7975996	RNA-Seq	299	8548639876	SAMN10187166	3683818310	UNIVERSITY OF GOERGIA	public	sra	gs,ncbi,s3	gs.US,ncbi.public,s3.us-east-1	SRX4808820	HiSeq X Ten	PAIRED	RANDOM	TRANSCRIPTOMIC	Nicotiana tabacum	ILLUMINA	2019-10-02T00:00:00Z	CK2-3	SRP161865	PRJNA491378	leaf	CK2-3	China	Asia	China:Zhengzhou	Plant	K326	young	45 days	CK2-3 Leaf	k326
SRR7975997	RNA-Seq	298	6077287624	SAMN10187163	2637912553	UNIVERSITY OF GOERGIA	public	sra	gs,ncbi,s3	gs.US,ncbi.public,s3.us-east-1	SRX4808819	HiSeq X Ten	PAIRED	RANDOM	TRANSCRIPTOMIC	Nicotiana tabacum	ILLUMINA	2019-10-02T00:00:00Z	K0-3	SRP161865	PRJNA491378	leaf	K0-3	China	Asia	China:Zhengzhou	Plant	K326	young	45 days	K0-3 Leaf	k326
SRR7975998	RNA-Seq	298	8000932026	SAMN10187164	3415435809	UNIVERSITY OF GOERGIA	public	sra	gs,ncbi,s3	gs.US,ncbi.public,s3.us-east-1	SRX4808818	HiSeq X Ten	PAIRED	RANDOM	TRANSCRIPTOMIC	Nicotiana tabacum	ILLUMINA	2019-10-02T00:00:00Z	CK2-1	SRP161865	PRJNA491378	leaf	CK2-1	China	Asia	China:Zhengzhou	Plant	K326	young	45 days	CK2-1 Leaf	k326
SRR7975999	RNA-Seq	299	6211459256	SAMN10187161	2434737174	UNIVERSITY OF GOERGIA	public	sra	gs,ncbi,s3	gs.US,ncbi.public,s3.us-east-1	SRX4808817	HiSeq X Ten	PAIRED	RANDOM	TRANSCRIPTOMIC	Nicotiana tabacum	ILLUMINA	2019-10-02T00:00:00Z	K0-1	SRP161865	PRJNA491378	leaf	K0-1	China	Asia	China:Zhengzhou	Plant	K326	young	45 days	K0-1 Leaf	k326
SRR7976000	RNA-Seq	299	6128081266	SAMN10187162	2408892593	UNIVERSITY OF GOERGIA	public	sra	gs,ncbi,s3	gs.US,ncbi.public,s3.us-east-1	SRX4808816	HiSeq X Ten	PAIRED	RANDOM	TRANSCRIPTOMIC	Nicotiana tabacum	ILLUMINA	2019-10-02T00:00:00Z	K0-2	SRP161865	PRJNA491378	leaf	K0-2	China	Asia	China:Zhengzhou	Plant	K326	young	45 days	K0-2 Leaf	k326
SRR7976001	RNA-Seq	299	6709264744	SAMN10187177	2806750574	UNIVERSITY OF GOERGIA	public	sra	gs,ncbi,s3	gs.US,ncbi.public,s3.us-east-1	SRX4808815	HiSeq X Ten	PAIRED	RANDOM	TRANSCRIPTOMIC	Nicotiana tabacum	ILLUMINA	2019-10-02T00:00:00Z	CK15-2	SRP161865	PRJNA491378	leaf	CK15-2	China	Asia	China:Zhengzhou	Plant	K326	young	45 days	CK15-2 Leaf	k326
SRR7976002	RNA-Seq	299	8244105656	SAMN10187178	3443503453	UNIVERSITY OF GOERGIA	public	sra	gs,ncbi,s3	gs.US,ncbi.public,s3.us-east-1	SRX4808814	HiSeq X Ten	PAIRED	RANDOM	TRANSCRIPTOMIC	Nicotiana tabacum	ILLUMINA	2019-10-02T00:00:00Z	CK15-3	SRP161865	PRJNA491378	leaf	CK15-3	China	Asia	China:Zhengzhou	Plant	K326	young	45 days	CK15-3 Leaf	k326
SRR7976003	RNA-Seq	299	6650674940	SAMN10187175	2864802790	UNIVERSITY OF GOERGIA	public	sra	gs,ncbi,s3	gs.US,ncbi.public,s3.us-east-1	SRX4808813	HiSeq X Ten	PAIRED	RANDOM	TRANSCRIPTOMIC	Nicotiana tabacum	ILLUMINA	2019-10-02T00:00:00Z	DK5-3	SRP161865	PRJNA491378	leaf	DK5-3	China	Asia	China:Zhengzhou	Plant	K326	young	45 days	DK5-3 Leaf	k326
SRR7976004	RNA-Seq	299	7621389650	SAMN10187176	3193951913	UNIVERSITY OF GOERGIA	public	sra	gs,ncbi,s3	gs.US,ncbi.public,s3.us-east-1	SRX4808812	HiSeq X Ten	PAIRED	RANDOM	TRANSCRIPTOMIC	Nicotiana tabacum	ILLUMINA	2019-10-02T00:00:00Z	CK15-1	SRP161865	PRJNA491378	leaf	CK15-1	China	Asia	China:Zhengzhou	Plant	K326	young	45 days	CK15-1 Leaf	k326
SRR7976005	RNA-Seq	297	7305200804	SAMN10187173	2992310732	UNIVERSITY OF GOERGIA	public	sra	gs,ncbi,s3	gs.US,ncbi.public,s3.us-east-1	SRX4808811	HiSeq X Ten	PAIRED	RANDOM	TRANSCRIPTOMIC	Nicotiana tabacum	ILLUMINA	2019-10-02T00:00:00Z	DK5-1	SRP161865	PRJNA491378	leaf	DK5-1	China	Asia	China:Zhengzhou	Plant	K326	young	45 days	DK5-1 Leaf	k326
SRR7976006	RNA-Seq	299	10946224248	SAMN10187174	4658542990	UNIVERSITY OF GOERGIA	public	sra	gs,ncbi,s3	gs.US,ncbi.public,s3.us-east-1	SRX4808810	HiSeq X Ten	PAIRED	RANDOM	TRANSCRIPTOMIC	Nicotiana tabacum	ILLUMINA	2019-10-02T00:00:00Z	DK5-2	SRP161865	PRJNA491378	leaf	DK5-2	China	Asia	China:Zhengzhou	Plant	K326	young	45 days	DK5-2 Leaf	k326
SRR7976007	RNA-Seq	299	6611579780	SAMN10187171	2784284153	UNIVERSITY OF GOERGIA	public	sra	gs,ncbi,s3	gs.US,ncbi.public,s3.us-east-1	SRX4808809	HiSeq X Ten	PAIRED	RANDOM	TRANSCRIPTOMIC	Nicotiana tabacum	ILLUMINA	2019-10-02T00:00:00Z	CK5-2	SRP161865	PRJNA491378	leaf	CK5-2	China	Asia	China:Zhengzhou	Plant	K326	young	45 days	CK5-2 Leaf	k326
SRR7976008	RNA-Seq	299	7073993076	SAMN10187172	2961050475	UNIVERSITY OF GOERGIA	public	sra	gs,ncbi,s3	gs.US,ncbi.public,s3.us-east-1	SRX4808808	HiSeq X Ten	PAIRED	RANDOM	TRANSCRIPTOMIC	Nicotiana tabacum	ILLUMINA	2019-10-02T00:00:00Z	CK5-3	SRP161865	PRJNA491378	leaf	CK5-3	China	Asia	China:Zhengzhou	Plant	K326	young	45 days	CK5-3 Leaf	k326
SRR7976009	RNA-Seq	299	9057328698	SAMN10187179	3824668542	UNIVERSITY OF GOERGIA	public	sra	gs,ncbi,s3	gs.US,ncbi.public,s3.us-east-1	SRX4808807	HiSeq X Ten	PAIRED	RANDOM	TRANSCRIPTOMIC	Nicotiana tabacum	ILLUMINA	2019-10-02T00:00:00Z	DK15-1	SRP161865	PRJNA491378	leaf	DK15-1	China	Asia	China:Zhengzhou	Plant	K326	young	45 days	DK15-1 Leaf	k326
SRR7976010	RNA-Seq	299	7139839002	SAMN10187180	3004857668	UNIVERSITY OF GOERGIA	public	sra	gs,ncbi,s3	gs.US,ncbi.public,s3.us-east-1	SRX4808806	HiSeq X Ten	PAIRED	RANDOM	TRANSCRIPTOMIC	Nicotiana tabacum	ILLUMINA	2019-10-02T00:00:00Z	DK15-2	SRP161865	PRJNA491378	leaf	DK15-2	China	Asia	China:Zhengzhou	Plant	K326	young	45 days	DK15-2 Leaf	k326
SRR7976011	RNA-Seq	299	7101988688	SAMN10187187	3035345609	UNIVERSITY OF GOERGIA	public	sra	gs,ncbi,s3	gs.US,ncbi.public,s3.us-east-1	SRX4808805	HiSeq X Ten	PAIRED	RANDOM	TRANSCRIPTOMIC	Nicotiana tabacum	ILLUMINA	2019-10-02T00:00:00Z	DK30-3	SRP161865	PRJNA491378	leaf	DK30-3	China	Asia	China:Zhengzhou	Plant	K326	young	45 days	DK30-3 Leaf	k326
SRR7976012	RNA-Seq	299	8102367310	SAMN10187186	3396339008	UNIVERSITY OF GOERGIA	public	sra	gs,ncbi,s3	gs.US,ncbi.public,s3.us-east-1	SRX4808804	HiSeq X Ten	PAIRED	RANDOM	TRANSCRIPTOMIC	Nicotiana tabacum	ILLUMINA	2019-10-02T00:00:00Z	DK30-2	SRP161865	PRJNA491378	leaf	DK30-2	China	Asia	China:Zhengzhou	Plant	K326	young	45 days	DK30-2 Leaf	k326
SRR7976013	RNA-Seq	299	7078495572	SAMN10187185	3010905405	UNIVERSITY OF GOERGIA	public	sra	gs,ncbi,s3	gs.US,ncbi.public,s3.us-east-1	SRX4808803	HiSeq X Ten	PAIRED	RANDOM	TRANSCRIPTOMIC	Nicotiana tabacum	ILLUMINA	2019-10-02T00:00:00Z	DK30-1	SRP161865	PRJNA491378	leaf	DK30-1	China	Asia	China:Zhengzhou	Plant	K326	young	45 days	DK30-1 Leaf	k326
SRR7976014	RNA-Seq	299	7075902020	SAMN10187184	2919361821	UNIVERSITY OF GOERGIA	public	sra	gs,ncbi,s3	gs.US,ncbi.public,s3.us-east-1	SRX4808802	HiSeq X Ten	PAIRED	RANDOM	TRANSCRIPTOMIC	Nicotiana tabacum	ILLUMINA	2019-10-02T00:00:00Z	CK30-3	SRP161865	PRJNA491378	leaf	CK30-3	China	Asia	China:Zhengzhou	Plant	K326	young	45 days	CK30-3 Leaf	k326
SRR7976015	RNA-Seq	299	7512107532	SAMN10187183	3160526799	UNIVERSITY OF GOERGIA	public	sra	gs,ncbi,s3	gs.US,ncbi.public,s3.us-east-1	SRX4808801	HiSeq X Ten	PAIRED	RANDOM	TRANSCRIPTOMIC	Nicotiana tabacum	ILLUMINA	2019-10-02T00:00:00Z	CK30-2	SRP161865	PRJNA491378	leaf	CK30-2	China	Asia	China:Zhengzhou	Plant	K326	young	45 days	CK30-2 Leaf	k326
SRR7976016	RNA-Seq	299	7134497594	SAMN10187182	3005400450	UNIVERSITY OF GOERGIA	public	sra	gs,ncbi,s3	gs.US,ncbi.public,s3.us-east-1	SRX4808800	HiSeq X Ten	PAIRED	RANDOM	TRANSCRIPTOMIC	Nicotiana tabacum	ILLUMINA	2019-10-02T00:00:00Z	CK30-1	SRP161865	PRJNA491378	leaf	CK30-1	China	Asia	China:Zhengzhou	Plant	K326	young	45 days	CK30-1 Leaf	k326
SRR7976017	RNA-Seq	299	7231332792	SAMN10187181	3024540792	UNIVERSITY OF GOERGIA	public	sra	gs,ncbi,s3	gs.US,ncbi.public,s3.us-east-1	SRX4808799	HiSeq X Ten	PAIRED	RANDOM	TRANSCRIPTOMIC	Nicotiana tabacum	ILLUMINA	2019-10-02T00:00:00Z	DK15-3	SRP161865	PRJNA491378	leaf	DK15-3	China	Asia	China:Zhengzhou	Plant	K326	young	45 days	DK15-3 Leaf	k326
SRR7992603	RNA-Seq	150	4440434700	SAMN10227711	1663520186	GEO	public	sra	gs,ncbi,s3	gs.US,ncbi.public,s3.us-east-1	SRX4823669	Illumina HiSeq 4000	PAIRED	cDNA	TRANSCRIPTOMIC	Nicotiana tabacum	ILLUMINA	2019-06-06T00:00:00Z	GSM3424842	SRP164893	PRJNA495478												GSM3424842	cell suspension		1								G2
SRR7992606	RNA-Seq	150	4148116800	SAMN10227708	1578740063	GEO	public	sra	gs,ncbi,s3	gs.US,ncbi.public,s3.us-east-1	SRX4823672	Illumina HiSeq 4000	PAIRED	cDNA	TRANSCRIPTOMIC	Nicotiana tabacum	ILLUMINA	2019-06-06T00:00:00Z	GSM3424845	SRP164893	PRJNA495478												GSM3424845	cell suspension		2								S
SRR7992607	RNA-Seq	150	3640735800	SAMN10227707	1395032805	GEO	public	sra	gs,ncbi,s3	gs.US,ncbi.public,s3.us-east-1	SRX4823673	Illumina HiSeq 4000	PAIRED	cDNA	TRANSCRIPTOMIC	Nicotiana tabacum	ILLUMINA	2019-06-06T00:00:00Z	GSM3424846	SRP164893	PRJNA495478												GSM3424846	cell suspension		2								G2
SRR7992610	RNA-Seq	150	2916365250	SAMN10227704	1103527072	GEO	public	sra	gs,ncbi,s3	gs.US,ncbi.public,s3.us-east-1	SRX4823676	Illumina HiSeq 4000	PAIRED	cDNA	TRANSCRIPTOMIC	Nicotiana tabacum	ILLUMINA	2019-06-06T00:00:00Z	GSM3424849	SRP164893	PRJNA495478												GSM3424849	cell suspension		3								S
SRR7992612	RNA-Seq	150	4113928800	SAMN10227702	1538172805	GEO	public	sra	gs,ncbi,s3	gs.US,ncbi.public,s3.us-east-1	SRX4823678	Illumina HiSeq 4000	PAIRED	cDNA	TRANSCRIPTOMIC	Nicotiana tabacum	ILLUMINA	2019-06-06T00:00:00Z	GSM3424851	SRP164893	PRJNA495478												GSM3424851	cell suspension		3								M
SRR7719062	RNA-Seq	300	5708898000	SAMN09862162	2129970938	KUNMING INSTITUTE OF BOTANY, CHINESE ACADEMY OF SCIENCES	public	sra	gs,ncbi,s3	gs.US,ncbi.public,s3.us-east-1	SRX4576008	HiSeq X Ten	PAIRED	RANDOM	TRANSCRIPTOMIC	Nicotiana tabacum	ILLUMINA	2018-08-19T00:00:00Z	o26	SRP158343	PRJNA486679	tobacum leaves	LIB_o26	China	Asia	China: Kunming\, Yunnan	Plant		tobacum leaves		WT	Kunming			WT tobacco parasited by dodder and harvest the tobacco leaves rep1		2017
SRR7719064	RNA-Seq	300	5037632400	SAMN09862156	1929271100	KUNMING INSTITUTE OF BOTANY, CHINESE ACADEMY OF SCIENCES	public	sra	gs,ncbi,s3	gs.US,ncbi.public,s3.us-east-1	SRX4576006	HiSeq X Ten	PAIRED	RANDOM	TRANSCRIPTOMIC	Nicotiana tabacum	ILLUMINA	2018-08-19T00:00:00Z	k6	SRP158343	PRJNA486679	tobacum leaves	LIB_k6	China	Asia	China: Kunming\, Yunnan	Plant		tobacum leaves		AOC	Kunming			S.litura pretreated on dodder for 48 hours and harvest the AOC tobacco leaves rep1		2017
SRR7719066	RNA-Seq	300	6119845800	SAMN09862154	2277503162	KUNMING INSTITUTE OF BOTANY, CHINESE ACADEMY OF SCIENCES	public	sra	gs,ncbi,s3	gs.US,ncbi.public,s3.us-east-1	SRX4576004	HiSeq X Ten	PAIRED	RANDOM	TRANSCRIPTOMIC	Nicotiana tabacum	ILLUMINA	2018-08-19T00:00:00Z	o24	SRP158343	PRJNA486679	tobacum leaves	LIB_o24	China	Asia	China: Kunming\, Yunnan	Plant		tobacum leaves		AOC	Kunming			AOC tobacco parasited by dodder and harvest the tobacco leaves rep2		2017
SRR7719068	RNA-Seq	300	5327307300	SAMN09862160	1974300866	KUNMING INSTITUTE OF BOTANY, CHINESE ACADEMY OF SCIENCES	public	sra	gs,ncbi,s3	gs.US,ncbi.public,s3.us-east-1	SRX4576002	HiSeq X Ten	PAIRED	RANDOM	TRANSCRIPTOMIC	Nicotiana tabacum	ILLUMINA	2018-08-19T00:00:00Z	o3	SRP158343	PRJNA486679	tobacum leaves	LIB_o3	China	Asia	China: Kunming\, Yunnan	Plant		tobacum leaves		WT	Kunming			WT tobacco parasited by dodder and harvest the tobacco leaves rep2		2017
SRR7719070	RNA-Seq	300	6044559900	SAMN09862158	2258675086	KUNMING INSTITUTE OF BOTANY, CHINESE ACADEMY OF SCIENCES	public	sra	gs,ncbi,s3	gs.US,ncbi.public,s3.us-east-1	SRX4576000	HiSeq X Ten	PAIRED	RANDOM	TRANSCRIPTOMIC	Nicotiana tabacum	ILLUMINA	2018-08-19T00:00:00Z	k43	SRP158343	PRJNA486679	tobacum leaves	LIB_k43	China	Asia	China: Kunming\, Yunnan	Plant		tobacum leaves		AOC	Kunming			S.litura pretreated on dodder for 48 hours and harvest the AOC tobacco leaves rep3		2017
SRR7719076	RNA-Seq	300	4736685300	SAMN09862166	1756114381	KUNMING INSTITUTE OF BOTANY, CHINESE ACADEMY OF SCIENCES	public	sra	gs,ncbi,s3	gs.US,ncbi.public,s3.us-east-1	SRX4575994	HiSeq X Ten	PAIRED	RANDOM	TRANSCRIPTOMIC	Nicotiana tabacum	ILLUMINA	2018-08-19T00:00:00Z	o11	SRP158343	PRJNA486679	tobacum leaves	LIB_o11	China	Asia	China: Kunming\, Yunnan	Plant		tobacum leaves		WT	Kunming			S.litura pretreated on dodder for 48 hours and harvest the WT tobacco leaves rep2		2017
SRR7719079	RNA-Seq	300	6027873300	SAMN09862167	2289075006	KUNMING INSTITUTE OF BOTANY, CHINESE ACADEMY OF SCIENCES	public	sra	gs,ncbi,s3	gs.US,ncbi.public,s3.us-east-1	SRX4575991	HiSeq X Ten	PAIRED	RANDOM	TRANSCRIPTOMIC	Nicotiana tabacum	ILLUMINA	2018-08-19T00:00:00Z	k9	SRP158343	PRJNA486679	tobacum leaves	LIB_k9	China	Asia	China: Kunming\, Yunnan	Plant		tobacum leaves		WT	Kunming			S.litura pretreated on dodder for 48 hours and harvest the WT tobacco leaves rep3		2017
SRR6374495	RNA-Seq	200	8152947400	SAMN08166314	3114243087	TOBACCO RESEARCH INSTITUTE, CHINESE ACADEMY OF AGRICULTURAL SCIENCES	public	sra	gs,ncbi,s3	gs.US,ncbi.public,s3.us-east-1	SRX3469377	Illumina HiSeq 2000	PAIRED	RANDOM PCR	TRANSCRIPTOMIC	Nicotiana tabacum	ILLUMINA	2018-06-11T00:00:00Z	NB5_2	SRP126702	PRJNA422141	innoculated leaf	NB5_2	China	Asia	China:Shandong	Plant	NC82	5 day after CMV inoculation							biological replicate 2
SRR6374496	RNA-Seq	200	7415596800	SAMN08166315	2889570144	TOBACCO RESEARCH INSTITUTE, CHINESE ACADEMY OF AGRICULTURAL SCIENCES	public	sra	gs,ncbi,s3	gs.US,ncbi.public,s3.us-east-1	SRX3469376	Illumina HiSeq 2000	PAIRED	RANDOM PCR	TRANSCRIPTOMIC	Nicotiana tabacum	ILLUMINA	2018-06-11T00:00:00Z	NB5_3	SRP126702	PRJNA422141	innoculated leaf	NB5_3	China	Asia	China:Shandong	Plant	NC82	5 day after CMV inoculation							biological replicate 3
SRR6374497	RNA-Seq	200	8440459200	SAMN08166312	3394694811	TOBACCO RESEARCH INSTITUTE, CHINESE ACADEMY OF AGRICULTURAL SCIENCES	public	sra	gs,ncbi,s3	gs.US,ncbi.public,s3.us-east-1	SRX3469375	Illumina HiSeq 2000	PAIRED	RANDOM PCR	TRANSCRIPTOMIC	Nicotiana tabacum	ILLUMINA	2018-06-11T00:00:00Z	NB3_3	SRP126702	PRJNA422141	innoculated leaf	NB3_3	China	Asia	China:Shandong	Plant	NC82	3 day after CMV inoculation							biological replicate 3
SRR6374498	RNA-Seq	200	6096053200	SAMN08166313	2513200688	TOBACCO RESEARCH INSTITUTE, CHINESE ACADEMY OF AGRICULTURAL SCIENCES	public	sra	gs,ncbi,s3	gs.US,ncbi.public,s3.us-east-1	SRX3469374	Illumina HiSeq 2000	PAIRED	RANDOM PCR	TRANSCRIPTOMIC	Nicotiana tabacum	ILLUMINA	2018-06-11T00:00:00Z	NB5_1	SRP126702	PRJNA422141	innoculated leaf	NB5_1	China	Asia	China:Shandong	Plant	NC82	5 day after CMV inoculation							biological replicate 1
SRR6374499	RNA-Seq	200	6412512000	SAMN08166310	2610364698	TOBACCO RESEARCH INSTITUTE, CHINESE ACADEMY OF AGRICULTURAL SCIENCES	public	sra	gs,ncbi,s3	gs.US,ncbi.public,s3.us-east-1	SRX3469373	Illumina HiSeq 2000	PAIRED	RANDOM PCR	TRANSCRIPTOMIC	Nicotiana tabacum	ILLUMINA	2018-06-11T00:00:00Z	NB3_1	SRP126702	PRJNA422141	innoculated leaf	NB3_1	China	Asia	China:Shandong	Plant	NC82	3 day after CMV inoculation							biological replicate 1
SRR6374500	RNA-Seq	200	7662187000	SAMN08166311	3100734674	TOBACCO RESEARCH INSTITUTE, CHINESE ACADEMY OF AGRICULTURAL SCIENCES	public	sra	gs,ncbi,s3	gs.US,ncbi.public,s3.us-east-1	SRX3469372	Illumina HiSeq 2000	PAIRED	RANDOM PCR	TRANSCRIPTOMIC	Nicotiana tabacum	ILLUMINA	2018-06-11T00:00:00Z	NB3_2	SRP126702	PRJNA422141	innoculated leaf	NB3_2	China	Asia	China:Shandong	Plant	NC82	3 day after CMV inoculation							biological replicate 2
SRR6374501	RNA-Seq	200	6935324800	SAMN08166308	2806076257	TOBACCO RESEARCH INSTITUTE, CHINESE ACADEMY OF AGRICULTURAL SCIENCES	public	sra	gs,ncbi,s3	gs.US,ncbi.public,s3.us-east-1	SRX3469371	Illumina HiSeq 2000	PAIRED	RANDOM PCR	TRANSCRIPTOMIC	Nicotiana tabacum	ILLUMINA	2018-06-11T00:00:00Z	NB1_2	SRP126702	PRJNA422141	innoculated leaf	NB1_2	China	Asia	China:Shandong	Plant	NC82	1 day after CMV inoculation							biological replicate 2
SRR6374502	RNA-Seq	200	6932998000	SAMN08166309	2768112463	TOBACCO RESEARCH INSTITUTE, CHINESE ACADEMY OF AGRICULTURAL SCIENCES	public	sra	gs,ncbi,s3	gs.US,ncbi.public,s3.us-east-1	SRX3469370	Illumina HiSeq 2000	PAIRED	RANDOM PCR	TRANSCRIPTOMIC	Nicotiana tabacum	ILLUMINA	2018-06-11T00:00:00Z	NB1_3	SRP126702	PRJNA422141	innoculated leaf	NB1_3	China	Asia	China:Shandong	Plant	NC82	1 day after CMV inoculation							biological replicate 3
SRR6374503	RNA-Seq	200	6422392600	SAMN08166328	2619144219	TOBACCO RESEARCH INSTITUTE, CHINESE ACADEMY OF AGRICULTURAL SCIENCES	public	sra	gs,ncbi,s3	gs.US,ncbi.public,s3.us-east-1	SRX3469369	Illumina HiSeq 2000	PAIRED	RANDOM PCR	TRANSCRIPTOMIC	Nicotiana tabacum	ILLUMINA	2018-06-11T00:00:00Z	TB3_1	SRP126702	PRJNA422141	innoculated leaf	TB3_1	China	Asia	China:Shandong	Plant	Taiyan8	3 day after CMV inoculation							biological replicate 1
SRR6374504	RNA-Seq	200	7793978000	SAMN08166329	3129781594	TOBACCO RESEARCH INSTITUTE, CHINESE ACADEMY OF AGRICULTURAL SCIENCES	public	sra	gs,ncbi,s3	gs.US,ncbi.public,s3.us-east-1	SRX3469368	Illumina HiSeq 2000	PAIRED	RANDOM PCR	TRANSCRIPTOMIC	Nicotiana tabacum	ILLUMINA	2018-06-11T00:00:00Z	TB3_2	SRP126702	PRJNA422141	innoculated leaf	TB3_2	China	Asia	China:Shandong	Plant	Taiyan8	3 day after CMV inoculation							biological replicate 2
SRR6374505	RNA-Seq	200	6819845800	SAMN08166330	2921445763	TOBACCO RESEARCH INSTITUTE, CHINESE ACADEMY OF AGRICULTURAL SCIENCES	public	sra	gs,ncbi,s3	gs.US,ncbi.public,s3.us-east-1	SRX3469367	Illumina HiSeq 2000	PAIRED	RANDOM PCR	TRANSCRIPTOMIC	Nicotiana tabacum	ILLUMINA	2018-06-11T00:00:00Z	TB3_3	SRP126702	PRJNA422141	innoculated leaf	TB3_3	China	Asia	China:Shandong	Plant	Taiyan8	3 day after CMV inoculation							biological replicate 3
SRR6374506	RNA-Seq	200	7727073200	SAMN08166331	3192251585	TOBACCO RESEARCH INSTITUTE, CHINESE ACADEMY OF AGRICULTURAL SCIENCES	public	sra	gs,ncbi,s3	gs.US,ncbi.public,s3.us-east-1	SRX3469366	Illumina HiSeq 2000	PAIRED	RANDOM PCR	TRANSCRIPTOMIC	Nicotiana tabacum	ILLUMINA	2018-06-11T00:00:00Z	TB5_1	SRP126702	PRJNA422141	innoculated leaf	TB5_1	China	Asia	China:Shandong	Plant	Taiyan8	5 day after CMV inoculation							biological replicate 1
SRR6374507	RNA-Seq	200	6492042200	SAMN08166332	2709049749	TOBACCO RESEARCH INSTITUTE, CHINESE ACADEMY OF AGRICULTURAL SCIENCES	public	sra	gs,ncbi,s3	gs.US,ncbi.public,s3.us-east-1	SRX3469365	Illumina HiSeq 2000	PAIRED	RANDOM PCR	TRANSCRIPTOMIC	Nicotiana tabacum	ILLUMINA	2018-06-11T00:00:00Z	TB5_2	SRP126702	PRJNA422141	innoculated leaf	TB5_2	China	Asia	China:Shandong	Plant	Taiyan8	5 day after CMV inoculation							biological replicate 2
SRR6374508	RNA-Seq	200	6829555800	SAMN08166333	2797931576	TOBACCO RESEARCH INSTITUTE, CHINESE ACADEMY OF AGRICULTURAL SCIENCES	public	sra	gs,ncbi,s3	gs.US,ncbi.public,s3.us-east-1	SRX3469364	Illumina HiSeq 2000	PAIRED	RANDOM PCR	TRANSCRIPTOMIC	Nicotiana tabacum	ILLUMINA	2018-06-11T00:00:00Z	TB5_3	SRP126702	PRJNA422141	innoculated leaf	TB5_3	China	Asia	China:Shandong	Plant	Taiyan8	5 day after CMV inoculation							biological replicate 3
SRR6374509	RNA-Seq	200	9119678800	SAMN08166316	3631352082	TOBACCO RESEARCH INSTITUTE, CHINESE ACADEMY OF AGRICULTURAL SCIENCES	public	sra	gs,ncbi,s3	gs.US,ncbi.public,s3.us-east-1	SRX3469363	Illumina HiSeq 2000	PAIRED	RANDOM PCR	TRANSCRIPTOMIC	Nicotiana tabacum	ILLUMINA	2018-06-11T00:00:00Z	TBC1_1	SRP126702	PRJNA422141	innoculated leaf	TBC1_1	China	Asia	China:Shandong	Plant	Taiyan8	1 day after mock inoculation							biological replicate 1
SRR6374510	RNA-Seq	200	7759393400	SAMN08166317	3361351629	TOBACCO RESEARCH INSTITUTE, CHINESE ACADEMY OF AGRICULTURAL SCIENCES	public	sra	gs,ncbi,s3	gs.US,ncbi.public,s3.us-east-1	SRX3469362	Illumina HiSeq 2000	PAIRED	RANDOM PCR	TRANSCRIPTOMIC	Nicotiana tabacum	ILLUMINA	2018-06-11T00:00:00Z	TBC1_2	SRP126702	PRJNA422141	innoculated leaf	TBC1_2	China	Asia	China:Shandong	Plant	Taiyan8	1 day after mock inoculation							biological replicate 2
SRR6374511	RNA-Seq	200	8149986600	SAMN08166306	3108911234	TOBACCO RESEARCH INSTITUTE, CHINESE ACADEMY OF AGRICULTURAL SCIENCES	public	sra	gs,ncbi,s3	gs.US,ncbi.public,s3.us-east-1	SRX3469361	Illumina HiSeq 2000	PAIRED	RANDOM PCR	TRANSCRIPTOMIC	Nicotiana tabacum	ILLUMINA	2018-06-11T00:00:00Z	NBC5_3	SRP126702	PRJNA422141	innoculated leaf	NBC5_3	China	Asia	China:Shandong	Plant	NC82	5 day after mock inoculation							biological replicate 3
SRR6374512	RNA-Seq	200	8412319400	SAMN08166307	3373559310	TOBACCO RESEARCH INSTITUTE, CHINESE ACADEMY OF AGRICULTURAL SCIENCES	public	sra	gs,ncbi,s3	gs.US,ncbi.public,s3.us-east-1	SRX3469360	Illumina HiSeq 2000	PAIRED	RANDOM PCR	TRANSCRIPTOMIC	Nicotiana tabacum	ILLUMINA	2018-06-11T00:00:00Z	NB1_1	SRP126702	PRJNA422141	innoculated leaf	NB1_1	China	Asia	China:Shandong	Plant	NC82	1 day after CMV inoculation							biological replicate 1
SRR6374513	RNA-Seq	200	8960940400	SAMN08166304	3442573257	TOBACCO RESEARCH INSTITUTE, CHINESE ACADEMY OF AGRICULTURAL SCIENCES	public	sra	gs,ncbi,s3	gs.US,ncbi.public,s3.us-east-1	SRX3469359	Illumina HiSeq 2000	PAIRED	RANDOM PCR	TRANSCRIPTOMIC	Nicotiana tabacum	ILLUMINA	2018-06-11T00:00:00Z	NBC5_1	SRP126702	PRJNA422141	innoculated leaf	NBC5_1	China	Asia	China:Shandong	Plant	NC82	5 day after mock inoculation							biological replicate 1
SRR6374515	RNA-Seq	200	6825835200	SAMN08166302	2817064777	TOBACCO RESEARCH INSTITUTE, CHINESE ACADEMY OF AGRICULTURAL SCIENCES	public	sra	gs,ncbi,s3	gs.US,ncbi.public,s3.us-east-1	SRX3469357	Illumina HiSeq 2000	PAIRED	RANDOM PCR	TRANSCRIPTOMIC	Nicotiana tabacum	ILLUMINA	2018-06-11T00:00:00Z	NBC3_2	SRP126702	PRJNA422141	innoculated leaf	NBC3_2	China	Asia	China:Shandong	Plant	NC82	3 day after mock inoculation							biological replicate 2
SRR6374517	RNA-Seq	200	6637510000	SAMN08166300	2658436118	TOBACCO RESEARCH INSTITUTE, CHINESE ACADEMY OF AGRICULTURAL SCIENCES	public	sra	gs,ncbi,s3	gs.US,ncbi.public,s3.us-east-1	SRX3469355	Illumina HiSeq 2000	PAIRED	RANDOM PCR	TRANSCRIPTOMIC	Nicotiana tabacum	ILLUMINA	2018-06-11T00:00:00Z	NBC1_3	SRP126702	PRJNA422141	innoculated leaf	NBC1_3	China	Asia	China:Shandong	Plant	NC82	1 day after mock inoculation							biological replicate 3
SRR6374518	RNA-Seq	200	6816381600	SAMN08166301	2790024401	TOBACCO RESEARCH INSTITUTE, CHINESE ACADEMY OF AGRICULTURAL SCIENCES	public	sra	gs,ncbi,s3	gs.US,ncbi.public,s3.us-east-1	SRX3469354	Illumina HiSeq 2000	PAIRED	RANDOM PCR	TRANSCRIPTOMIC	Nicotiana tabacum	ILLUMINA	2018-06-11T00:00:00Z	NBC3_1	SRP126702	PRJNA422141	innoculated leaf	NBC3_1	China	Asia	China:Shandong	Plant	NC82	3 day after mock inoculation							biological replicate 1
SRR6374519	RNA-Seq	200	7945657200	SAMN08166298	3154987562	TOBACCO RESEARCH INSTITUTE, CHINESE ACADEMY OF AGRICULTURAL SCIENCES	public	sra	gs,ncbi,s3	gs.US,ncbi.public,s3.us-east-1	SRX3469353	Illumina HiSeq 2000	PAIRED	RANDOM PCR	TRANSCRIPTOMIC	Nicotiana tabacum	ILLUMINA	2018-06-11T00:00:00Z	NBC1_1	SRP126702	PRJNA422141	innoculated leaf	NBC1_1	China	Asia	China:Shandong	Plant	NC82	1 day after mock inoculation							biological replicate 1
SRR6374520	RNA-Seq	200	7351053600	SAMN08166299	2909683517	TOBACCO RESEARCH INSTITUTE, CHINESE ACADEMY OF AGRICULTURAL SCIENCES	public	sra	gs,ncbi,s3	gs.US,ncbi.public,s3.us-east-1	SRX3469352	Illumina HiSeq 2000	PAIRED	RANDOM PCR	TRANSCRIPTOMIC	Nicotiana tabacum	ILLUMINA	2018-06-11T00:00:00Z	NBC1_2	SRP126702	PRJNA422141	innoculated leaf	NBC1_2	China	Asia	China:Shandong	Plant	NC82	1 day after mock inoculation							biological replicate 2
SRR6374521	RNA-Seq	200	7554971000	SAMN08166327	3231127326	TOBACCO RESEARCH INSTITUTE, CHINESE ACADEMY OF AGRICULTURAL SCIENCES	public	sra	gs,ncbi,s3	gs.US,ncbi.public,s3.us-east-1	SRX3469351	Illumina HiSeq 2000	PAIRED	RANDOM PCR	TRANSCRIPTOMIC	Nicotiana tabacum	ILLUMINA	2018-06-11T00:00:00Z	TB1_3	SRP126702	PRJNA422141	innoculated leaf	TB1_3	China	Asia	China:Shandong	Plant	Taiyan8	1 day after CMV inoculation							biological replicate 3
SRR6374522	RNA-Seq	200	7122516800	SAMN08166326	2798115672	TOBACCO RESEARCH INSTITUTE, CHINESE ACADEMY OF AGRICULTURAL SCIENCES	public	sra	gs,ncbi,s3	gs.US,ncbi.public,s3.us-east-1	SRX3469350	Illumina HiSeq 2000	PAIRED	RANDOM PCR	TRANSCRIPTOMIC	Nicotiana tabacum	ILLUMINA	2018-06-11T00:00:00Z	TB1_2	SRP126702	PRJNA422141	innoculated leaf	TB1_2	China	Asia	China:Shandong	Plant	Taiyan8	1 day after CMV inoculation							biological replicate 2
SRR6374523	RNA-Seq	200	6354888800	SAMN08166325	2549821028	TOBACCO RESEARCH INSTITUTE, CHINESE ACADEMY OF AGRICULTURAL SCIENCES	public	sra	gs,ncbi,s3	gs.US,ncbi.public,s3.us-east-1	SRX3469349	Illumina HiSeq 2000	PAIRED	RANDOM PCR	TRANSCRIPTOMIC	Nicotiana tabacum	ILLUMINA	2018-06-11T00:00:00Z	TB1_1	SRP126702	PRJNA422141	innoculated leaf	TB1_1	China	Asia	China:Shandong	Plant	Taiyan8	1 day after CMV inoculation							biological replicate 1
SRR6374524	RNA-Seq	200	7146881200	SAMN08166324	2942678290	TOBACCO RESEARCH INSTITUTE, CHINESE ACADEMY OF AGRICULTURAL SCIENCES	public	sra	gs,ncbi,s3	gs.US,ncbi.public,s3.us-east-1	SRX3469348	Illumina HiSeq 2000	PAIRED	RANDOM PCR	TRANSCRIPTOMIC	Nicotiana tabacum	ILLUMINA	2018-06-11T00:00:00Z	TBC5_3	SRP126702	PRJNA422141	innoculated leaf	TBC5_3	China	Asia	China:Shandong	Plant	Taiyan8	5 day after mock inoculation							biological replicate 3
SRR6374525	RNA-Seq	200	7282077800	SAMN08166323	2987269974	TOBACCO RESEARCH INSTITUTE, CHINESE ACADEMY OF AGRICULTURAL SCIENCES	public	sra	gs,ncbi,s3	gs.US,ncbi.public,s3.us-east-1	SRX3469347	Illumina HiSeq 2000	PAIRED	RANDOM PCR	TRANSCRIPTOMIC	Nicotiana tabacum	ILLUMINA	2018-06-11T00:00:00Z	TBC5_2	SRP126702	PRJNA422141	innoculated leaf	TBC5_2	China	Asia	China:Shandong	Plant	Taiyan8	5 day after mock inoculation							biological replicate 2
SRR6374526	RNA-Seq	200	7489108400	SAMN08166322	3057298238	TOBACCO RESEARCH INSTITUTE, CHINESE ACADEMY OF AGRICULTURAL SCIENCES	public	sra	gs,ncbi,s3	gs.US,ncbi.public,s3.us-east-1	SRX3469346	Illumina HiSeq 2000	PAIRED	RANDOM PCR	TRANSCRIPTOMIC	Nicotiana tabacum	ILLUMINA	2018-06-11T00:00:00Z	TBC5_1	SRP126702	PRJNA422141	innoculated leaf	TBC5_1	China	Asia	China:Shandong	Plant	Taiyan8	5 day after mock inoculation							biological replicate 1
SRR6374527	RNA-Seq	200	7871154800	SAMN08166321	3159843443	TOBACCO RESEARCH INSTITUTE, CHINESE ACADEMY OF AGRICULTURAL SCIENCES	public	sra	gs,ncbi,s3	gs.US,ncbi.public,s3.us-east-1	SRX3469345	Illumina HiSeq 2000	PAIRED	RANDOM PCR	TRANSCRIPTOMIC	Nicotiana tabacum	ILLUMINA	2018-06-11T00:00:00Z	TBC3_3	SRP126702	PRJNA422141	innoculated leaf	TBC3_3	China	Asia	China:Shandong	Plant	Taiyan8	3 day after mock inoculation							biological replicate 3
SRR6374528	RNA-Seq	200	6547551800	SAMN08166320	2821734577	TOBACCO RESEARCH INSTITUTE, CHINESE ACADEMY OF AGRICULTURAL SCIENCES	public	sra	gs,ncbi,s3	gs.US,ncbi.public,s3.us-east-1	SRX3469344	Illumina HiSeq 2000	PAIRED	RANDOM PCR	TRANSCRIPTOMIC	Nicotiana tabacum	ILLUMINA	2018-06-11T00:00:00Z	TBC3_2	SRP126702	PRJNA422141	innoculated leaf	TBC3_2	China	Asia	China:Shandong	Plant	Taiyan8	3 day after mock inoculation							biological replicate 2
SRR6374529	RNA-Seq	200	7370700000	SAMN08166319	3007678931	TOBACCO RESEARCH INSTITUTE, CHINESE ACADEMY OF AGRICULTURAL SCIENCES	public	sra	gs,ncbi,s3	gs.US,ncbi.public,s3.us-east-1	SRX3469343	Illumina HiSeq 2000	PAIRED	RANDOM PCR	TRANSCRIPTOMIC	Nicotiana tabacum	ILLUMINA	2018-06-11T00:00:00Z	TBC3_1	SRP126702	PRJNA422141	innoculated leaf	TBC3_1	China	Asia	China:Shandong	Plant	Taiyan8	3 day after mock inoculation							biological replicate 1
SRR6374530	RNA-Seq	200	7586690600	SAMN08166318	3016332195	TOBACCO RESEARCH INSTITUTE, CHINESE ACADEMY OF AGRICULTURAL SCIENCES	public	sra	gs,ncbi,s3	gs.US,ncbi.public,s3.us-east-1	SRX3469342	Illumina HiSeq 2000	PAIRED	RANDOM PCR	TRANSCRIPTOMIC	Nicotiana tabacum	ILLUMINA	2018-06-11T00:00:00Z	TBC1_3	SRP126702	PRJNA422141	innoculated leaf	TBC1_3	China	Asia	China:Shandong	Plant	Taiyan8	1 day after mock inoculation							biological replicate 3
SRR10714427	RNA-Seq	300	6853403400	SAMN13611979	2135373783	TIANJIN UNIVERSITY	public	fastq,sra	gs,ncbi,s3	gs.US,ncbi.public,s3.us-east-1	SRX7391260	HiSeq X Ten	PAIRED	cDNA	TRANSCRIPTOMIC	Nicotiana tabacum	ILLUMINA	2019-12-17T00:00:00Z	tobacco_leaf_WT_T3	SRP237847	PRJNA596074	leaf	WT_T3	China	Asia	China:Tianjin	Plant		15 days after being transferred to hydroponic solutions containing triclosan	not applicable	wild type Nicotiana tabacum under hydroponic conditions with triclosan treatment	Nicotiana tabacum
SRR10714428	RNA-Seq	300	6839312100	SAMN13611978	2150864078	TIANJIN UNIVERSITY	public	fastq,sra	gs,ncbi,s3	gs.US,ncbi.public,s3.us-east-1	SRX7391259	HiSeq X Ten	PAIRED	cDNA	TRANSCRIPTOMIC	Nicotiana tabacum	ILLUMINA	2019-12-17T00:00:00Z	tobacco_leaf_WT_T2	SRP237847	PRJNA596074	leaf	WT_T2	China	Asia	China:Tianjin	Plant		15 days after being transferred to hydroponic solutions containing triclosan	not applicable	wild type Nicotiana tabacum under hydroponic conditions with triclosan treatment	Nicotiana tabacum
SRR10714429	RNA-Seq	300	7130311200	SAMN13611977	2286005455	TIANJIN UNIVERSITY	public	fastq,sra	gs,ncbi,s3	gs.US,ncbi.public,s3.us-east-1	SRX7391258	HiSeq X Ten	PAIRED	cDNA	TRANSCRIPTOMIC	Nicotiana tabacum	ILLUMINA	2019-12-17T00:00:00Z	tobacco_leaf_WT_T1	SRP237847	PRJNA596074	leaf	WT_T1	China	Asia	China:Tianjin	Plant		15 days after being transferred to hydroponic solutions containing triclosan	not applicable	wild type Nicotiana tabacum under hydroponic conditions with triclosan treatment	Nicotiana tabacum
SRR10716746	RNA-Seq	300	6603812700	SAMN13613339	2095126152	TIANJIN UNIVERSITY	public	fastq,sra	gs,ncbi,s3	gs.US,ncbi.public,s3.us-east-1	SRX7393579	HiSeq X Ten	PAIRED	cDNA	TRANSCRIPTOMIC	Nicotiana tabacum	ILLUMINA	2019-12-17T00:00:00Z	tobacco_leaf_BP_OE1_T3	SRP237879	PRJNA596122	leaf	BP_OE1_T3	China	Asia	China:Tianjin	Plant		15 days after being transferred to hydroponic solutions containing triclosan	not applicable	transgenic Nicotiana tabacum overexpressing LcSABP grown under hydroponic conditions with triclosan treatment	Nicotiana tabacum
SRR10716747	RNA-Seq	300	8675945400	SAMN13613338	2731424262	TIANJIN UNIVERSITY	public	fastq,sra	gs,ncbi,s3	gs.US,ncbi.public,s3.us-east-1	SRX7393578	HiSeq X Ten	PAIRED	cDNA	TRANSCRIPTOMIC	Nicotiana tabacum	ILLUMINA	2019-12-17T00:00:00Z	tobacco_leaf_BP_OE1_T2	SRP237879	PRJNA596122	leaf	BP_OE1_T2	China	Asia	China:Tianjin	Plant		15 days after being transferred to hydroponic solutions containing triclosan	not applicable	transgenic Nicotiana tabacum overexpressing LcSABP grown under hydroponic conditions with triclosan treatment	Nicotiana tabacum
SRR10716748	RNA-Seq	300	7312882500	SAMN13613337	2386489701	TIANJIN UNIVERSITY	public	fastq,sra	gs,ncbi,s3	gs.US,ncbi.public,s3.us-east-1	SRX7393577	HiSeq X Ten	PAIRED	cDNA	TRANSCRIPTOMIC	Nicotiana tabacum	ILLUMINA	2019-12-17T00:00:00Z	tobacco_leaf_BP_OE1_T1	SRP237879	PRJNA596122	leaf	BP_OE1_T1	China	Asia	China:Tianjin	Plant		15 days after being transferred to hydroponic solutions containing triclosan	not applicable	transgenic Nicotiana tabacum overexpressing LcSABP grown under hydroponic conditions with triclosan treatment	Nicotiana tabacum
SRR10030315	RNA-Seq	200	10859622600	SAMN12630608	7607306202	CSIR-INDIAN INSTITUTE OF INTEGRATIVE MEDICINE	public	fastq,sra	gs,ncbi,s3	gs.US,ncbi.public,s3.us-east-1	SRX6766521	Illumina HiSeq 2500	PAIRED	PCR	TRANSCRIPTOMIC	Nicotiana tabacum	ILLUMINA	2019-09-30T00:00:00Z	Trichome	SRP219503	PRJNA561900	Trichomes from leaves	T1	India	Asia	India	Plant	Petit Havana		60 days old plants
SRR10030316	RNA-Seq	200	12055301800	SAMN12630607	8643314701	CSIR-INDIAN INSTITUTE OF INTEGRATIVE MEDICINE	public	fastq,sra	gs,ncbi,s3	gs.US,ncbi.public,s3.us-east-1	SRX6766520	Illumina HiSeq 2500	PAIRED	PCR	TRANSCRIPTOMIC	Nicotiana tabacum	ILLUMINA	2019-09-30T00:00:00Z	Trichome free leaf	SRP219503	PRJNA561900	Leaves after removal of trichomes	C1	India	Asia	India	Plant	Petit Havana		60 days old plants
SRR7850934	RNA-Seq	299	7450412190	SAMN10076571	3127826895	UNIVERSITY OF GOERGIA	public	sra	gs,ncbi,s3	gs.US,ncbi.public,s3.us-east-1	SRX4701719	HiSeq X Ten	PAIRED	RANDOM	TRANSCRIPTOMIC	Nicotiana tabacum	ILLUMINA	2019-10-01T00:00:00Z	DB2-3	SRP161865	PRJNA491378	leaf	DB2-3	China	Asia	China:zhengzhou	Plant	Basma	45d	45d	basma leaf from DB2-3	Basma
SRR7850935	RNA-Seq	299	8625525858	SAMN10076572	3621794291	UNIVERSITY OF GOERGIA	public	sra	gs,ncbi,s3	gs.US,ncbi.public,s3.us-east-1	SRX4701718	HiSeq X Ten	PAIRED	RANDOM	TRANSCRIPTOMIC	Nicotiana tabacum	ILLUMINA	2019-10-01T00:00:00Z	CB5-1	SRP161865	PRJNA491378	leaf	CB5-1	China	Asia	China:zhengzhou	Plant	Basma	45d	45d	basma leaf from CB5-1	Basma
SRR7850936	RNA-Seq	297	8057635712	SAMN10076567	3319048325	UNIVERSITY OF GOERGIA	public	sra	gs,ncbi,s3	gs.US,ncbi.public,s3.us-east-1	SRX4701717	HiSeq X Ten	PAIRED	RANDOM	TRANSCRIPTOMIC	Nicotiana tabacum	ILLUMINA	2019-10-01T00:00:00Z	CB2-2	SRP161865	PRJNA491378	leaf	CB2-2	China	Asia	China:zhengzhou	Plant	Basma	45d	45d	basma leaf from CB2-2	Basma
SRR7850937	RNA-Seq	299	6726305012	SAMN10076568	2839522188	UNIVERSITY OF GOERGIA	public	sra	gs,ncbi,s3	gs.US,ncbi.public,s3.us-east-1	SRX4701716	HiSeq X Ten	PAIRED	RANDOM	TRANSCRIPTOMIC	Nicotiana tabacum	ILLUMINA	2019-10-01T00:00:00Z	CB2-3	SRP161865	PRJNA491378	leaf	CB2-3	China	Asia	China:zhengzhou	Plant	Basma	45d	45d	basma leaf from CB2-3	Basma
SRR7850938	RNA-Seq	299	7083590650	SAMN10076569	2978726584	UNIVERSITY OF GOERGIA	public	sra	gs,ncbi,s3	gs.US,ncbi.public,s3.us-east-1	SRX4701715	HiSeq X Ten	PAIRED	RANDOM	TRANSCRIPTOMIC	Nicotiana tabacum	ILLUMINA	2019-10-01T00:00:00Z	DB2-1	SRP161865	PRJNA491378	leaf	DB2-1	China	Asia	China:zhengzhou	Plant	Basma	45d	45d	basma leaf from DB2-1	Basma
SRR7850939	RNA-Seq	299	7192121098	SAMN10076570	3003712361	UNIVERSITY OF GOERGIA	public	sra	gs,ncbi,s3	gs.US,ncbi.public,s3.us-east-1	SRX4701714	HiSeq X Ten	PAIRED	RANDOM	TRANSCRIPTOMIC	Nicotiana tabacum	ILLUMINA	2019-10-01T00:00:00Z	DB2-2	SRP161865	PRJNA491378	leaf	DB2-2	China	Asia	China:zhengzhou	Plant	Basma	45d	45d	basma leaf from DB2-2	Basma
SRR7850940	RNA-Seq	299	6552081838	SAMN10076563	2732448437	UNIVERSITY OF GOERGIA	public	sra	gs,ncbi,s3	gs.US,ncbi.public,s3.us-east-1	SRX4701713	HiSeq X Ten	PAIRED	RANDOM	TRANSCRIPTOMIC	Nicotiana tabacum	ILLUMINA	2019-10-01T00:00:00Z	B0-1	SRP161865	PRJNA491378	leaf	B0-1	China	Asia	China:zhengzhou	Plant	Basma	45d	45d	basma leaf from B0-1	Basma
SRR7850941	RNA-Seq	299	7208569808	SAMN10076564	3060306072	UNIVERSITY OF GOERGIA	public	sra	gs,ncbi,s3	gs.US,ncbi.public,s3.us-east-1	SRX4701712	HiSeq X Ten	PAIRED	RANDOM	TRANSCRIPTOMIC	Nicotiana tabacum	ILLUMINA	2019-10-01T00:00:00Z	B0-2	SRP161865	PRJNA491378	leaf	B0-2	China	Asia	China:zhengzhou	Plant	Basma	45d	45d	basma leaf from B0-2	Basma
SRR7850942	RNA-Seq	297	6781691484	SAMN10076565	2829686010	UNIVERSITY OF GOERGIA	public	sra	gs,ncbi,s3	gs.US,ncbi.public,s3.us-east-1	SRX4701711	HiSeq X Ten	PAIRED	RANDOM	TRANSCRIPTOMIC	Nicotiana tabacum	ILLUMINA	2019-10-01T00:00:00Z	B0-3	SRP161865	PRJNA491378	leaf	B0-3	China	Asia	China:zhengzhou	Plant	Basma	45d	45d	basma leaf from B0-3	Basma
SRR7850943	RNA-Seq	298	7272007442	SAMN10076566	3071496854	UNIVERSITY OF GOERGIA	public	sra	gs,ncbi,s3	gs.US,ncbi.public,s3.us-east-1	SRX4701710	HiSeq X Ten	PAIRED	RANDOM	TRANSCRIPTOMIC	Nicotiana tabacum	ILLUMINA	2019-10-01T00:00:00Z	CB2-1	SRP161865	PRJNA491378	leaf	CB2-1	China	Asia	China:zhengzhou	Plant	Basma	45d	45d	basma leaf from CB2-1	Basma
SRR7850944	RNA-Seq	299	7608111336	SAMN10076581	3188907195	UNIVERSITY OF GOERGIA	public	sra	gs,ncbi,s3	gs.US,ncbi.public,s3.us-east-1	SRX4701709	HiSeq X Ten	PAIRED	RANDOM	TRANSCRIPTOMIC	Nicotiana tabacum	ILLUMINA	2019-10-01T00:00:00Z	DB15-1	SRP161865	PRJNA491378	leaf	DB15-1	China	Asia	China:zhengzhou	Plant	Basma	45d	45d	basma leaf from DB15-1	Basma
SRR7850945	RNA-Seq	299	7441942586	SAMN10076582	3083486012	UNIVERSITY OF GOERGIA	public	sra	gs,ncbi,s3	gs.US,ncbi.public,s3.us-east-1	SRX4701708	HiSeq X Ten	PAIRED	RANDOM	TRANSCRIPTOMIC	Nicotiana tabacum	ILLUMINA	2019-10-01T00:00:00Z	DB15-2	SRP161865	PRJNA491378	leaf	DB15-2	China	Asia	China:zhengzhou	Plant	Basma	45d	45d	basma leaf from DB15-2	Basma
SRR7850946	RNA-Seq	299	6383768014	SAMN10076573	2664348516	UNIVERSITY OF GOERGIA	public	sra	gs,ncbi,s3	gs.US,ncbi.public,s3.us-east-1	SRX4701707	HiSeq X Ten	PAIRED	RANDOM	TRANSCRIPTOMIC	Nicotiana tabacum	ILLUMINA	2019-10-01T00:00:00Z	CB5-2	SRP161865	PRJNA491378	leaf	CB5-2	China	Asia	China:zhengzhou	Plant	Basma	45d	45d	basma leaf from CB5-2	Basma
SRR7850947	RNA-Seq	299	6265145038	SAMN10076574	2700992220	UNIVERSITY OF GOERGIA	public	sra	gs,ncbi,s3	gs.US,ncbi.public,s3.us-east-1	SRX4701706	HiSeq X Ten	PAIRED	RANDOM	TRANSCRIPTOMIC	Nicotiana tabacum	ILLUMINA	2019-10-01T00:00:00Z	CB5-3	SRP161865	PRJNA491378	leaf	CB5-3	China	Asia	China:zhengzhou	Plant	Basma	45d	45d	basma leaf from CB5-3	Basma
SRR7850948	RNA-Seq	299	6098196788	SAMN10076575	2553738552	UNIVERSITY OF GOERGIA	public	sra	gs,ncbi,s3	gs.US,ncbi.public,s3.us-east-1	SRX4701705	HiSeq X Ten	PAIRED	RANDOM	TRANSCRIPTOMIC	Nicotiana tabacum	ILLUMINA	2019-10-01T00:00:00Z	DB5-1	SRP161865	PRJNA491378	leaf	DB5-1	China	Asia	China:zhengzhou	Plant	Basma	45d	45d	basma leaf from DB5-1	Basma
SRR7850949	RNA-Seq	299	7058812694	SAMN10076576	2997733153	UNIVERSITY OF GOERGIA	public	sra	gs,ncbi,s3	gs.US,ncbi.public,s3.us-east-1	SRX4701704	HiSeq X Ten	PAIRED	RANDOM	TRANSCRIPTOMIC	Nicotiana tabacum	ILLUMINA	2019-10-01T00:00:00Z	DB5-2	SRP161865	PRJNA491378	leaf	DB5-2	China	Asia	China:zhengzhou	Plant	Basma	45d	45d	basma leaf from DB5-2	Basma
SRR7850950	RNA-Seq	299	7003478738	SAMN10076577	2926827008	UNIVERSITY OF GOERGIA	public	sra	gs,ncbi,s3	gs.US,ncbi.public,s3.us-east-1	SRX4701703	HiSeq X Ten	PAIRED	RANDOM	TRANSCRIPTOMIC	Nicotiana tabacum	ILLUMINA	2019-10-01T00:00:00Z	DB5-3	SRP161865	PRJNA491378	leaf	DB5-3	China	Asia	China:zhengzhou	Plant	Basma	45d	45d	basma leaf from DB5-3	Basma
SRR7850951	RNA-Seq	299	6660904786	SAMN10076578	2821695191	UNIVERSITY OF GOERGIA	public	sra	gs,ncbi,s3	gs.US,ncbi.public,s3.us-east-1	SRX4701702	HiSeq X Ten	PAIRED	RANDOM	TRANSCRIPTOMIC	Nicotiana tabacum	ILLUMINA	2019-10-01T00:00:00Z	CB15-1	SRP161865	PRJNA491378	leaf	CB15-1	China	Asia	China:zhengzhou	Plant	Basma	45d	45d	basma leaf from CB15-1	Basma
SRR7850952	RNA-Seq	299	6299618620	SAMN10076579	2597259294	UNIVERSITY OF GOERGIA	public	sra	gs,ncbi,s3	gs.US,ncbi.public,s3.us-east-1	SRX4701701	HiSeq X Ten	PAIRED	RANDOM	TRANSCRIPTOMIC	Nicotiana tabacum	ILLUMINA	2019-10-01T00:00:00Z	CB15-2	SRP161865	PRJNA491378	leaf	CB15-2	China	Asia	China:zhengzhou	Plant	Basma	45d	45d	basma leaf from CB15-2	Basma
SRR7850953	RNA-Seq	299	7980774480	SAMN10076580	3297992192	UNIVERSITY OF GOERGIA	public	sra	gs,ncbi,s3	gs.US,ncbi.public,s3.us-east-1	SRX4701700	HiSeq X Ten	PAIRED	RANDOM	TRANSCRIPTOMIC	Nicotiana tabacum	ILLUMINA	2019-10-01T00:00:00Z	CB15-3	SRP161865	PRJNA491378	leaf	CB15-3	China	Asia	China:zhengzhou	Plant	Basma	45d	45d	basma leaf from CB15-3	Basma
SRR7850954	RNA-Seq	299	7316791118	SAMN10076594	3121229109	UNIVERSITY OF GOERGIA	public	sra	gs,ncbi,s3	gs.US,ncbi.public,s3.us-east-1	SRX4701699	HiSeq X Ten	PAIRED	RANDOM	TRANSCRIPTOMIC	Nicotiana tabacum	ILLUMINA	2019-10-01T00:00:00Z	DB30-2	SRP161865	PRJNA491378	leaf	DB30-2	China	Asia	China:zhengzhou	Plant	Basma	45d	45d	basma leaf from DB30-2	Basma
SRR7850955	RNA-Seq	299	7121085620	SAMN10076593	3017476410	UNIVERSITY OF GOERGIA	public	sra	gs,ncbi,s3	gs.US,ncbi.public,s3.us-east-1	SRX4701698	HiSeq X Ten	PAIRED	RANDOM	TRANSCRIPTOMIC	Nicotiana tabacum	ILLUMINA	2019-10-01T00:00:00Z	DB30-1	SRP161865	PRJNA491378	leaf	DB30-1	China	Asia	China:zhengzhou	Plant	Basma	45d	45d	basma leaf from DB30-1	Basma
SRR7850956	RNA-Seq	299	6905915576	SAMN10076595	2917604495	UNIVERSITY OF GOERGIA	public	sra	gs,ncbi,s3	gs.US,ncbi.public,s3.us-east-1	SRX4701697	HiSeq X Ten	PAIRED	RANDOM	TRANSCRIPTOMIC	Nicotiana tabacum	ILLUMINA	2019-10-01T00:00:00Z	DB30-3	SRP161865	PRJNA491378	leaf	DB30-3	China	Asia	China:zhengzhou	Plant	Basma	45d	45d	basma leaf from DB30-3	Basma
SRR7850957	RNA-Seq	299	7740251592	SAMN10076590	3248512326	UNIVERSITY OF GOERGIA	public	sra	gs,ncbi,s3	gs.US,ncbi.public,s3.us-east-1	SRX4701696	HiSeq X Ten	PAIRED	RANDOM	TRANSCRIPTOMIC	Nicotiana tabacum	ILLUMINA	2019-10-01T00:00:00Z	CB30-1	SRP161865	PRJNA491378	leaf	CB30-1	China	Asia	China:zhengzhou	Plant	Basma	45d	45d	basma leaf from CB30-1	Basma
SRR7850958	RNA-Seq	299	7060043348	SAMN10076583	2968922498	UNIVERSITY OF GOERGIA	public	sra	gs,ncbi,s3	gs.US,ncbi.public,s3.us-east-1	SRX4701695	HiSeq X Ten	PAIRED	RANDOM	TRANSCRIPTOMIC	Nicotiana tabacum	ILLUMINA	2019-10-01T00:00:00Z	DB15-3	SRP161865	PRJNA491378	leaf	DB15-3	China	Asia	China:zhengzhou	Plant	Basma	45d	45d	basma leaf from DB15-3	Basma
SRR7850959	RNA-Seq	299	7589791914	SAMN10076592	3212022800	UNIVERSITY OF GOERGIA	public	sra	gs,ncbi,s3	gs.US,ncbi.public,s3.us-east-1	SRX4701694	HiSeq X Ten	PAIRED	RANDOM	TRANSCRIPTOMIC	Nicotiana tabacum	ILLUMINA	2019-10-01T00:00:00Z	CB30-3	SRP161865	PRJNA491378	leaf	CB30-3	China	Asia	China:zhengzhou	Plant	Basma	45d	45d	basma leaf from CB30-3	Basma
SRR7850960	RNA-Seq	299	7405305376	SAMN10076591	3136860443	UNIVERSITY OF GOERGIA	public	sra	gs,ncbi,s3	gs.US,ncbi.public,s3.us-east-1	SRX4701693	HiSeq X Ten	PAIRED	RANDOM	TRANSCRIPTOMIC	Nicotiana tabacum	ILLUMINA	2019-10-01T00:00:00Z	CB30-2	SRP161865	PRJNA491378	leaf	CB30-2	China	Asia	China:zhengzhou	Plant	Basma	45d	45d	basma leaf from CB30-2	Basma
SRR10873428	RNA-Seq	300	6175914000	SAMN13827074	2368670724	HENAN AGRICULTURAL UNIVERSITY	public	fastq,sra	gs,ncbi,s3	gs.US,ncbi.public,s3.us-east-1	SRX7543190	HiSeq X Ten	PAIRED	Oligo-dT	TRANSCRIPTOMIC	Nicotiana tabacum	ILLUMINA	2020-01-11T00:00:00Z	CA_6 h_3	SRP241504	PRJNA600629	leaves	library6	China	Asia	China	Plant	K326		Five leaf-stage	CA-treated\, biological duplication 3 for mRNA analysis	not applicable
SRR10873429	RNA-Seq	300	6157307100	SAMN13827073	2327950927	HENAN AGRICULTURAL UNIVERSITY	public	fastq,sra	gs,ncbi,s3	gs.US,ncbi.public,s3.us-east-1	SRX7543189	HiSeq X Ten	PAIRED	Oligo-dT	TRANSCRIPTOMIC	Nicotiana tabacum	ILLUMINA	2020-01-11T00:00:00Z	CA_6 h_2	SRP241504	PRJNA600629	leaves	library5	China	Asia	China	Plant	K326		Five leaf-stage	CA-treated\, biological duplication 2 for mRNA analysis	not applicable
SRR10873430	RNA-Seq	300	7106660400	SAMN13827072	2800103066	HENAN AGRICULTURAL UNIVERSITY	public	fastq,sra	gs,ncbi,s3	gs.US,ncbi.public,s3.us-east-1	SRX7543188	HiSeq X Ten	PAIRED	Oligo-dT	TRANSCRIPTOMIC	Nicotiana tabacum	ILLUMINA	2020-01-11T00:00:00Z	CA_6 h_1	SRP241504	PRJNA600629	leaves	library4	China	Asia	China	Plant	K326		Five leaf-stage	CA-treated\, biological duplication 1 for mRNA analysis	not applicable
SRR10873431	RNA-Seq	300	8386329300	SAMN13827071	3191332978	HENAN AGRICULTURAL UNIVERSITY	public	fastq,sra	gs,ncbi,s3	gs.US,ncbi.public,s3.us-east-1	SRX7543187	HiSeq X Ten	PAIRED	Oligo-dT	TRANSCRIPTOMIC	Nicotiana tabacum	ILLUMINA	2020-01-11T00:00:00Z	CA_0 h_3	SRP241504	PRJNA600629	leaves	library3	China	Asia	China	Plant	K326		Five leaf-stage	Non CA-treated\, biological duplication 3 for mRNA analysis	not applicable
SRR10873432	RNA-Seq	300	10048564500	SAMN13827070	3897228987	HENAN AGRICULTURAL UNIVERSITY	public	fastq,sra	gs,ncbi,s3	gs.US,ncbi.public,s3.us-east-1	SRX7543186	HiSeq X Ten	PAIRED	Oligo-dT	TRANSCRIPTOMIC	Nicotiana tabacum	ILLUMINA	2020-01-11T00:00:00Z	CA_0 h_2	SRP241504	PRJNA600629	leaves	library2	China	Asia	China	Plant	K326		Five leaf-stage	Non CA-treated\, biological duplication 2 for mRNA analysis	not applicable
SRR10873433	RNA-Seq	300	9258046800	SAMN13827069	3528389079	HENAN AGRICULTURAL UNIVERSITY	public	sra,fastq	gs,ncbi,s3	gs.US,ncbi.public,s3.us-east-1	SRX7543185	HiSeq X Ten	PAIRED	Oligo-dT	TRANSCRIPTOMIC	Nicotiana tabacum	ILLUMINA	2020-01-11T00:00:00Z	CA_0 h_1	SRP241504	PRJNA600629	leaves	library1	China	Asia	China	Plant	K326		Five leaf-stage	Non CA-treated\, biological duplication 1 for mRNA analysis	not applicable
SRR10492098	RNA-Seq	300	7958751300	SAMN13316578	2843815552	YUNNAN ACADEMY OF TOBACCO AGRICULTURAL SCIENCES	public	fastq,sra	gs,ncbi,s3	gs.US,ncbi.public,s3.us-east-1	SRX7181218	HiSeq X Ten	PAIRED	PolyA	TRANSCRIPTOMIC	Nicotiana tabacum	ILLUMINA	2019-11-20T00:00:00Z	tobacco flower	SRP230564	PRJNA590063	Flower	A1829990a-3_RRAS12950-V	China	Asia	China:Yunnan	Plant	Yunyan 87	Flowering stage
SRR10492099	RNA-Seq	300	8561619600	SAMN13316578	3077096989	YUNNAN ACADEMY OF TOBACCO AGRICULTURAL SCIENCES	public	fastq,sra	gs,ncbi,s3	gs.US,ncbi.public,s3.us-east-1	SRX7181217	HiSeq X Ten	PAIRED	PolyA	TRANSCRIPTOMIC	Nicotiana tabacum	ILLUMINA	2019-11-20T00:00:00Z	tobacco flower	SRP230564	PRJNA590063	Flower	A1829990a-2_RRAS12949-V	China	Asia	China:Yunnan	Plant	Yunyan 87	Flowering stage
SRR10492100	RNA-Seq	300	8193146400	SAMN13316578	2915245995	YUNNAN ACADEMY OF TOBACCO AGRICULTURAL SCIENCES	public	fastq,sra	gs,ncbi,s3	gs.US,ncbi.public,s3.us-east-1	SRX7181216	HiSeq X Ten	PAIRED	PolyA	TRANSCRIPTOMIC	Nicotiana tabacum	ILLUMINA	2019-11-20T00:00:00Z	tobacco flower	SRP230564	PRJNA590063	Flower	A1829990a-1_RRAS12948-V	China	Asia	China:Yunnan	Plant	Yunyan 87	Flowering stage
SRR10492101	RNA-Seq	298	7779110550	SAMN13316578	2744241020	YUNNAN ACADEMY OF TOBACCO AGRICULTURAL SCIENCES	public	fastq,sra	gs,ncbi,s3	gs.US,ncbi.public,s3.us-east-1	SRX7181215	HiSeq X Ten	PAIRED	PolyA	TRANSCRIPTOMIC	Nicotiana tabacum	ILLUMINA	2019-11-20T00:00:00Z	tobacco flower	SRP230564	PRJNA590063	Flower	A1830002a-3_RRAS12956-V	China	Asia	China:Yunnan	Plant	Yunyan 87	Flowering stage
SRR10492102	RNA-Seq	300	7078926300	SAMN13316578	2538040239	YUNNAN ACADEMY OF TOBACCO AGRICULTURAL SCIENCES	public	fastq,sra	gs,ncbi,s3	gs.US,ncbi.public,s3.us-east-1	SRX7181214	HiSeq X Ten	PAIRED	PolyA	TRANSCRIPTOMIC	Nicotiana tabacum	ILLUMINA	2019-11-20T00:00:00Z	tobacco flower	SRP230564	PRJNA590063	Flower	A1830002a-2_RRAS12955-V	China	Asia	China:Yunnan	Plant	Yunyan 87	Flowering stage
SRR10492103	RNA-Seq	300	7692382800	SAMN13316578	2702555836	YUNNAN ACADEMY OF TOBACCO AGRICULTURAL SCIENCES	public	fastq,sra	gs,ncbi,s3	gs.US,ncbi.public,s3.us-east-1	SRX7181213	HiSeq X Ten	PAIRED	PolyA	TRANSCRIPTOMIC	Nicotiana tabacum	ILLUMINA	2019-11-20T00:00:00Z	tobacco flower	SRP230564	PRJNA590063	Flower	A1830002a-1_RRAS12954-V	China	Asia	China:Yunnan	Plant	Yunyan 87	Flowering stage
SRR10723342	RNA-Seq	300	7669941000	SAMN13619041	2429653809	TIANJIN UNIVERSITY	public	fastq,sra	gs,ncbi,s3	gs.US,ncbi.public,s3.us-east-1	SRX7399477	HiSeq X Ten	PAIRED	cDNA	TRANSCRIPTOMIC	Nicotiana tabacum	ILLUMINA	2019-12-18T00:00:00Z	tobacco_leaf_MT_OE1_T2	SRP237971	PRJNA596343	leaf	MT_OE1_T2	China	Asia	China:Tianjin	Plant		15 days after being transferred to hydroponic solutions containing triclosan	not applicable	transgenic Nicotiana tabacum overexpressing LcSAMT grown under hydroponic conditions with triclosan treatment	Nicotiana tabacum
SRR9602745	RNA-Seq	300	7027034100	SAMN12142969	3096883331	GEO	public	fastq,sra	gs,ncbi,s3	gs.US,ncbi.public,s3.us-east-1	SRX6367942	Illumina HiSeq 4000	PAIRED	cDNA	TRANSCRIPTOMIC	Nicotiana tabacum	ILLUMINA	2019-07-29T00:00:00Z	GSM3906494	SRP212126	PRJNA551274												GSM3906494	2-celled proembryo
SRR9602746	RNA-Seq	300	7966074600	SAMN12142968	3512692152	GEO	public	fastq,sra	gs,ncbi,s3	gs.US,ncbi.public,s3.us-east-1	SRX6367943	Illumina HiSeq 4000	PAIRED	cDNA	TRANSCRIPTOMIC	Nicotiana tabacum	ILLUMINA	2019-07-29T00:00:00Z	GSM3906495	SRP212126	PRJNA551274												GSM3906495	2-celled proembryo
SRR9602747	RNA-Seq	300	6900617100	SAMN12142967	2979561453	GEO	public	fastq,sra	gs,ncbi,s3	gs.US,ncbi.public,s3.us-east-1	SRX6367944	Illumina HiSeq 4000	PAIRED	cDNA	TRANSCRIPTOMIC	Nicotiana tabacum	ILLUMINA	2019-07-29T00:00:00Z	GSM3906496	SRP212126	PRJNA551274												GSM3906496	2-celled proembryo
SRR10083127	RNA-Seq	300	6371931000	SAMN12711760	2020355128	TIANJIN UNIVERSITY	public	fastq,sra	gs,ncbi,s3	gs.US,ncbi.public,s3.us-east-1	SRX6816138	HiSeq X Ten	PAIRED	cDNA	TRANSCRIPTOMIC	Nicotiana tabacum	ILLUMINA	2019-09-08T00:00:00Z	tobacco_leaf_WT_C2	SRP220861	PRJNA564406	leaf	WT_C2	China	Asia	China:Tianjin	Plant		15 days after being transferred to hydroponic culture	not applicable	wild type Nicotiana tabacum grown under hydroponic conditions	Nicotiana tabacum				biological replicate 2
SRR10083128	RNA-Seq	300	7564726200	SAMN12711759	2405514987	TIANJIN UNIVERSITY	public	fastq,sra	gs,ncbi,s3	gs.US,ncbi.public,s3.us-east-1	SRX6816137	HiSeq X Ten	PAIRED	cDNA	TRANSCRIPTOMIC	Nicotiana tabacum	ILLUMINA	2019-09-08T00:00:00Z	tobacco_leaf_WT_C1	SRP220861	PRJNA564406	leaf	WT_C1	China	Asia	China:Tianjin	Plant		15 days after being transferred to hydroponic culture	not applicable	wild type Nicotiana tabacum grown under hydroponic conditions	Nicotiana tabacum				biological replicate 1
SRR10083166	RNA-Seq	300	6543656400	SAMN12711779	2065331287	TIANJIN UNIVERSITY	public	fastq,sra	gs,ncbi,s3	gs.US,ncbi.public,s3.us-east-1	SRX6816179	HiSeq X Ten	PAIRED	cDNA	TRANSCRIPTOMIC	Nicotiana tabacum	ILLUMINA	2019-09-08T00:00:00Z	tobacco_leaf_BP_OE3	SRP220876	PRJNA564411	leaf	BP_OE3	China	Asia	China:Tianjin	Plant		15 days after being transferred to hydroponic culture	not applicable	transgenic Nicotiana tabacum overexpressing LcSABP grown under hydroponic conditions	Nicotiana tabacum				biological replicate 3
SRR10083167	RNA-Seq	300	7323329100	SAMN12711778	2354349151	TIANJIN UNIVERSITY	public	fastq,sra	gs,ncbi,s3	gs.US,ncbi.public,s3.us-east-1	SRX6816178	HiSeq X Ten	PAIRED	cDNA	TRANSCRIPTOMIC	Nicotiana tabacum	ILLUMINA	2019-09-08T00:00:00Z	tobacco_leaf_BP_OE2	SRP220876	PRJNA564411	leaf	BP_OE2	China	Asia	China:Tianjin	Plant		15 days after being transferred to hydroponic culture	not applicable	transgenic Nicotiana tabacum overexpressing LcSABP grown under hydroponic conditions	Nicotiana tabacum				biological replicate 2
SRR10083168	RNA-Seq	300	6974997600	SAMN12711777	2184483525	TIANJIN UNIVERSITY	public	fastq,sra	gs,ncbi,s3	gs.US,ncbi.public,s3.us-east-1	SRX6816177	HiSeq X Ten	PAIRED	cDNA	TRANSCRIPTOMIC	Nicotiana tabacum	ILLUMINA	2019-09-08T00:00:00Z	tobacco_leaf_BP_OE1	SRP220876	PRJNA564411	leaf	BP_OE1	China	Asia	China:Tianjin	Plant		15 days after being transferred to hydroponic culture	not applicable	transgenic Nicotiana tabacum overexpressing LcSABP grown under hydroponic conditions	Nicotiana tabacum				biological replicate 1
SRR10087052	RNA-Seq	300	6816243600	SAMN12716688	2183410545	TIANJIN UNIVERSITY	public	fastq,sra	gs,ncbi,s3	gs.US,ncbi.public,s3.us-east-1	SRX6820060	HiSeq X Ten	PAIRED	cDNA	TRANSCRIPTOMIC	Nicotiana tabacum	ILLUMINA	2019-09-09T00:00:00Z	tobacco_leaf_MT_OE3	SRP221056	PRJNA564586	leaf	MT_OE3	China	Asia	China:Tianjin	Plant		15 days after being transferred to hydroponic culture	not applicable	transgenic Nicotiana tabacum overexpressing LcSAMT under hydroponic conditions	Nicotiana tabacum				Biological replicate 3
SRR10087053	RNA-Seq	300	6906195300	SAMN12716687	2176859703	TIANJIN UNIVERSITY	public	fastq,sra	gs,ncbi,s3	gs.US,ncbi.public,s3.us-east-1	SRX6820059	HiSeq X Ten	PAIRED	cDNA	TRANSCRIPTOMIC	Nicotiana tabacum	ILLUMINA	2019-09-09T00:00:00Z	tobacco_leaf_MT_OE2	SRP221056	PRJNA564586	leaf	MT_OE2	China	Asia	China:Tianjin	Plant		15 days after being transferred to hydroponic culture	not applicable	transgenic Nicotiana tabacum overexpressing LcSAMT under hydroponic conditions	Nicotiana tabacum				Biological replicate 2
SRR10087054	RNA-Seq	300	7018657800	SAMN12716686	2211309846	TIANJIN UNIVERSITY	public	fastq,sra	gs,ncbi,s3	gs.US,ncbi.public,s3.us-east-1	SRX6820058	HiSeq X Ten	PAIRED	cDNA	TRANSCRIPTOMIC	Nicotiana tabacum	ILLUMINA	2019-09-09T00:00:00Z	tobacco_leaf_MT_OE1	SRP221056	PRJNA564586	leaf	MT_OE1	China	Asia	China:Tianjin	Plant		15 days after being transferred to hydroponic culture	not applicable	transgenic Nicotiana tabacum overexpressing LcSAMT under hydroponic conditions	Nicotiana tabacum				Biological replicate 1
SRR10723341	RNA-Seq	300	7141810200	SAMN13619042	2244553125	TIANJIN UNIVERSITY	public	fastq,sra	gs,ncbi,s3	gs.US,ncbi.public,s3.us-east-1	SRX7399478	HiSeq X Ten	PAIRED	cDNA	TRANSCRIPTOMIC	Nicotiana tabacum	ILLUMINA	2019-12-18T00:00:00Z	tobacco_leaf_MT_OE1_T3	SRP237971	PRJNA596343	leaf	MT_OE1_T3	China	Asia	China:Tianjin	Plant		15 days after being transferred to hydroponic solutions containing triclosan	not applicable	transgenic Nicotiana tabacum overexpressing LcSAMT grown under hydroponic conditions with triclosan treatment	Nicotiana tabacum
SRR5387719	RNA-Seq	180	9571505760	SAMN06349888	7192698182	TOBACCO RESEARCH INSTITUTE, CHINESE ACADEMY OF AGR	public	sra	gs,ncbi,s3	gs.US,ncbi.public,s3.us-east-1	SRX2682731	Illumina HiSeq 2000	PAIRED	RT-PCR	TRANSCRIPTOMIC	Nicotiana tabacum	ILLUMINA	2017-11-13T00:00:00Z	35UL	SRP102153	PRJNA376075	leaf		China	Asia	China:zhucheng	Plant	zhongyan100	missing	missing		common tobacco
SRR8706318	ncRNA-Seq	300	22435852800	SAMN11097370	9478934558	ZHEJIANG UNIVERSITY	public	sra	gs,ncbi,s3	gs.US,ncbi.public,s3.us-east-1	SRX5501790	Illumina HiSeq 2500	PAIRED	cDNA	TRANSCRIPTOMIC	Nicotiana tabacum	ILLUMINA	2019-04-30T00:00:00Z	circRNA-NT2	SRP188048	PRJNA526387	root	circRNA-NT2	China	Asia	China:Hang Zhou	Plant	K326	after topping	48h	K326	China			NT2			circRNA
SRR8706323	miRNA-Seq	50	1528193200	SAMN11097365	848762553	ZHEJIANG UNIVERSITY	public	sra	gs,ncbi,s3	gs.US,ncbi.public,s3.us-east-1	SRX5501785	Illumina HiSeq 2500	SINGLE	cDNA	TRANSCRIPTOMIC	Nicotiana tabacum	ILLUMINA	2019-04-30T00:00:00Z	miRNA-NT3	SRP188048	PRJNA526387	root	miRNA-NT3	China	Asia	China:Hang Zhou	Plant	K326	after topping	48h	K326	China			NT3			miRNA
SRR7216521	RNA-Seq	300	9372349800	SAMN09258417	4310616223	HENAN AGRICULTURAL UNIVERSITY	public	sra	gs,ncbi,s3	gs.US,ncbi.public,s3.us-east-1	SRX4123381	Illumina HiSeq 2500	PAIRED	PCR	TRANSCRIPTOMIC	Nicotiana tabacum	ILLUMINA	2019-06-21T00:00:00Z	L-12-2	SRP148925	PRJNA473019	root	L-12-2	China	Asia	China	Plant	Nicotiana tabacum L. cv. K326	not collected	not collected	Low-N-12h-replicate1				Low-N-12h
SRR5314300	RNA-Seq	101	3847461175	SAMN06480963	2616944207	GEO	public	sra	gs,ncbi,s3	gs.US,ncbi.public,s3.us-east-1	SRX2614002	Illumina HiSeq 2000	SINGLE	cDNA	TRANSCRIPTOMIC	Nicotiana tabacum	ILLUMINA	2017-04-13T00:00:00Z	GSM2522551	SRP101432	PRJNA378203	Root						K326					GSM2522551	K326_Root_ZT18		2
SRR10123181	miRNA-Seq	75	1464923325	SAMN12756994	489788798	SOUTHWEST UNIVERSITY	public	fastq,sra	gs,ncbi,s3	gs.US,ncbi.public,s3.us-east-1	SRX6852692	Illumina HiSeq 2500	SINGLE	other	TRANSCRIPTOMIC	Nicotiana tabacum	ILLUMINA	2019-09-16T00:00:00Z	W9_Se	SRP221704	PRJNA565662	Flower	Se W-9	China	Asia	China: Chongqing	Plant		flowering		Xanthi-3
SRR10123180	miRNA-Seq	75	1246475025	SAMN12756995	421501668	SOUTHWEST UNIVERSITY	public	fastq,sra	gs,ncbi,s3	gs.US,ncbi.public,s3.us-east-1	SRX6852693	Illumina HiSeq 2500	SINGLE	other	TRANSCRIPTOMIC	Nicotiana tabacum	ILLUMINA	2019-09-16T00:00:00Z	W9_StCa	SRP221704	PRJNA565662	Flower	Cast W-9	China	Asia	China: Chongqing	Plant		flowering		Xanthi-4
SRR10123182	miRNA-Seq	51	972983457	SAMN12756993	314688223	SOUTHWEST UNIVERSITY	public	fastq,sra	gs,ncbi,s3	gs.US,ncbi.public,s3.us-east-1	SRX6852691	Illumina HiSeq 2500	SINGLE	other	TRANSCRIPTOMIC	Nicotiana tabacum	ILLUMINA	2019-09-16T00:00:00Z	P23_StCa	SRP221704	PRJNA565662	Flower	Cast P-23	China	Asia	China: Chongqing	Plant		flowering		Xanthi-2
SRR10123183	miRNA-Seq	51	829132806	SAMN12756992	267907122	SOUTHWEST UNIVERSITY	public	fastq,sra	gs,ncbi,s3	gs.US,ncbi.public,s3.us-east-1	SRX6852690	Illumina HiSeq 2500	SINGLE	other	TRANSCRIPTOMIC	Nicotiana tabacum	ILLUMINA	2019-09-16T00:00:00Z	P23_Se	SRP221704	PRJNA565662	Flower	Se P-23	China	Asia	China: Chongqing	Plant		flowering		Xanthi-1
SRR9209704	RNA-Seq	200	3161839800	SAMN11964559	1402822431	UNIVERSITY	public	fastq,sra	gs,ncbi,s3	gs.US,ncbi.public,s3.us-east-1	SRX5980729	Illumina HiSeq 2000	PAIRED	cDNA	TRANSCRIPTOMIC	Nicotiana tabacum	ILLUMINA	2019-12-06T00:00:00Z	RrMYB18	SRP200628	PRJNA547462	leaf	CK_1	China	Asia	China:Huazhong Agricultural University	Plant	Basma Xanthi		2 monthes
SRR9209705	RNA-Seq	200	3396848800	SAMN11964559	1508315048	UNIVERSITY	public	fastq,sra	gs,ncbi,s3	gs.US,ncbi.public,s3.us-east-1	SRX5980728	Illumina HiSeq 2000	PAIRED	cDNA	TRANSCRIPTOMIC	Nicotiana tabacum	ILLUMINA	2019-12-06T00:00:00Z	RrMYB18	SRP200628	PRJNA547462	leaf	CK_2	China	Asia	China:Huazhong Agricultural University	Plant	Basma Xanthi		2 monthes
SRR9209706	RNA-Seq	200	3272540200	SAMN11964559	1455326624	UNIVERSITY	public	fastq,sra	gs,ncbi,s3	gs.US,ncbi.public,s3.us-east-1	SRX5980727	Illumina HiSeq 2000	PAIRED	cDNA	TRANSCRIPTOMIC	Nicotiana tabacum	ILLUMINA	2019-12-06T00:00:00Z	RrMYB18	SRP200628	PRJNA547462	leaf	MYB18_1	China	Asia	China:Huazhong Agricultural University	Plant	Basma Xanthi		2 monthes
SRR9209707	RNA-Seq	200	3999056800	SAMN11964559	1761916100	UNIVERSITY	public	fastq,sra	gs,ncbi,s3	gs.US,ncbi.public,s3.us-east-1	SRX5980726	Illumina HiSeq 2000	PAIRED	cDNA	TRANSCRIPTOMIC	Nicotiana tabacum	ILLUMINA	2019-12-06T00:00:00Z	RrMYB18	SRP200628	PRJNA547462	leaf	MYB18_2	China	Asia	China:Huazhong Agricultural University	Plant	Basma Xanthi		2 monthes
SRR9209708	RNA-Seq	200	3316912600	SAMN11964559	1480722056	UNIVERSITY	public	fastq,sra	gs,ncbi,s3	gs.US,ncbi.public,s3.us-east-1	SRX5980725	Illumina HiSeq 2000	PAIRED	cDNA	TRANSCRIPTOMIC	Nicotiana tabacum	ILLUMINA	2019-12-06T00:00:00Z	RrMYB18	SRP200628	PRJNA547462	leaf	CK_3	China	Asia	China:Huazhong Agricultural University	Plant	Basma Xanthi		2 monthes
SRR10416296	RNA-Seq	300	7140462300	SAMN12995788	2335142355	TOBACCO RESEARCH INSTITUTE OF THE CHINESE ACADEMY OF AGRICULTURAL SCIENCES	public	fastq,sra	gs,ncbi,s3	gs.US,ncbi.public,s3.us-east-1	SRX7114518	Illumina HiSeq 2000	PAIRED	Oligo-dT	TRANSCRIPTOMIC	Nicotiana tabacum	ILLUMINA	2019-11-08T00:00:00Z	NCCK_2	SRP229051	PRJNA576540	Leaf	NCCK rep 2	China	Asia	China: QingDao	Plant	NC55		Seedling stage					normal watering		2018	Leaf Tissue Sample	Tobacco Research Institute of the Chinese Academy of Agricultural Sciences	Rayyan Khan; Ma Xinghua								plants
SRR10416297	RNA-Seq	300	7091009700	SAMN12995787	2317676276	TOBACCO RESEARCH INSTITUTE OF THE CHINESE ACADEMY OF AGRICULTURAL SCIENCES	public	fastq,sra	gs,ncbi,s3	gs.US,ncbi.public,s3.us-east-1	SRX7114517	Illumina HiSeq 2000	PAIRED	Oligo-dT	TRANSCRIPTOMIC	Nicotiana tabacum	ILLUMINA	2019-11-08T00:00:00Z	NCCK_1	SRP229051	PRJNA576540	Leaf	NCCK rep 1	China	Asia	China: QingDao	Plant	NC55		Seedling stage					normal watering		2018	Leaf Tissue Sample	Tobacco Research Institute of the Chinese Academy of Agricultural Sciences	Rayyan Khan; Ma Xinghua								plants
SRR10416298	RNA-Seq	300	7401293700	SAMN12995786	2432290200	TOBACCO RESEARCH INSTITUTE OF THE CHINESE ACADEMY OF AGRICULTURAL SCIENCES	public	fastq,sra	gs,ncbi,s3	gs.US,ncbi.public,s3.us-east-1	SRX7114516	Illumina HiSeq 2000	PAIRED	Oligo-dT	TRANSCRIPTOMIC	Nicotiana tabacum	ILLUMINA	2019-11-09T00:00:00Z	HDDS_3	SRP229051	PRJNA576540	Leaf	HDDS rep 3	China	Asia	China: QingDao	Plant	honghuadajinyuan		Seedling stage					Drought stress		2018	Leaf Tissue Sample	Tobacco Research Institute of the Chinese Academy of Agricultural Sciences	Rayyan Khan; Ma Xinghua								plants
SRR10416299	RNA-Seq	300	8058769800	SAMN12995785	2620225558	TOBACCO RESEARCH INSTITUTE OF THE CHINESE ACADEMY OF AGRICULTURAL SCIENCES	public	fastq,sra	gs,ncbi,s3	gs.US,ncbi.public,s3.us-east-1	SRX7114515	Illumina HiSeq 2000	PAIRED	Oligo-dT	TRANSCRIPTOMIC	Nicotiana tabacum	ILLUMINA	2019-11-08T00:00:00Z	HDDS_2	SRP229051	PRJNA576540	Leaf	HDDS rep 2	China	Asia	China: QingDao	Plant	honghuadajinyuan		Seedling stage					Drought stress		2018	Leaf Tissue Sample	Tobacco Research Institute of the Chinese Academy of Agricultural Sciences	Rayyan Khan; Ma Xinghua								plants
SRR10416300	RNA-Seq	300	6633906900	SAMN12995784	2177913316	TOBACCO RESEARCH INSTITUTE OF THE CHINESE ACADEMY OF AGRICULTURAL SCIENCES	public	fastq,sra	gs,ncbi,s3	gs.US,ncbi.public,s3.us-east-1	SRX7114514	Illumina HiSeq 2000	PAIRED	Oligo-dT	TRANSCRIPTOMIC	Nicotiana tabacum	ILLUMINA	2019-11-08T00:00:00Z	HDDS_1	SRP229051	PRJNA576540	Leaf	HDDS rep 1	China	Asia	China: QingDao	Plant	honghuadajinyuan		Seedling stage					Drought stress		2018	Leaf Tissue Sample	Tobacco Research Institute of the Chinese Academy of Agricultural Sciences	Rayyan Khan; Ma Xinghua								plants
SRR10416301	RNA-Seq	300	7455405600	SAMN12995783	2462745586	TOBACCO RESEARCH INSTITUTE OF THE CHINESE ACADEMY OF AGRICULTURAL SCIENCES	public	fastq,sra	gs,ncbi,s3	gs.US,ncbi.public,s3.us-east-1	SRX7114513	Illumina HiSeq 2000	PAIRED	Oligo-dT	TRANSCRIPTOMIC	Nicotiana tabacum	ILLUMINA	2019-11-08T00:00:00Z	HDCK_3	SRP229051	PRJNA576540	Leaf	HDCK rep 3	China	Asia	China: QingDao	Plant	honghuadajinyuan		Seedling stage					normal watering		2018	Leaf Tissue Sample	Tobacco Research Institute of the Chinese Academy of Agricultural Sciences	Rayyan Khan; Ma Xinghua								plants
SRR10416302	RNA-Seq	300	7269910200	SAMN12995798	2407229696	TOBACCO RESEARCH INSTITUTE OF THE CHINESE ACADEMY OF AGRICULTURAL SCIENCES	public	fastq,sra	gs,ncbi,s3	gs.US,ncbi.public,s3.us-east-1	SRX7114512	Illumina HiSeq 2000	PAIRED	Oligo-dT	TRANSCRIPTOMIC	Nicotiana tabacum	ILLUMINA	2019-11-08T00:00:00Z	YYDS_3	SRP229051	PRJNA576540	Leaf	YYDS rep 3	China	Asia	China: QingDao	Plant	Yun Yan 100		Seedling stage					Drought stress		2018	Leaf Tissue Sample	Tobacco Research Institute of the Chinese Academy of Agricultural Sciences	Rayyan Khan; Ma Xinghua								plants
SRR10416303	RNA-Seq	300	6116316300	SAMN12995797	2018953355	TOBACCO RESEARCH INSTITUTE OF THE CHINESE ACADEMY OF AGRICULTURAL SCIENCES	public	fastq,sra	gs,ncbi,s3	gs.US,ncbi.public,s3.us-east-1	SRX7114511	Illumina HiSeq 2000	PAIRED	Oligo-dT	TRANSCRIPTOMIC	Nicotiana tabacum	ILLUMINA	2019-11-08T00:00:00Z	YYDS_2	SRP229051	PRJNA576540	Leaf	YYDS rep 2	China	Asia	China: QingDao	Plant	Yun Yan 100		Seedling stage					Drought stress		2018	Leaf Tissue Sample	Tobacco Research Institute of the Chinese Academy of Agricultural Sciences	Rayyan Khan; Ma Xinghua								plants
SRR10416304	RNA-Seq	300	7214050200	SAMN12995796	2382033171	TOBACCO RESEARCH INSTITUTE OF THE CHINESE ACADEMY OF AGRICULTURAL SCIENCES	public	fastq,sra	gs,ncbi,s3	gs.US,ncbi.public,s3.us-east-1	SRX7114510	Illumina HiSeq 2000	PAIRED	Oligo-dT	TRANSCRIPTOMIC	Nicotiana tabacum	ILLUMINA	2019-11-08T00:00:00Z	YYDS_1	SRP229051	PRJNA576540	Leaf	YYDS rep 1	China	Asia	China: QingDao	Plant	Yun Yan 100		Seedling stage					Drought stress		2018	Leaf Tissue Sample	Tobacco Research Institute of the Chinese Academy of Agricultural Sciences	Rayyan Khan; Ma Xinghua								plants
SRR10416305	RNA-Seq	300	7192007100	SAMN12995795	2383356158	TOBACCO RESEARCH INSTITUTE OF THE CHINESE ACADEMY OF AGRICULTURAL SCIENCES	public	fastq,sra	gs,ncbi,s3	gs.US,ncbi.public,s3.us-east-1	SRX7114509	Illumina HiSeq 2000	PAIRED	Oligo-dT	TRANSCRIPTOMIC	Nicotiana tabacum	ILLUMINA	2019-11-08T00:00:00Z	YYCK_3	SRP229051	PRJNA576540	Leaf	YYCK rep 3	China	Asia	China: QingDao	Plant	Yun Yan 100		Seedling stage					normal watering		2018	Leaf Tissue Sample	Tobacco Research Institute of the Chinese Academy of Agricultural Sciences	Rayyan Khan; Ma Xinghua								plants
SRR10416306	RNA-Seq	300	7231692000	SAMN12995794	2386744045	TOBACCO RESEARCH INSTITUTE OF THE CHINESE ACADEMY OF AGRICULTURAL SCIENCES	public	fastq,sra	gs,ncbi,s3	gs.US,ncbi.public,s3.us-east-1	SRX7114508	Illumina HiSeq 2000	PAIRED	Oligo-dT	TRANSCRIPTOMIC	Nicotiana tabacum	ILLUMINA	2019-11-08T00:00:00Z	YYCK_2	SRP229051	PRJNA576540	Leaf	YYCK rep 2	China	Asia	China: QingDao	Plant	Yun Yan 100		Seedling stage					normal watering		2018	Leaf Tissue Sample	Tobacco Research Institute of the Chinese Academy of Agricultural Sciences	Rayyan Khan; Ma Xinghua								plants
SRR10416307	RNA-Seq	300	6766081800	SAMN12995793	2222339235	TOBACCO RESEARCH INSTITUTE OF THE CHINESE ACADEMY OF AGRICULTURAL SCIENCES	public	fastq,sra	gs,ncbi,s3	gs.US,ncbi.public,s3.us-east-1	SRX7114507	Illumina HiSeq 2000	PAIRED	Oligo-dT	TRANSCRIPTOMIC	Nicotiana tabacum	ILLUMINA	2019-11-08T00:00:00Z	YYCK_1	SRP229051	PRJNA576540	Leaf	YYCK rep 1	China	Asia	China: QingDao	Plant	Yun Yan 100		Seedling stage					normal watering		2018	Leaf Tissue Sample	Tobacco Research Institute of the Chinese Academy of Agricultural Sciences	Rayyan Khan; Ma Xinghua								plants
SRR10416308	RNA-Seq	300	6073774500	SAMN12995792	2002188432	TOBACCO RESEARCH INSTITUTE OF THE CHINESE ACADEMY OF AGRICULTURAL SCIENCES	public	fastq,sra	gs,ncbi,s3	gs.US,ncbi.public,s3.us-east-1	SRX7114506	Illumina HiSeq 2000	PAIRED	Oligo-dT	TRANSCRIPTOMIC	Nicotiana tabacum	ILLUMINA	2019-11-08T00:00:00Z	NCDS_3	SRP229051	PRJNA576540	Leaf	NCDS rep 3	China	Asia	China: QingDao	Plant	NC55		Seedling stage					Drought stress		2018	Leaf Tissue Sample	Tobacco Research Institute of the Chinese Academy of Agricultural Sciences	Rayyan Khan; Ma Xinghua								plants
SRR10416309	RNA-Seq	300	7176383700	SAMN12995791	2376195640	TOBACCO RESEARCH INSTITUTE OF THE CHINESE ACADEMY OF AGRICULTURAL SCIENCES	public	fastq,sra	gs,ncbi,s3	gs.US,ncbi.public,s3.us-east-1	SRX7114505	Illumina HiSeq 2000	PAIRED	Oligo-dT	TRANSCRIPTOMIC	Nicotiana tabacum	ILLUMINA	2019-11-08T00:00:00Z	NCDS_2	SRP229051	PRJNA576540	Leaf	NCDS rep 2	China	Asia	China: QingDao	Plant	NC55		Seedling stage					Drought stress		2018	Leaf Tissue Sample	Tobacco Research Institute of the Chinese Academy of Agricultural Sciences	Rayyan Khan; Ma Xinghua								plants
SRR10416310	RNA-Seq	300	7252565400	SAMN12995782	2372489529	TOBACCO RESEARCH INSTITUTE OF THE CHINESE ACADEMY OF AGRICULTURAL SCIENCES	public	fastq,sra	gs,ncbi,s3	gs.US,ncbi.public,s3.us-east-1	SRX7114504	Illumina HiSeq 2000	PAIRED	Oligo-dT	TRANSCRIPTOMIC	Nicotiana tabacum	ILLUMINA	2019-11-08T00:00:00Z	HDCK_2	SRP229051	PRJNA576540	Leaf	HDCK rep 2	China	Asia	China: QingDao	Plant	honghuadajinyuan		Seedling stage					normal watering		2018	Leaf Tissue Sample	Tobacco Research Institute of the Chinese Academy of Agricultural Sciences	Rayyan Khan; Ma Xinghua								plants
SRR10416311	RNA-Seq	300	7474766700	SAMN12995781	2440330308	TOBACCO RESEARCH INSTITUTE OF THE CHINESE ACADEMY OF AGRICULTURAL SCIENCES	public	fastq,sra	gs,ncbi,s3	gs.US,ncbi.public,s3.us-east-1	SRX7114503	Illumina HiSeq 2000	PAIRED	Oligo-dT	TRANSCRIPTOMIC	Nicotiana tabacum	ILLUMINA	2019-11-08T00:00:00Z	HDCK_1	SRP229051	PRJNA576540	Leaf	HDCK rep 1	China	Asia	China: QingDao	Plant	honghuadajinyuan		Seedling stage					normal watering		2018	Leaf Tissue Sample	Tobacco Research Institute of the Chinese Academy of Agricultural Sciences	Rayyan Khan; Ma Xinghua								plants
SRR10416313	RNA-Seq	300	6737838900	SAMN12995789	2195916559	TOBACCO RESEARCH INSTITUTE OF THE CHINESE ACADEMY OF AGRICULTURAL SCIENCES	public	fastq,sra	gs,ncbi,s3	gs.US,ncbi.public,s3.us-east-1	SRX7114501	Illumina HiSeq 2000	PAIRED	Oligo-dT	TRANSCRIPTOMIC	Nicotiana tabacum	ILLUMINA	2019-11-08T00:00:00Z	NCCK_3	SRP229051	PRJNA576540	Leaf	NCCK rep 3	China	Asia	China: QingDao	Plant	NC55		Seedling stage					normal watering		2018	Leaf Tissue Sample	Tobacco Research Institute of the Chinese Academy of Agricultural Sciences	Rayyan Khan; Ma Xinghua								plants
SRR10662680	RNA-Seq	299	7670452042	SAMN13531050	2551408633	SHENYANG AGRICULTURAL UNIVERSITY	public	fastq,sra	gs,ncbi,s3	gs.US,ncbi.public,s3.us-east-1	SRX7341623	Illumina HiSeq 4000	PAIRED	RT-PCR	TRANSCRIPTOMIC	Nicotiana tabacum	ILLUMINA	2019-12-11T00:00:00Z	T3	SRP235659	PRJNA594802	leaf	T3	China	Asia	China:Shenyang	Plant	not collected	not collected	not collected	not collected	not collected			inoculated with virus TMV	biological replicate 3	2019-03-26	tissue sample							25
SRR10662681	RNA-Seq	299	7326460578	SAMN13531049	2392510503	SHENYANG AGRICULTURAL UNIVERSITY	public	fastq,sra	gs,ncbi,s3	gs.US,ncbi.public,s3.us-east-1	SRX7341622	Illumina HiSeq 4000	PAIRED	RT-PCR	TRANSCRIPTOMIC	Nicotiana tabacum	ILLUMINA	2019-12-11T00:00:00Z	T2	SRP235659	PRJNA594802	leaf	T2	China	Asia	China:Shenyang	Plant	not collected	not collected	not collected	not collected	not collected			inoculated with virus TMV	biological replicate 2	2019-03-26	tissue sample							25
SRR10662682	RNA-Seq	299	6981167064	SAMN13531048	2322664686	SHENYANG AGRICULTURAL UNIVERSITY	public	fastq,sra	gs,ncbi,s3	gs.US,ncbi.public,s3.us-east-1	SRX7341621	Illumina HiSeq 4000	PAIRED	RT-PCR	TRANSCRIPTOMIC	Nicotiana tabacum	ILLUMINA	2019-12-11T00:00:00Z	T1	SRP235659	PRJNA594802	leaf	T1	China	Asia	China:Shenyang	Plant	not collected	not collected	not collected	not collected	not collected			inoculated with virus TMV	biological replicate 1	2019-03-26	tissue sample							25
SRR10662705	RNA-Seq	298	7327395842	SAMN13531065	2432163250	SHENYANG AGRICULTURAL UNIVERSITY	public	fastq,sra	gs,ncbi,s3	gs.US,ncbi.public,s3.us-east-1	SRX7341648	Illumina HiSeq 4000	PAIRED	RT-PCR	TRANSCRIPTOMIC	Nicotiana tabacum	ILLUMINA	2019-12-11T00:00:00Z	T6	SRP235661	PRJNA594806	leaf	T6	China	Asia	China:Shenyang	Plant	not collected	not collected	not collected	not collected	not collected			inoculated with mutant virus T-CG-CP	biological replicate 3	2019-03-26	tissue sample							25
SRR10662706	RNA-Seq	298	8157302212	SAMN13531064	2715587159	SHENYANG AGRICULTURAL UNIVERSITY	public	fastq,sra	gs,ncbi,s3	gs.US,ncbi.public,s3.us-east-1	SRX7341647	Illumina HiSeq 4000	PAIRED	RT-PCR	TRANSCRIPTOMIC	Nicotiana tabacum	ILLUMINA	2019-12-11T00:00:00Z	T5	SRP235661	PRJNA594806	leaf	T5	China	Asia	China:Shenyang	Plant	not collected	not collected	not collected	not collected	not collected			inoculated with mutant virus T-CG-CP	biological replicate 2	2019-03-26	tissue sample							25
SRR10662707	RNA-Seq	299	8403687434	SAMN13531063	2790779510	SHENYANG AGRICULTURAL UNIVERSITY	public	fastq,sra	gs,ncbi,s3	gs.US,ncbi.public,s3.us-east-1	SRX7341646	Illumina HiSeq 4000	PAIRED	RT-PCR	TRANSCRIPTOMIC	Nicotiana tabacum	ILLUMINA	2019-12-11T00:00:00Z	T4	SRP235661	PRJNA594806	leaf	T4	China	Asia	China:Shenyang	Plant	not collected	not collected	not collected	not collected	not collected			inoculated with mutant virus T-CG-CP	biological replicate 1	2019-03-26	tissue sample							25
SRR10662768	RNA-Seq	298	7534963688	SAMN13531270	2395426050	SHENYANG AGRICULTURAL UNIVERSITY	public	fastq,sra	gs,ncbi,s3	gs.US,ncbi.public,s3.us-east-1	SRX7341711	Illumina HiSeq 4000	PAIRED	RT-PCR	TRANSCRIPTOMIC	Nicotiana tabacum	ILLUMINA	2019-12-11T00:00:00Z	T12	SRP235669	PRJNA594821	leaf	T12	China	Asia	China:Shenyang	Plant	not collected	not collected	not collected	not collected	not collected			CK treatment	biological replicate 3	2019-03-26	tissue sample							25
SRR10662769	RNA-Seq	298	7108938906	SAMN13531269	2258685510	SHENYANG AGRICULTURAL UNIVERSITY	public	fastq,sra	gs,ncbi,s3	gs.US,ncbi.public,s3.us-east-1	SRX7341710	Illumina HiSeq 4000	PAIRED	RT-PCR	TRANSCRIPTOMIC	Nicotiana tabacum	ILLUMINA	2019-12-11T00:00:00Z	T11	SRP235669	PRJNA594821	leaf	T11	China	Asia	China:Shenyang	Plant	not collected	not collected	not collected	not collected	not collected			CK treatment	biological replicate 2	2019-03-26	tissue sample							25
SRR10662770	RNA-Seq	298	7126018026	SAMN13531268	2258082177	SHENYANG AGRICULTURAL UNIVERSITY	public	fastq,sra	gs,ncbi,s3	gs.US,ncbi.public,s3.us-east-1	SRX7341709	Illumina HiSeq 4000	PAIRED	RT-PCR	TRANSCRIPTOMIC	Nicotiana tabacum	ILLUMINA	2019-12-11T00:00:00Z	T10	SRP235669	PRJNA594821	leaf	T10	China	Asia	China:Shenyang	Plant	not collected	not collected	not collected	not collected	not collected			CK treatment	biological replicate 1	2019-03-26	tissue sample							25
SRR10664112	RNA-Seq	298	8044095570	SAMN13535986	2643794433	SHENYANG AGRICULTURAL UNIVERSITY	public	fastq,sra	gs,ncbi,s3	gs.US,ncbi.public,s3.us-east-1	SRX7343051	Illumina HiSeq 4000	PAIRED	RT-PCR	TRANSCRIPTOMIC	Nicotiana tabacum	ILLUMINA	2019-12-11T00:00:00Z	T9	SRP235898	PRJNA594848	leaf	T9	China	Asia	China:Shenyang	Plant	not collected	not collected	not collected	not collected	not collected			inoculated with mutant virus T-PM-CP	biological replicate 3	2019-03-26	tissue sample							25
SRR10664113	RNA-Seq	298	8297012670	SAMN13535985	2767047401	SHENYANG AGRICULTURAL UNIVERSITY	public	fastq,sra	gs,ncbi,s3	gs.US,ncbi.public,s3.us-east-1	SRX7343050	Illumina HiSeq 4000	PAIRED	RT-PCR	TRANSCRIPTOMIC	Nicotiana tabacum	ILLUMINA	2019-12-11T00:00:00Z	T8	SRP235898	PRJNA594848	leaf	T8	China	Asia	China:Shenyang	Plant	not collected	not collected	not collected	not collected	not collected			inoculated with mutant virus T-PM-CP	biological replicate 2	2019-03-26	tissue sample							25
SRR10664114	RNA-Seq	298	8067780066	SAMN13535984	2710742342	SHENYANG AGRICULTURAL UNIVERSITY	public	fastq,sra	gs,ncbi,s3	gs.US,ncbi.public,s3.us-east-1	SRX7343049	Illumina HiSeq 4000	PAIRED	RT-PCR	TRANSCRIPTOMIC	Nicotiana tabacum	ILLUMINA	2019-12-11T00:00:00Z	T7	SRP235898	PRJNA594848	leaf	T7	China	Asia	China:Shenyang	Plant	not collected	not collected	not collected	not collected	not collected			inoculated with mutant virus T-PM-CP	biological replicate 1	2019-03-26	tissue sample							25
SRR8090345	ncRNA-Seq	51	372745944	SAMN10275090	262422961	GEO	public	sra	gs,ncbi,s3	gs.US,ncbi.public,s3.us-east-1	SRX4917217	Illumina HiScanSQ	SINGLE	size fractionation	TRANSCRIPTOMIC	Nicotiana tabacum	ILLUMINA	2019-10-01T00:00:00Z	GSM3440934	SRP166418	PRJNA497995							Bright Yellow 2					GSM3440934	TBSV incubated cells	exposed TBSV dsRNA to the BYL
SRR3194173	RNA-Seq	488	49088644	SAMN04515813	116829054	FUJIAN AGRICULTURE AND FORESTRY UNIVERSITY	public	sra	gs,ncbi,s3	gs.US,ncbi.public,s3.us-east-1	SRX1600068	454 GS FLX Titanium	SINGLE	RANDOM	TRANSCRIPTOMIC	Nicotiana tabacum	LS454	2017-02-24T00:00:00Z	Tobacco tissues under biological and abiotic stress treatment	SRP070805	PRJNA313137	Leaf and root	Tobacco full length cDNA library	China	Asia	China:Fujian	Plant	Cuibiyihao	Adult seedlings
SRR7719075	RNA-Seq	300	5567478000	SAMN09862163	2129458218	KUNMING INSTITUTE OF BOTANY, CHINESE ACADEMY OF SCIENCES	public	sra	ncbi,s3,gs	gs.US,ncbi.public,s3.us-east-1	SRX4575995	HiSeq X Ten	PAIRED	RANDOM	TRANSCRIPTOMIC	Nicotiana tabacum	ILLUMINA	2018-08-19T00:00:00Z	o2	SRP158343	PRJNA486679	tobacum leaves	LIB_o2	China	Asia	China: Kunming\, Yunnan	Plant		tobacum leaves		WT	Kunming			S.litura pretreated on dodder for 48 hours and harvest the WT tobacco leaves rep2		2017
SRR6364678	RNA-Seq	200	7032759600	SAMN08158172	2907458763	TOBACCO RESEARCH INSTITUTE, CHINESE ACADEMY OF AGRICULTURAL SCIENCES	public	sra	gs,ncbi,s3	gs.US,ncbi.public,s3.us-east-1	SRX3460356	Illumina HiSeq 2000	PAIRED	RANDOM PCR	TRANSCRIPTOMIC	Nicotiana tabacum	ILLUMINA	2017-12-10T00:00:00Z	NAC15_1	SRP126464	PRJNA421840	systemic leaf	NAC15_1	China	Asia	China:Shandong	Plant	NC82	15 days after mock innoculation							biological replicate 1
SRR5762753	RNA-Seq	300	3470765100	SAMN07285912	1578321195	HZAU	public	sra	gs,ncbi,s3	gs.US,ncbi.public,s3.us-east-1	SRX2962451	Illumina HiSeq 2000	PAIRED	RANDOM	TRANSCRIPTOMIC	Nicotiana tabacum	ILLUMINA	2018-06-01T00:00:00Z	F21_5L	SRP110643	PRJNA391846	petal	I011	China	Asia	China	Plant			reproductive stage	35S::FBP21_normal_temperature_26 degrees centigrade 1
SRR5762755	RNA-Seq	300	3451236000	SAMN07285910	1533356633	HZAU	public	sra	gs,ncbi,s3	gs.US,ncbi.public,s3.us-east-1	SRX2962449	Illumina HiSeq 2000	PAIRED	RANDOM	TRANSCRIPTOMIC	Nicotiana tabacum	ILLUMINA	2018-06-01T00:00:00Z	CK5L	SRP110643	PRJNA391846	petal	I002	China	Asia	China	Plant			reproductive stage	wt_high_temperature_26 degrees centigrade 2
SRR5762756	RNA-Seq	300	3767959500	SAMN07285911	1673605894	HZAU	public	sra	gs,ncbi,s3	gs.US,ncbi.public,s3.us-east-1	SRX2962448	Illumina HiSeq 2000	PAIRED	RANDOM	TRANSCRIPTOMIC	Nicotiana tabacum	ILLUMINA	2018-06-01T00:00:00Z	CK6L	SRP110643	PRJNA391846	petal	I003	China	Asia	China	Plant			reproductive stage	wt_high_temperature_26 degrees centigrade 3
SRR5762757	RNA-Seq	300	4917871200	SAMN07285908	2073990835	HZAU	public	sra	gs,ncbi,s3	gs.US,ncbi.public,s3.us-east-1	SRX2962447	Illumina HiSeq 2000	PAIRED	RANDOM	TRANSCRIPTOMIC	Nicotiana tabacum	ILLUMINA	2018-06-01T00:00:00Z	CK3H	SRP110643	PRJNA391846	petal	I007	China	Asia	China	Plant			reproductive stage	wt_normal_temperature_40 degrees centigrade 3
SRR5762758	RNA-Seq	300	3518808600	SAMN07285909	1559606431	HZAU	public	sra	gs,ncbi,s3	gs.US,ncbi.public,s3.us-east-1	SRX2962446	Illumina HiSeq 2000	PAIRED	RANDOM	TRANSCRIPTOMIC	Nicotiana tabacum	ILLUMINA	2018-06-01T00:00:00Z	CK4L	SRP110643	PRJNA391846	petal	I001	China	Asia	China	Plant			reproductive stage	wt_high_temperature_26 degrees centigrade 1
SRR5762759	RNA-Seq	300	4195284900	SAMN07285906	1762423482	HZAU	public	sra	gs,ncbi,s3	gs.US,ncbi.public,s3.us-east-1	SRX2962445	Illumina HiSeq 2000	PAIRED	RANDOM	TRANSCRIPTOMIC	Nicotiana tabacum	ILLUMINA	2018-06-01T00:00:00Z	CK1H	SRP110643	PRJNA391846	petal	I005	China	Asia	China	Plant			reproductive stage	wt_normal_temperature_40 degrees centigrade 1
SRR5762760	RNA-Seq	300	4583825700	SAMN07285907	2095165164	HZAU	public	sra	gs,ncbi,s3	gs.US,ncbi.public,s3.us-east-1	SRX2962444	Illumina HiSeq 2000	PAIRED	RANDOM	TRANSCRIPTOMIC	Nicotiana tabacum	ILLUMINA	2018-06-01T00:00:00Z	CK2H	SRP110643	PRJNA391846	petal	I006	China	Asia	China	Plant			reproductive stage	wt_normal_temperature_40 degrees centigrade 2
SRR5762761	RNA-Seq	300	4246634700	SAMN07285914	1934838279	HZAU	public	sra	gs,ncbi,s3	gs.US,ncbi.public,s3.us-east-1	SRX2962443	Illumina HiSeq 2000	PAIRED	RANDOM	TRANSCRIPTOMIC	Nicotiana tabacum	ILLUMINA	2018-06-01T00:00:00Z	F21_30L	SRP110643	PRJNA391846	petal	I020	China	Asia	China	Plant			reproductive stage	35S::FBP21_normal_temperature_26 degrees centigrade 3
SRR5762762	RNA-Seq	300	3324677400	SAMN07285915	1404324432	HZAU	public	sra	gs,ncbi,s3	gs.US,ncbi.public,s3.us-east-1	SRX2962442	Illumina HiSeq 2000	PAIRED	RANDOM	TRANSCRIPTOMIC	Nicotiana tabacum	ILLUMINA	2018-06-01T00:00:00Z	F21_1H	SRP110643	PRJNA391846	petal	I008	China	Asia	China	Plant			reproductive stage	35S::FBP21_high_temperature_40 degrees centigrade 1
SRR5762763	RNA-Seq	300	2969438700	SAMN07285922	1351192839	HZAU	public	sra	gs,ncbi,s3	gs.US,ncbi.public,s3.us-east-1	SRX2962441	Illumina HiSeq 2000	PAIRED	RANDOM	TRANSCRIPTOMIC	Nicotiana tabacum	ILLUMINA	2018-06-01T00:00:00Z	F21_22-8L	SRP110643	PRJNA391846	petal	I017	China	Asia	China	Plant			reproductive stage	35S::FBP21*22_high_temperature_26 degrees centigrade 2
SRR5762764	RNA-Seq	300	3591655200	SAMN07285923	1620913846	HZAU	public	sra	gs,ncbi,s3	gs.US,ncbi.public,s3.us-east-1	SRX2962440	Illumina HiSeq 2000	PAIRED	RANDOM	TRANSCRIPTOMIC	Nicotiana tabacum	ILLUMINA	2018-06-01T00:00:00Z	F21_22-9L	SRP110643	PRJNA391846	petal	I018	China	Asia	China	Plant			reproductive stage	35S::FBP21*22_high_temperature_26 degrees centigrade 3
SRR5762765	RNA-Seq	300	2910976500	SAMN07285920	1330927094	HZAU	public	sra	gs,ncbi,s3	gs.US,ncbi.public,s3.us-east-1	SRX2962439	Illumina HiSeq 2000	PAIRED	RANDOM	TRANSCRIPTOMIC	Nicotiana tabacum	ILLUMINA	2018-06-01T00:00:00Z	F21_22-12H	SRP110643	PRJNA391846	petal	I015	China	Asia	China	Plant			reproductive stage	35S::FBP21*22_normal_temperature_40 degrees centigrade 3
SRR5762766	RNA-Seq	300	3194240400	SAMN07285921	1445721582	HZAU	public	sra	gs,ncbi,s3	gs.US,ncbi.public,s3.us-east-1	SRX2962438	Illumina HiSeq 2000	PAIRED	RANDOM	TRANSCRIPTOMIC	Nicotiana tabacum	ILLUMINA	2018-06-01T00:00:00Z	F21_22-7L	SRP110643	PRJNA391846	petal	I016	China	Asia	China	Plant			reproductive stage	35S::FBP21*22_high_temperature_26 degrees centigrade 1
SRR5762767	RNA-Seq	300	4316059800	SAMN07285918	1954164894	HZAU	public	sra	gs,ncbi,s3	gs.US,ncbi.public,s3.us-east-1	SRX2962437	Illumina HiSeq 2000	PAIRED	RANDOM	TRANSCRIPTOMIC	Nicotiana tabacum	ILLUMINA	2018-06-01T00:00:00Z	F21_22-3H	SRP110643	PRJNA391846	petal	I013	China	Asia	China	Plant			reproductive stage	35S::FBP21*22_normal_temperature_40 degrees centigrade 1
SRR5762768	RNA-Seq	300	4139295900	SAMN07285919	1863507692	HZAU	public	sra	gs,ncbi,s3	gs.US,ncbi.public,s3.us-east-1	SRX2962436	Illumina HiSeq 2000	PAIRED	RANDOM	TRANSCRIPTOMIC	Nicotiana tabacum	ILLUMINA	2018-06-01T00:00:00Z	F21_22-11H	SRP110643	PRJNA391846	petal	I014	China	Asia	China	Plant			reproductive stage	35S::FBP21*22_normal_temperature_40 degrees centigrade 2
SRR5762769	RNA-Seq	300	3635526600	SAMN07285916	1531453797	HZAU	public	sra	gs,ncbi,s3	gs.US,ncbi.public,s3.us-east-1	SRX2962435	Illumina HiSeq 2000	PAIRED	RANDOM	TRANSCRIPTOMIC	Nicotiana tabacum	ILLUMINA	2018-06-01T00:00:00Z	F21_2H	SRP110643	PRJNA391846	petal	I009	China	Asia	China	Plant			reproductive stage	35S::FBP21_high_temperature_40 degrees centigrade 2
SRR5762770	RNA-Seq	300	4002831600	SAMN07285917	1834840173	HZAU	public	sra	gs,ncbi,s3	gs.US,ncbi.public,s3.us-east-1	SRX2962434	Illumina HiSeq 2000	PAIRED	RANDOM	TRANSCRIPTOMIC	Nicotiana tabacum	ILLUMINA	2018-06-01T00:00:00Z	F21_4H	SRP110643	PRJNA391846	petal	I010	China	Asia	China	Plant			reproductive stage	35S::FBP21_high_temperature_40 degrees centigrade 3
SRR8477362	RNA-Seq	300	8176327200	SAMN08801660	3468406516	HENAN AGRICULTURAL UNIVERSITY	public	sra	gs,ncbi,s3	gs.US,ncbi.public,s3.us-east-1	SRX5282868	Illumina HiSeq 2000	PAIRED	cDNA	TRANSCRIPTOMIC	Nicotiana tabacum	ILLUMINA	2019-01-24T00:00:00Z	T2_60d	SRP181619	PRJNA516367	leaves	T2_60d_1	China	Asia	China:xinfeng\, jiangxi	Plant	Yunyan 87	before topping	2 month	not collected	not collected
SRR2054358	RNA-Seq	49	286972861	SAMN03450845	203027926	YUNNAN NORMAL UNIVERSITY	public	sra	gs,ncbi,s3	gs.US,ncbi.public,s3.us-east-1	SRX1051827	Illumina HiSeq 2000	SINGLE	cDNA	TRANSCRIPTOMIC	Nicotiana tabacum	ILLUMINA	2015-06-06T00:00:00Z	Nicotiana tabacum Yun87,LEAF, MT3	SRP055400	PRJNA275475	leaf	LEAF_MT3	China	Asia	China	Plant	Yun87	vigorous growing stage						medium temperature\,60 days
SRR8203789	RNA-Seq	284	2167445250	SAMN10434488	939688840	GENEBANG	public	sra	gs,ncbi,s3	gs.US,ncbi.public,s3.us-east-1	SRX5023168	Illumina HiSeq 2000	PAIRED	cDNA	TRANSCRIPTOMIC	Nicotiana tabacum	ILLUMINA	2019-02-28T00:00:00Z	AA1-1	SRP169494	PRJNA505749	root	AA1-1	USA	North America	USA:North Carolina	Plant	NC89	six leaves	4-week-old	AA1	wild type-rep1
SRR8934901	miRNA-Seq	50	766651500	SAMN11411841	267761474	HENAN AGRICULTURAL UNIVERSITY	public	fastq,sra	gs,ncbi,s3	gs.US,ncbi.public,s3.us-east-1	SRX5715549	Illumina HiSeq 2500	SINGLE	size fractionation	TRANSCRIPTOMIC	Nicotiana tabacum	ILLUMINA	2019-04-21T00:00:00Z	miR_NaHCO3_2	SRP193166	PRJNA532660	leaves	library17	China	Asia	China	Plant	K326		Five leaf-stage	Treated with NaHCO3 for 24h\, biological duplication 2 for miRNA analysis	not applicable
SRR8934911	RNA-Seq	300	9268911300	SAMN11411829	3195129961	HENAN AGRICULTURAL UNIVERSITY	public	fastq,sra	gs,ncbi,s3	gs.US,ncbi.public,s3.us-east-1	SRX5715539	HiSeq X Ten	PAIRED	Oligo-dT	TRANSCRIPTOMIC	Nicotiana tabacum	ILLUMINA	2019-04-21T00:00:00Z	NaCl_2	SRP193166	PRJNA532660	leaves	library5	China	Asia	China	Plant	K326		Five leaf-stage	Treated with NaCl for 24h 1\, biological duplication 2 for mRNA analysis	not applicable
SRR8935697	RNA-Seq	300	8430816900	SAMN11472236	2616470654	CHINA AGRICULTURAL UNIVERSITY	public	fastq,sra	gs,ncbi,s3	gs.US,ncbi.public,s3.us-east-1	SRX5716337	Illumina HiSeq 2500	PAIRED	Oligo-dT	TRANSCRIPTOMIC	Nicotiana tabacum	ILLUMINA	2019-04-21T00:00:00Z	COR_PT_3	SRP193175	PRJNA533932	leaves	library12	China	Asia	China	Plant	K326		Five leaf-stage	COR treated tobacco under PEG stress for 24h\, biological replicates 3	not applicable
SRR8935699	RNA-Seq	300	7137529500	SAMN11472226	2500783037	CHINA AGRICULTURAL UNIVERSITY	public	fastq,sra	gs,ncbi,s3	gs.US,ncbi.public,s3.us-east-1	SRX5716335	Illumina HiSeq 2500	PAIRED	Oligo-dT	TRANSCRIPTOMIC	Nicotiana tabacum	ILLUMINA	2019-04-21T00:00:00Z	Control_2	SRP193175	PRJNA533932	leaves	library2	China	Asia	China	Plant	K326		Five leaf-stage	Normal growth\, biological replicates 2	not applicable
SRR6364655	RNA-Seq	200	6750095600	SAMN08158179	2727203590	TOBACCO RESEARCH INSTITUTE, CHINESE ACADEMY OF AGRICULTURAL SCIENCES	public	sra	gs,ncbi,s3	gs.US,ncbi.public,s3.us-east-1	SRX3460379	Illumina HiSeq 2000	PAIRED	RANDOM PCR	TRANSCRIPTOMIC	Nicotiana tabacum	ILLUMINA	2017-12-10T00:00:00Z	NA3_2	SRP126464	PRJNA421840	systemic leaf	NA3_2	China	Asia	China:Shandong	Plant	NC82	3 days after CMV inoculation							biological replicate 2
SRR1020554	RNA-Seq	50	1638186850	SAMN02388225	1435200011	GEO	public	sra	gs,ncbi,s3	gs.US,ncbi.public,s3.us-east-1	SRX370375	AB SOLiD System 3.0	SINGLE	cDNA	TRANSCRIPTOMIC	Nicotiana tabacum	ABI_SOLID	2017-02-02T00:00:00Z	GSM1254312	SRP018380	PRJNA189155												GSM1254312	leaf
SRR7719077	RNA-Seq	300	6160731000	SAMN09862165	2297177332	KUNMING INSTITUTE OF BOTANY, CHINESE ACADEMY OF SCIENCES	public	sra	gs,ncbi,s3	gs.US,ncbi.public,s3.us-east-1	SRX4575993	HiSeq X Ten	PAIRED	RANDOM	TRANSCRIPTOMIC	Nicotiana tabacum	ILLUMINA	2018-08-19T00:00:00Z	o17-1	SRP158343	PRJNA486679	tobacum leaves	LIB_o17-1	China	Asia	China: Kunming\, Yunnan	Plant		tobacum leaves		WT	Kunming			S.litura pretreated on dodder for 48 hours and harvest the WT tobacco leaves rep1		2017
SRR6002829	RNA-Seq	300	13458283500	SAMN07603175	6069158292	FUJIAN AGRICULTURE AND FORESTRY UNIVERSITY	public	sra	gs,ncbi,s3	gs.US,ncbi.public,s3.us-east-1	SRX3158166	HiSeq X Ten	PAIRED	cDNA	TRANSCRIPTOMIC	Nicotiana tabacum	ILLUMINA	2017-09-04T00:00:00Z	D101-In2	SRP116749	PRJNA401309	root	CATCTA	China	Asia	China	Plant	D101	seedling	30 days					root inoculation with Ralstonia solanacearum suspension	biological replicate 2
SRR6002830	RNA-Seq	300	6993747600	SAMN07603168	3200560257	FUJIAN AGRICULTURE AND FORESTRY UNIVERSITY	public	sra	gs,ncbi,s3	gs.US,ncbi.public,s3.us-east-1	SRX3158165	HiSeq X Ten	PAIRED	cDNA	TRANSCRIPTOMIC	Nicotiana tabacum	ILLUMINA	2017-09-04T00:00:00Z	CBH-In1	SRP116749	PRJNA401309	root	GAAGTG	China	Asia	China	Plant	CBH	seedling	30 days					root inoculation with Ralstonia solanacearum suspension	biological replicate 1
SRR6002831	RNA-Seq	300	8144746800	SAMN07603167	3722423128	FUJIAN AGRICULTURE AND FORESTRY UNIVERSITY	public	sra	gs,ncbi,s3	gs.US,ncbi.public,s3.us-east-1	SRX3158164	HiSeq X Ten	PAIRED	cDNA	TRANSCRIPTOMIC	Nicotiana tabacum	ILLUMINA	2017-09-04T00:00:00Z	CBH-CK3	SRP116749	PRJNA401309	root	ACACGC	China	Asia	China	Plant	CBH	seedling	30 days					mock inoculation with sterilized Ralstonia solanacearum suspension	biological replicate 3
SRR6002832	RNA-Seq	300	8243832600	SAMN07603166	3714012505	FUJIAN AGRICULTURE AND FORESTRY UNIVERSITY	public	sra	gs,ncbi,s3	gs.US,ncbi.public,s3.us-east-1	SRX3158163	HiSeq X Ten	PAIRED	cDNA	TRANSCRIPTOMIC	Nicotiana tabacum	ILLUMINA	2017-09-04T00:00:00Z	CBH-CK2	SRP116749	PRJNA401309	root	TCGTTC	China	Asia	China	Plant	CBH	seedling	30 days					mock inoculation with sterilized Ralstonia solanacearum suspension	biological replicate 2
SRR6002833	RNA-Seq	300	8602268400	SAMN07603165	3950354012	FUJIAN AGRICULTURE AND FORESTRY UNIVERSITY	public	sra	gs,ncbi,s3	gs.US,ncbi.public,s3.us-east-1	SRX3158162	HiSeq X Ten	PAIRED	cDNA	TRANSCRIPTOMIC	Nicotiana tabacum	ILLUMINA	2017-09-04T00:00:00Z	CBH-CK1	SRP116749	PRJNA401309	root	TGCACG	China	Asia	China	Plant	CBH	seedling	30 days					mock inoculation with sterilized Ralstonia solanacearum suspension	biological replicate 1
SRR6002834	RNA-Seq	300	9807032100	SAMN07603172	4460380363	FUJIAN AGRICULTURE AND FORESTRY UNIVERSITY	public	sra	gs,ncbi,s3	gs.US,ncbi.public,s3.us-east-1	SRX3158161	HiSeq X Ten	PAIRED	cDNA	TRANSCRIPTOMIC	Nicotiana tabacum	ILLUMINA	2017-09-04T00:00:00Z	D101-CK2	SRP116749	PRJNA401309	root	AGTACT	China	Asia	China	Plant	D101	seedling	30 days					mock inoculation with sterilized Ralstonia solanacearum suspension	biological replicate 2
SRR6002835	RNA-Seq	300	11117803800	SAMN07603171	5038170980	FUJIAN AGRICULTURE AND FORESTRY UNIVERSITY	public	sra	gs,ncbi,s3	gs.US,ncbi.public,s3.us-east-1	SRX3158160	HiSeq X Ten	PAIRED	cDNA	TRANSCRIPTOMIC	Nicotiana tabacum	ILLUMINA	2017-09-04T00:00:00Z	D101-CK1	SRP116749	PRJNA401309	root	GTAGAA	China	Asia	China	Plant	D101	seedling	30 days					mock inoculation with sterilized Ralstonia solanacearum suspension	biological replicate 1
SRR6002836	RNA-Seq	300	9479444100	SAMN07603170	4309346835	FUJIAN AGRICULTURE AND FORESTRY UNIVERSITY	public	sra	gs,ncbi,s3	gs.US,ncbi.public,s3.us-east-1	SRX3158159	HiSeq X Ten	PAIRED	cDNA	TRANSCRIPTOMIC	Nicotiana tabacum	ILLUMINA	2017-09-04T00:00:00Z	CBH-In3	SRP116749	PRJNA401309	root	GCGAAT	China	Asia	China	Plant	CBH	seedling	30 days					root inoculation with Ralstonia solanacearum suspension	biological replicate 3
SRR6002837	RNA-Seq	300	7309491600	SAMN07603169	3306863333	FUJIAN AGRICULTURE AND FORESTRY UNIVERSITY	public	sra	gs,ncbi,s3	gs.US,ncbi.public,s3.us-east-1	SRX3158158	HiSeq X Ten	PAIRED	cDNA	TRANSCRIPTOMIC	Nicotiana tabacum	ILLUMINA	2017-09-04T00:00:00Z	CBH-In2	SRP116749	PRJNA401309	root	AGAATC	China	Asia	China	Plant	CBH	seedling	30 days					root inoculation with Ralstonia solanacearum suspension	biological replicate 2
SRR6002838	RNA-Seq	300	16089298800	SAMN07603174	7283614688	FUJIAN AGRICULTURE AND FORESTRY UNIVERSITY	public	sra	gs,ncbi,s3	gs.US,ncbi.public,s3.us-east-1	SRX3158157	HiSeq X Ten	PAIRED	cDNA	TRANSCRIPTOMIC	Nicotiana tabacum	ILLUMINA	2017-09-04T00:00:00Z	D101-In1	SRP116749	PRJNA401309	root	CGATCT	China	Asia	China	Plant	D101	seedling	30 days					root inoculation with Ralstonia solanacearum suspension	biological replicate 1
[truncated: 147 more rows]
[truncated: 47 more columns]

## Sheet: S2
Run ID	Library Layout	Status	File size	Timestamp	Kallisto time (s)	n_processed	n_pseudoaligned	p_pseudoaligned	%genes mapped
#Download attempt 1 started
[truncated: 1,089 more rows]

## Sheet: S3
BINCODE	NAME	IDENTIFIER	DESCRIPTION	TYPE
[truncated: 73,382 more rows]

## Sheet: S4
Neighbourhood file for nitab4.5_0000884g0010.1
[truncated: 52 more rows]

[truncated: 2 more sheets: S5, S6]
